# Supplementary material for: Fear extinction is regulated by the activity of long noncoding RNAs at the synapse
Source: Nat Commun. 2023 Nov 22;14:7616. doi: 10.1038/s41467-023-43535-1 (PMC10665438; doi:10.1038/s41467-023-43535-1)
Supplement: Supplementary file 4 — Supplementary Data 1 [file 41467_2023_43535_MOESM4_ESM.xlsx]

## Sheet: Supplemental Table S1 - nucleus
Transcripts identified in lncRNA capture-seq
gene_id	transcript_id	ref_gene_name	Nucleus 1	Nucleus 2	Nucleus 3	Nucleus 4	Nucleus 5	Nucleus 6	Synapse 1	Synapse 2	Synapse 3	Synapse 4	average_FPKM_nucleus	average_FPKM_synapse	fold-change	P-value	Q-value
ENSMUSG00000022177.9	ENSMUST00000228883.1	Haus4	0	0	0	0	0	0	0	0	4.11125	0	0	1.02781	2.06912	0.0280812	0.0889065
ENSMUSG00000026979.16	ENSMUST00000132924.1	Psd4	0	0	0	0	0	0	0	0	4.13856	0	0	1.03464	2.07404	0.0280812	0.0889065
ENSMUSG00000035860.9	ENSMUST00000219453.1	Cdhr3	0	0	0	0	0	0	0	0	4.61748	0	0	1.15437	2.15807	0.0280812	0.0889065
ENSMUSG00000051367.8	ENSMUST00000175677.1	Six1	0.204983	0	0.003638	0	0.092681	0.00582	0	0	5.75112	0	0.051187	1.43778	2.44021	0.0277897	0.0889065
ENSMUSG00000055408.7	ENSMUST00000152875.1	Hottip	0	0	0.133823	0	0	0	0	0	4.50428	0	0.022304	1.12607	2.12002	0.0433654	0.124681
ENSMUSG00000056821.13	ENSMUST00000178540.7	1700028I16Rik	0.119126	0.150649	0.090296	0	0.093675	0.091574	0	0.214144	4.44841	0	0.090887	1.16564	2.14973	0.0212862	0.0812411
ENSMUSG00000070644.13	ENSMUST00000156832.1	Etnk2	0	0	0.048197	0	0	0.08406	0	0	6.00845	0	0.022043	1.50211	2.40905	0.0304285	0.0941474
ENSMUSG00000073535.5	ENSMUST00000097531.2	Gm5532	0.258305	0.279237	0.126085	0.294909	0.166756	0.076074	0.464297	0.703932	2.81989	0.905005	0.200228	1.22328	1.0645	0.667375	0.7614
ENSMUSG00000076495.1	ENSMUST00000103296.1	Trbj2-4	0	0.099678	0	0	0	0	0	0	12.3133	0	0.016613	3.07832	3.2244	0.0266234	0.0889065
ENSMUSG00000078955.3	ENSMUST00000128681.1	Gm14222	0	0	0	0	0	0	0	0	4.14368	0	0	1.03592	2.07496	0.0280812	0.0889065
ENSMUSG00000079604.9	ENSMUST00000144870.1	Gm13219	0.319477	0.720456	0.391268	0.272141	0.039275	0	0	0	4.07248	0	0.290436	1.01812	2.53034	0.0314094	0.0963958
ENSMUSG00000082754.2	ENSMUST00000121914.2	Olfr1021-ps1	0.039259	0.253953	0.173779	0.280926	0.046639	0	0	0	4.65589	0	0.132426	1.16397	2.48361	0.0141814	0.0595585
ENSMUSG00000083015.1	ENSMUST00000117960.1	Gm16518	0.086576	0.143875	0	0	0.213559	0.130162	3.75847	2.04639	0	0	0.095695	1.45122	0.311751	0.0562627	0.154356
ENSMUSG00000085008.1	ENSMUST00000150024.1	Dbhos	0.466764	0.424981	0.219152	0.322391	0.163277	0.101279	0	0.07919	5.32503	0	0.282974	1.35106	2.85299	0.00946612	0.0431417
ENSMUSG00000085032.1	ENSMUST00000141162.1	Gm11217	0.14196	0.340094	0.095576	0.224457	0	0	0	0	4.91392	0	0.133681	1.22848	2.53381	0.0150567	0.0623815
ENSMUSG00000085223.1	ENSMUST00000150203.1	Gm11210	0	0	0	0	0	0	0	0	10.7522	0	0	2.68806	2.99879	0.0280812	0.0889065
ENSMUSG00000085250.1	ENSMUST00000141485.1	Gm15234	0.106194	0.232801	0.150583	0.421293	0.333353	0.141792	0.835367	0	3.75334	0	0.231003	1.14718	1.80433	0.112385	0.256282
ENSMUSG00000085359.1	ENSMUST00000125962.1	Gm12336	0	0	0	0	0	0	0	0	5.41096	0	0	1.35274	2.28897	0.0280812	0.0889065
ENSMUSG00000085676.1	ENSMUST00000122821.1	4930555O08Rik	0.402513	0.894636	0.294372	0.281536	0.35953	0.313015	0	0	5.10595	0	0.424267	1.27649	3.16093	0.00915551	0.0419994
ENSMUSG00000085677.7	ENSMUST00000129750.1	4930594O21Rik	0	0	0	0	0	0.186589	0	0	9.63138	0	0.031098	2.40784	2.95841	0.0258193	0.0889065
ENSMUSG00000085820.7	ENSMUST00000149382.1	4933406K04Rik	0	0	0.156311	0	0.051767	0.050122	0	0	4.11853	0	0.043033	1.02963	2.09085	0.0412581	0.119877
ENSMUSG00000086124.2	ENSMUST00000138379.2	A530076I17Rik	0.460405	0.395203	0.311713	0.466017	0.307082	0.133745	0.754125	0.947766	2.09142	0.800329	0.345694	1.14841	0.9556	0.673021	0.766084
ENSMUSG00000086379.7	ENSMUST00000126910.7	1700026D11Rik	0.361153	0.368623	0.179462	0.339854	0.323406	0.129058	0.415731	0.244604	3.7279	0.393439	0.283593	1.19542	1.66483	0.0517276	0.144156
ENSMUSG00000086481.1	ENSMUST00000150366.1	Gm11707	0	0	0.07294	0	0	0	0	0	8.43083	0	0.012157	2.10771	2.70538	0.0339035	0.102287
ENSMUSG00000086548.1	ENSMUST00000152986.1	Gm12972	0.524432	0.746467	1.02506	0.733256	0.248556	0.632612	0	0	6.328	0	0.65173	1.582	3.78704	0.0115878	0.0507165
ENSMUSG00000086576.1	ENSMUST00000142828.1	Gm13660	0.56074	0.611008	0.542335	0.390719	0.150261	0.376973	0	0	4.70702	0	0.438673	1.17675	2.98881	0.0138261	0.0583737
ENSMUSG00000086703.1	ENSMUST00000137411.1	4930507D10Rik	0.895762	1.07629	0.579171	0.793663	0.65554	1.01954	0	0.384974	4.37164	0	0.836662	1.18915	3.60599	0.000488256	0.00365996
ENSMUSG00000086733.1	ENSMUST00000141559.1	Gm11685	0.822295	0.969349	0.642988	0.799683	0.397095	0.354101	0	0	4.62211	0	0.664252	1.15553	3.57545	0.00444247	0.023254
ENSMUSG00000086764.1	ENSMUST00000130677.1	4930527A07Rik	0.106164	0.439054	0.238997	0	0.185057	0.220535	0	0	7.88579	0	0.198301	1.97145	3.02883	0.0288607	0.0905728
ENSMUSG00000086902.7	ENSMUST00000150628.7	Gm11728	0.126874	0.168093	0.175647	0	0	0.096062	0	0	12.164	0	0.094446	3.04101	3.30452	0.034912	0.104674
ENSMUSG00000087003.1	ENSMUST00000132834.1	Cntrobos	0.801822	1.14135	0.83263	1.48975	1.11777	1.04547	0	0	0	0	1.07146	0	2.22426	0.000120644	0.0011619
ENSMUSG00000087139.1	ENSMUST00000147006.1	Gm11683	0.249799	0.298517	0.29168	0.376454	0	0	0	0	5.82802	0	0.202742	1.45701	2.8045	0.0185792	0.0734854
ENSMUSG00000087390.1	ENSMUST00000130251.1	Gm7598	1.24114	1.45453	1.72155	1.39331	1.47877	1.27108	0	0.377516	0	0	1.42673	0.094379	2.1478	0.000665356	0.00472833
ENSMUSG00000087521.2	ENSMUST00000140987.2	AI646519	0.210685	0.32288	0.408088	0.571015	0.226617	0.068311	0	0	4.1128	0	0.301266	1.0282	2.72579	0.00812269	0.0380873
ENSMUSG00000087582.6	ENSMUST00000193397.1	Ighv6-7	0	0	0	0	0	0	0	0	5.1564	0	0	1.2891	2.24801	0.0280812	0.0889065
ENSMUSG00000091216.2	ENSMUST00000168388.2	Gm17208	0	0	0	0	0	0	0	0	4.1658	0	0	1.04145	2.07893	0.0280812	0.0889065
ENSMUSG00000093759.1	ENSMUST00000176950.1	Scarletltr	0.448971	0.366029	0	0.3414	0.169916	0	0	0	4.60234	0	0.221053	1.15059	2.74768	0.00696044	0.0336017
ENSMUSG00000096918.2	ENSMUST00000181476.2	Gm16863	0.634883	0.628111	0.179094	0.25327	0.103953	0.080051	0	0	5.12886	0	0.313227	1.28222	2.88561	0.0181654	0.072249
ENSMUSG00000096940.1	ENSMUST00000181803.1	Gm4755	0.302414	0.603177	0.242295	0.383844	0.238218	0.228269	0	0	4.08427	0	0.333036	1.02107	2.80298	0.00526669	0.0267446
ENSMUSG00000097018.2	ENSMUST00000180862.2	Gm26872	0.477125	0.53596	0.243062	0.244483	0.227247	0.255697	0	0	4.1607	0	0.330596	1.04018	2.73328	0.0100082	0.0451412
ENSMUSG00000097522.1	ENSMUST00000181690.1	Gm26844	1.29588	0.917796	0.5489	0.315757	0.476412	0.544777	0	0.632877	3.81474	0	0.683254	1.1119	2.72499	0.0157264	0.064558
ENSMUSG00000097569.2	ENSMUST00000180809.2	Gm26640	3.42153	3.47288	2.75955	3.23241	3.55218	2.81056	0	0	2.97874	0	3.20819	0.744684	7.98838	2.24771e-05	0.000314965
ENSMUSG00000097677.1	ENSMUST00000181449.1	Gm26611	0	0	0	0	0	0	0	0	7.04288	0	0	1.76072	2.53242	0.0280812	0.0889065
ENSMUSG00000099056.1	ENSMUST00000184093.1	Gtpbp4-ps3	0	0	0	0	0	0	0	0	4.48167	0	0	1.12042	2.13466	0.0280812	0.0889065
ENSMUSG00000099465.1	ENSMUST00000185540.1	Gm3830	0.746276	0.891911	0.561145	0.709845	0.496543	0.419347	0	0	4.81044	0	0.637511	1.20261	3.61287	0.00308046	0.0171233
ENSMUSG00000099491.1	ENSMUST00000185478.1	4930533D04Rik	0.2564	0.267409	0.265276	0.352938	0.14177	0	0	0	5.53941	0	0.213966	1.38485	2.80669	0.0133956	0.0569033
ENSMUSG00000100247.1	ENSMUST00000187918.1	A530053M12Rik	1.14186	1.29929	1.16152	1.07502	1.10805	1.32578	0	0	3.29446	0	1.18525	0.823614	4.14831	0.000678463	0.00480364
ENSMUSG00000100277.8	ENSMUST00000231869.1	1810053B23Rik	0	0	0	0	0	0	0	0	5.69296	0	0	1.42324	2.33331	0.0280812	0.0889065
ENSMUSG00000100410.1	ENSMUST00000189489.1	2310020H05Rik	0.78663	0.750558	0.792774	0.824192	0.55538	0.338217	0.693139	1.7442	0.949151	1.17888	0.674625	1.14134	0.783534	0.231367	0.420687
ENSMUSG00000101088.6	ENSMUST00000188253.6	1810018F18Rik	0	0	0	0	0	0	0	0	9.32559	0	0	2.3314	2.83071	0.0280812	0.0889065
ENSMUSG00000101088.6	ENSMUST00000189546.6	1810018F18Rik	0.630587	0	0	0.451039	0.089886	0	0	0	6.41798	0	0.195252	1.6045	3.02767	0.0126243	0.0543047
ENSMUSG00000101338.1	ENSMUST00000189480.1	Gm28139	0.090502	0.173079	0.139679	0	0.132343	0	0	0	7.18115	0	0.089267	1.79529	2.69914	0.0311954	0.0959029
ENSMUSG00000101801.6	ENSMUST00000190237.1	1700020G17Rik	0	0.094388	0	0	0.261409	0	0	0	4.57374	0	0.0593	1.14344	2.29884	0.0205153	0.0791137
ENSMUSG00000102542.1	ENSMUST00000195109.1	Gm38133	0.554018	0.576387	0.30293	0.499972	0	0	0	0	6.28506	0	0.322218	1.57126	3.16153	0.0177652	0.0710535
ENSMUSG00000102796.1	ENSMUST00000194907.1	Gm37711	0.016911	0	0.064095	0.08748	0.053036	0.097215	0	0.856734	2.94984	0.552017	0.053123	1.08965	1.27712	0.225517	0.413156
ENSMUSG00000103510.1	ENSMUST00000195170.1	Gm30725	0.362728	0.405787	0.167668	0.253463	0	0	0	0	5.41472	0	0.198274	1.35368	2.71475	0.0196471	0.0766689
ENSMUSG00000103641.1	ENSMUST00000194681.1	Gm19024	0.14619	0.269919	0.125586	0.271471	0.059624	0.078049	0	0	5.35847	0	0.158473	1.33962	2.69541	0.0104828	0.0468494
ENSMUSG00000104438.1	ENSMUST00000192356.1	Gm37427	0.232757	0.181559	0	0.214615	0.070778	0.045062	0	0	5.28003	0	0.124129	1.32001	2.63467	0.00934053	0.0426777
ENSMUSG00000106015.1	ENSMUST00000200582.1	Gm42980	0.879012	1.19118	1.33258	1.35658	1.37389	1.39545	0.887933	0	2.52734	0.33686	1.25478	0.938033	2.32875	0.024764	0.0889065
ENSMUSG00000106255.1	ENSMUST00000199211.1	Gm36793	0.697818	0.507793	0.142184	0.061942	0.101263	0.036639	0	0	5.76267	0	0.25794	1.44067	2.78836	0.0346782	0.104097
ENSMUSG00000106270.1	ENSMUST00000195997.1	C820005J03Rik	0.369658	0.415794	0.477398	0.352833	0.236364	0.148815	0	0	5.34446	0	0.333477	1.33611	2.9438	0.0145055	0.0605853
ENSMUSG00000107144.1	ENSMUST00000202500.1	4930413E15Rik	0.58927	0.916261	0.493392	0.566884	0.06878	0	0	0	5.95142	0	0.439098	1.48785	3.2841	0.0210818	0.0806832
ENSMUSG00000107301.1	ENSMUST00000202249.1	Gm43688	1.57114	2.24347	1.71663	0.873153	1.08371	1.43214	0.732231	2.24507	0	0	1.48671	0.744326	1.13791	0.765476	0.84176
ENSMUSG00000108010.1	ENSMUST00000203855.1	Gm38708	0	0	0	0	0	0	0	0	4.51063	0	0	1.12766	2.13968	0.0280812	0.0889065
ENSMUSG00000108934.1	ENSMUST00000208055.1	Gm44732	0	0	0	0	0	0	0	0	4.97379	0	0	1.24345	2.21804	0.0280812	0.0889065
ENSMUSG00000109628.1	ENSMUST00000209406.1	BC024386	0	0.659766	0	0	0	0	0	0	4.60423	0	0.109961	1.15106	2.35979	0.0370615	0.109902
ENSMUSG00000110507.1	ENSMUST00000213014.1	8030455M16Rik	1.12381	1.34559	1.34751	1.10022	0.746019	0.772646	0	0	6.02696	0	1.07263	1.50674	4.72659	0.00396068	0.0211642
ENSMUSG00000110938.1	ENSMUST00000217047.1	1700124M09Rik	0	0.216758	0	0	0	0	0	0	4.60234	0	0.036126	1.15059	2.23227	0.0262399	0.0889065
ENSMUSG00000111533.1	ENSMUST00000215086.1	Gm39458	0	0.169393	0.072775	0	0.113654	0	0	0	4.43146	0	0.059304	1.10787	2.2271	0.0274952	0.0889065
ENSMUSG00000112289.1	ENSMUST00000218396.1	1110019B22Rik	0.597822	0.720848	0.307642	0.347817	0.139055	0.090978	0	0	8.0802	0	0.36736	2.02005	3.56559	0.0161024	0.0657654
ENSMUSG00000112780.1	ENSMUST00000217935.1	Gm48410	0.088102	0.394834	0.162763	0.36092	0	0.0615	0	0	5.70222	0	0.17802	1.42555	2.81249	0.0116161	0.0508127
ENSMUSG00000113329.1	ENSMUST00000221718.1	4930555G21Rik	0.143416	0.542472	0	0.434803	0.19339	0	0	0	4.54009	0	0.219013	1.13502	2.8035	0.0040488	0.0215419
ENSMUSG00000113494.1	ENSMUST00000220853.1	Gm48102	0.273031	0.213566	0.156836	0.87658	0.186936	0.112937	0	0	6.77231	0	0.303314	1.69308	3.52901	0.00279824	0.0157721
ENSMUSG00000113524.1	ENSMUST00000223018.1	Gm47847	0.200418	0.160716	0.282663	0.162288	0	0.057115	0	0	5.19683	0	0.143867	1.29921	2.484	0.0299742	0.0930853
ENSMUSG00000113537.1	ENSMUST00000221840.1	Gm48807	0.433571	0.850046	0.517747	0.567211	0.579178	0.733402	0	0	4.13721	0	0.613526	1.0343	3.38902	0.00236744	0.0137147
ENSMUSG00000113598.1	ENSMUST00000221068.1	Gm48287	0.49756	0.593352	0.393814	0.198502	0.440506	0.220669	2.23634	1.30198	0	0.694452	0.390734	1.05819	0.386454	0.00423497	0.0223687
ENSMUSG00000114120.1	ENSMUST00000220456.1	Gm4120	0	0	0	0	0	0	0	0	4.09023	0	0	1.02256	2.06532	0.0280812	0.0889065
ENSMUSG00000114879.1	ENSMUST00000224961.1	4930467J12Rik	0.2719	0.114331	0.464067	0	0	0	0	0	4.26584	0	0.141716	1.06646	2.13857	0.0841518	0.211945
ENSMUSG00000115015.1	ENSMUST00000226949.1	D330046F09Rik	0.424065	0.45171	0.275334	0.464605	0.192622	0	0	0	9.95285	0	0.301389	2.48821	3.81574	0.0115626	0.0506336
ENSMUSG00000115625.1	ENSMUST00000227933.1	2900040C04Rik	0.151888	0.144413	0.185041	0.7477	0.213952	0	0	0	8.18203	0	0.240499	2.04551	3.56238	0.00539577	0.0272804
ENSMUSG00000115678.1	ENSMUST00000228202.1	Gm49212	0	0	0	0	0	0	0	0	4.75417	0	0	1.18854	2.18132	0.0280812	0.0889065
ENSMUSG00000116270.1	ENSMUST00000230588.1	Gm1600	0.541693	0.532243	0.194244	0.336445	0.145871	0.032841	0	0	5.29554	0	0.297223	1.32388	2.93821	0.0130813	0.0558096
ENSMUSG00000116437.1	ENSMUST00000230580.1	Gm46545	0.3963	0.394898	0.190911	0.194121	0.106685	0.135825	0	0	4.63496	0	0.236457	1.15874	2.63198	0.0154471	0.0636542
ENSMUSG00000116546.1	ENSMUST00000232290.1	Gm49755	0.456252	0.627624	0.098207	0.502378	0.047838	0	0	0	6.0755	0	0.288716	1.51887	3.1872	0.00954758	0.043463
ENSMUSG00000116843.1	ENSMUST00000231454.1	Gm49750	0.865859	1.1735	0.1299	0.740922	0.176023	0	0	0	5.46685	0	0.514368	1.36671	3.58746	0.0107021	0.0476223
ENSMUSG00000116873.1	ENSMUST00000231967.1	Gm49577	0	0	0	0	0	0	0	0	7.26751	0	0	1.81688	2.5637	0.0280812	0.0889065
ENSMUSG00000117916.1	ENSMUST00000236498.1	9630028I04Rik	0.349116	0.37231	0.333911	0.908849	0.283577	0.448399	0	1.11222	4.57392	0	0.44936	1.42153	2.66975	0.00114356	0.00742418
ENSMUSG00000118317.1	ENSMUST00000237857.1	Gm30641	0.837402	1.12094	0.70728	0.653374	0.427889	0.326912	1.5347	1.3962	0.749048	1.92923	0.678966	1.40229	0.509802	0.00485847	0.0250301
ENSMUSG00000118435.2	ENSMUST00000238745.2	Gm50482	2.02088	2.33947	2.12731	1.40036	1.95817	1.92185	0	0	0	0	1.96134	0	2.7819	1.90189e-05	0.000278179
MSTRG.1	ENSMUST00000159265.1	Xkr4	5.27924	4.31574	2.39182	10.506	3.29522	0.543518	100.369	12.0926	0	16.2235	4.38858	32.1714	0.034972	0.0147572	0.0613842
MSTRG.1	ENSMUST00000162897.1	Xkr4	4.57919	2.22642	3.76308	3.37546	4.54246	2.97401	58.5109	28.3992	25.0796	33.3322	3.57677	36.3305	0.0849797	3.87854e-05	0.000474608
MSTRG.1	MSTRG.1.2	NA	18.2456	13.7884	16.0057	5.95655	14.9324	12.7064	101.674	184.311	8.33964	199.427	13.6059	123.438	0.0220703	0.000111447	0.00109144
MSTRG.10000	MSTRG.10000.1	NA	4.9358	6.43742	5.46326	5.55829	4.87296	6.07799	1.62757	0.089842	0	0.369391	5.55762	0.5217	3.02085	0.00378836	0.0203894
MSTRG.10000	MSTRG.10000.2	NA	1.74237	1.2053	1.09353	0.82388	2.19008	0.742109	0	2.15911	0	2.85868	1.29954	1.25445	0.740742	0.584315	0.734496
MSTRG.10001	ENSMUST00000224640.1	Gm34672	1.27016	1.0413	1.59425	1.73565	1.16754	0.859572	0	0.880312	0	0	1.27808	0.220078	1.87682	0.0495372	0.139088
MSTRG.10002	MSTRG.10002.1	NA	0.266401	0.812533	0.167621	0.673502	0.121365	0.341896	0	0	0	4.16474	0.39722	1.04118	0.600619	0.416459	0.632593
MSTRG.10005	ENSMUST00000225030.1	4930455M05Rik	0.869176	0.748846	0.585232	1.05836	0.697289	0.665499	0.677299	1.37503	2.40052	0.229942	0.770733	1.1707	1.62549	0.0178013	0.0711753
MSTRG.10006	MSTRG.10006.14	NA	0	0.10572	2.10887	0	2.87912	0.343294	5.62732	10.7015	1.85141	0	0.906167	4.54507	0.331572	0.284808	0.489117
MSTRG.10006	MSTRG.10006.15	NA	0.571149	1.72497	0.750378	1.1587	0.277414	1.50131	1.35882	1.92556	0	5.54908	0.99732	2.20837	0.312012	0.0427726	0.123357
MSTRG.10006	MSTRG.10006.27	NA	2.22456	1.66246	1.62721	1.3084	1.30407	1.21932	2.96881	4.5275	1.33938	6.49476	1.55767	3.83261	0.307384	0.00222473	0.0130173
MSTRG.10006	MSTRG.10006.7	NA	1.47363	1.0276	0.070574	1.16853	0.206259	1.90421	0.854414	0.962539	0	3.35845	0.975134	1.29385	0.532765	0.26004	0.457503
MSTRG.10007	MSTRG.10007.1	NA	8.74066	9.94562	9.84798	10.7318	11.4629	11.2949	0.151964	0.55643	0	0.244275	10.3373	0.238167	8.33426	2.28676e-06	6.17459e-05
MSTRG.10008	ENSMUST00000225984.1	A930015P04Rik	14.8381	17.0705	14.7392	16.7237	15.9195	16.6571	0.540098	1.80342	7.28908	0.714292	15.9914	2.58672	19.0209	5.86227e-07	2.58715e-05
MSTRG.10009	ENSMUST00000225230.1	Gm47246	32.3258	34.8719	31.1207	30.8076	33.0498	32.0868	0.006502	0.979766	5.14448	0.4789	32.3771	1.65241	49.1809	5.40297e-07	2.47382e-05
MSTRG.1001	MSTRG.1001.1	NA	0	0	0.034119	0	0	0	0	1.08136	6.15664	0	0.005686	1.8095	1.93156	0.0412763	0.119918
MSTRG.10013	MSTRG.10013.1	NA	1.46144	1.60352	1.26446	1.48052	1.29097	1.35456	0	0	1.16623	0	1.40924	0.291558	3.45661	1.5224e-05	0.000234748
MSTRG.10015	ENSMUST00000160628.1	Isca1	0.596373	1.82985	1.32863	0.731844	1.17919	1.09241	0.122996	0.239244	0	0.550039	1.12638	0.22807	1.37312	0.175044	0.342177
MSTRG.10015	ENSMUST00000224320.1	Tut7	0.544724	0.709324	0.662025	0.456916	0.475368	0.308552	5.32249	3.71182	1.61017	3.14644	0.526151	3.44773	0.215779	2.05262e-05	0.000294304
MSTRG.10015	ENSMUST00000224636.1	Isca1	17.5315	17.1135	16.8418	18.3467	18.8647	17.7436	0.938401	0.899226	4.31728	0.070644	17.7403	1.55639	21.6031	3.99356e-06	8.98833e-05
MSTRG.10015	ENSMUST00000224845.1	Tut7	6.61522	6.37188	6.54496	6.59818	6.27755	4.70257	0.253598	0.497858	0	0.35881	6.18506	0.277566	4.65476	9.12766e-06	0.000161813
MSTRG.10015	ENSMUST00000225284.1	Isca1	12.2731	12.3185	11.6363	13.0592	12.9146	14.677	0.400872	0.35694	1.04011	0.321049	12.8131	0.529744	12.4829	6.21163e-09	3.06252e-06
MSTRG.10015	ENSMUST00000225877.1	Isca1	0.246507	0.345801	0.284368	0.430263	0.34252	0.500051	5.55341	2.28228	0	2.19096	0.358252	2.50666	0.168161	0.000621731	0.00447674
MSTRG.10015	ENSMUST00000225944.1	Tut7	19.1795	18.9443	16.6961	21.7914	7.21394	11.3129	0.118657	1.07144	0.053606	0.472469	15.8563	0.429044	9.97343	0.000927526	0.00623759
MSTRG.10015	MSTRG.10015.13	NA	0	0	2.21951	0	6.15109	5.19632	0	0	3.47586	0	2.26115	0.868964	3.84607	0.198579	0.37587
MSTRG.10015	MSTRG.10015.4	NA	0	0	0	0	0	0	0	4.74542	0	0	0	1.18636	0.596689	0.440596	0.637792
MSTRG.10016	ENSMUST00000162450.2	Etohd2	10.8434	3.92672	8.72124	11.0121	9.35387	3.75691	1.16654	6.77287	0.810257	0.227429	7.93571	2.24428	3.39396	0.126039	0.27888
MSTRG.10016	ENSMUST00000163053.2	Etohd2	2.59411	9.5414	4.68053	3.14201	4.15015	1.74179	0	0	0	3.19325	4.30833	0.798314	2.07922	0.288152	0.493297
MSTRG.10016	ENSMUST00000225619.1	Etohd2	0.639957	0.009714	0.023523	0.021763	0.004153	8.65847	3.35026	0	0	0	1.5596	0.837564	0.667924	0.689213	0.779211
MSTRG.10019	MSTRG.10019.1	NA	0	0	0	0	0	0	0	0	12.3133	0	0	3.07832	3.1702	0.0280812	0.0889065
MSTRG.1002	ENSMUST00000190362.6	Gm17751	1.77224	1.68839	2.04813	1.31167	0.331374	0.299627	0.184373	0	0	0	1.2419	0.046093	1.71559	0.169005	0.333575
MSTRG.1002	MSTRG.1002.1	NA	0	0	0	0.291525	1.44403	1.51962	8.49431	11.8767	0	10.9825	0.54253	7.83837	0.0491763	0.00276195	0.0155935
MSTRG.1002	MSTRG.1002.6	NA	2.1078	1.82349	1.95138	1.48453	1.45261	1.32004	0	0.056811	0.916835	0	1.68998	0.243412	3.33466	0.000231618	0.00198666
MSTRG.10020	ENSMUST00000117016.1	Gm25000	0.353788	0	0	0	0	0	0	0	10.1531	0	0.058965	2.53826	3.03049	0.0336613	0.101685
MSTRG.10021	ENSMUST00000224340.1	Dapk1	0.179893	9.154	0.265359	10.9011	5.58076	5.83746	0	0.390982	1.03707	0.296327	5.31976	0.431094	8.95581	0.0393039	0.115266
MSTRG.10021	MSTRG.10021.3	NA	12.0199	7.18537	13.2543	5.67876	16.2822	15.7459	0.387796	0.003108	0.51552	0.214677	11.6944	0.280275	9.13701	0.000741905	0.00517565
MSTRG.10021	MSTRG.10021.8	NA	6.22047	0	6.95281	0	0	0.000567	0	0	0	0	2.19564	0	1.08013	0.936745	0.950849
MSTRG.10022	MSTRG.10022.1	NA	18.2678	22.2236	19.9407	23.9433	20.5258	24.1728	0.394482	0.863969	0.360361	0	21.5124	0.404703	18.3721	1.81636e-06	5.27709e-05
MSTRG.10023	ENSMUST00000225376.1	Gm48582	32.1427	35.9978	33.9684	39.0547	34.7368	40.4814	1.33242	1.25262	2.43718	0.446427	36.0636	1.36716	25.6758	2.33077e-07	1.56102e-05
MSTRG.10025	MSTRG.10025.1	NA	20.9132	24.5585	23.1869	24.0863	21.387	23.9559	0.77789	0.581632	0.778427	0.304103	23.0146	0.610513	16.7348	3.66272e-08	6.24174e-06
MSTRG.10034	ENSMUST00000178835.2	Selenok-ps4	0.547049	0.293455	0.074751	0.163022	0	0	0.203413	1.35138	2.42265	0.638665	0.179713	1.15403	1.06142	0.806202	0.865586
MSTRG.10035	ENSMUST00000102295.2	Gm23739	0	0	0	0.26563	0	0	0	0	7.52478	0	0.044272	1.8812	2.84204	0.0115733	0.0506646
MSTRG.10038	ENSMUST00000220886.1	Gm48228	0.369068	0.440781	0.745295	0.274036	0.460759	0.170687	7.18716	5.25946	12.2523	10.6974	0.410104	8.84908	0.175405	0.000326222	0.00262412
MSTRG.10044	ENSMUST00000221048.1	Selenok-ps5	0.291985	0.298131	0.342024	0.182708	0.413374	0.121684	1.92471	3.37373	0	5.57113	0.274984	2.71739	0.14926	0.000859348	0.00584375
MSTRG.1005	MSTRG.1005.1	NA	0.681619	1.46877	1.17068	2.12832	1.85469	0.929683	2.44064	0	0	0	1.37229	0.61016	1.22926	0.676929	0.769222
MSTRG.1005	MSTRG.1005.2	NA	0.469225	0.31486	0	0	0	0.360368	0	4.89413	0	0	0.190742	1.22353	0.68653	0.587821	0.736481
MSTRG.10050	ENSMUST00000220982.1	Gm3338	0	0.073276	0	0	0	0	0	0	4.9894	0	0.012213	1.24735	2.24882	0.0265485	0.0889065
MSTRG.10054	ENSMUST00000158377.1	Gm23855	0	0	0	0	0	0.160103	0	0	8.39127	0	0.026684	2.09782	2.78784	0.0258842	0.0889065
MSTRG.10056	ENSMUST00000221812.1	Selenok-ps6	0.380719	1.98413	1.5211	1.29061	1.75643	1.82053	0	1.39255	0	0	1.45892	0.348137	1.8839	0.168318	0.332618
MSTRG.10058	ENSMUST00000220732.1	Gm48699	1.21946	1.6628	1.69626	1.91254	1.31754	1.90968	1.09788	0.384392	0	0.735533	1.61971	0.55445	1.14367	0.437621	0.637792
MSTRG.10059	ENSMUST00000221260.1	Gm48701	2.57044	1.64577	1.38683	1.85988	1.77344	1.71449	1.66042	1.09344	1.04714	1.56275	1.82514	1.34094	1.05569	0.721601	0.806282
MSTRG.1006	ENSMUST00000188952.6	Epha4	0.42537	0.615086	0	0	0.50645	0.527604	13.0293	8.44143	0	14.9225	0.345752	9.09829	0.0308171	8.23358e-05	0.000860168
MSTRG.1006	ENSMUST00000189934.1	Epha4	0.051288	0.242289	0.068901	0.147579	0.09899	0.316431	0.143459	0.257023	4.81663	0.879679	0.154246	1.5242	1.57044	0.159322	0.319825
MSTRG.10060	ENSMUST00000102291.1	Gm22256	0	0.039126	0	0	0	0.070325	0	0	12.3133	0	0.018242	3.07832	3.23168	0.0261553	0.0889065
MSTRG.10062	MSTRG.10062.1	NA	0.189084	0.074299	0.186483	0.116312	0.165079	0.117927	2.89024	5.52705	0.419828	0.138417	0.141531	2.24388	0.31121	0.0818646	0.20745
MSTRG.10062	MSTRG.10062.3	NA	0.04068	0	0.079047	0.051419	0.041602	0.013237	0	0	1.05717	7.70723	0.037664	2.1911	0.43064	0.289472	0.494908
MSTRG.10062	MSTRG.10062.4	NA	0	0	0	0	0	0	1.65662	0	0	3.32108	0	1.24443	0.248522	0.00853936	0.0396591
MSTRG.10062	MSTRG.10062.6	NA	1.45499	1.91377	1.77584	1.90361	1.74157	0.458328	0.201279	6.93726	0.9793	0	1.54135	2.02946	1.64189	0.505506	0.688463
MSTRG.10067	MSTRG.10067.1	NA	2.59753	2.73177	2.60256	1.99921	2.47677	3.05247	2.34547	0.64663	0	2.02352	2.57672	1.25391	0.779732	0.198785	0.376155
MSTRG.10068	MSTRG.10068.1	NA	5.74928	4.91923	5.11785	5.0078	5.58179	5.16949	1.06609	2.80065	2.23092	2.37236	5.25758	2.1175	2.34028	0.00286578	0.0161038
MSTRG.1007	MSTRG.1007.1	NA	24.2383	25.5098	23.7507	26.5817	26.2749	27.3378	1.47937	1.21875	0.187482	0.474643	25.6155	0.840061	10.9505	7.9485e-06	0.000145815
MSTRG.10071	MSTRG.10071.1	NA	3.4161	4.98143	4.82109	3.86249	3.83616	0	0.261375	0	1.47708	0	3.48621	0.434615	4.8145	0.0510048	0.142494
MSTRG.10072	ENSMUST00000222614.1	Gm48735	1.09296	1.31426	1.27304	1.10956	1.76729	1.17413	0	0	0	0	1.28854	0	2.27399	6.12859e-05	0.000678946
MSTRG.10073	ENSMUST00000222940.1	Gm48734	1.66575	2.15587	2.52673	2.60675	2.33647	2.68936	0.309455	0.509309	1.14579	0.245017	2.33015	0.552394	3.15917	3.03168e-05	0.000393469
MSTRG.10075	ENSMUST00000179519.2	Gm21963	2.43621	3.02567	2.55537	2.94769	1.90163	2.16672	0	0	2.72385	1.07789	2.50555	0.950433	4.2372	0.00400631	0.0213554
MSTRG.10076	ENSMUST00000116696.1	Gm24588	1.34208	1.55101	2.67424	1.68019	1.54032	1.80935	1.60987	0	0	0	1.7662	0.402467	1.4369	0.303371	0.511883
MSTRG.10078	ENSMUST00000221501.1	Aopep	4.36439	2.03048	5.41613	2.49426	0.575687	3.27778	2.0617	0.833606	0	0.219128	3.02645	0.778608	1.14603	0.789815	0.851804
MSTRG.10078	ENSMUST00000221858.1	Gm47583	29.3444	32.6149	30.1264	31.4418	32.1308	35.6175	0.807008	1.81429	1.72555	1.11585	31.8793	1.36567	17.84	6.73672e-08	8.21537e-06
MSTRG.10078	ENSMUST00000222721.1	Aopep	1.72655	1.83161	0	4.73523	0.175537	0	0	0	0	0	1.41149	0	2.70725	0.169511	0.334267
MSTRG.10078	ENSMUST00000223185.1	Aopep	1.99705	2.3258	2.41133	2.82414	2.36059	3.24492	0.294978	0.12687	0	0	2.5273	0.105462	2.9978	0.000110792	0.0010858
MSTRG.10078	MSTRG.10078.1	NA	0.061303	0.00664	0	0.034289	0	0.036307	1.68887	0	3.35523	2.24767	0.02309	1.82294	0.571736	0.240986	0.433408
MSTRG.10078	MSTRG.10078.7	NA	0.027367	0	0.009651	0	0.050059	0	2.81764	0	0.519787	8.04204	0.014513	2.84487	0.162509	0.0183627	0.0728488
MSTRG.10079	ENSMUST00000220958.1	Gm47584	6.10835	6.51916	7.43369	7.62537	6.08995	7.57815	0	0	4.69672	0	6.89245	1.17418	17.1488	2.47088e-05	0.00033771
MSTRG.10080	MSTRG.10080.1	NA	10.3707	10.4361	9.97128	10.4269	11.1341	10.6943	0.649141	0.378141	3.47316	0.205259	10.5056	1.17643	13.8196	4.87807e-06	0.000103505
MSTRG.10081	MSTRG.10081.1	NA	4.54471	6.06251	5.23682	5.08531	5.15055	6.6222	0	0.116952	0	0	5.45035	0.029238	6.23992	8.94999e-07	3.33811e-05
MSTRG.10084	ENSMUST00000220806.1	Gm47586	62.4547	62.7021	61.3554	63.3768	62.871	60.485	2.96889	3.69976	1.51184	1.28067	62.2075	2.36529	16.8883	7.99468e-06	0.000146465
MSTRG.10085	ENSMUST00000221520.1	Gm47603	12.2963	15.2034	13.6051	16.1705	17.0644	16.7861	1.39162	1.24519	1.5434	0.800657	15.1876	1.24522	8.7024	7.3417e-07	2.96888e-05
MSTRG.10085	MSTRG.10085.1	NA	30.6037	33.6877	33.2118	42.8505	36.8918	48.9305	1.99702	1.57628	0	0	37.696	0.893323	16.0315	0.000336125	0.00269134
MSTRG.10086	ENSMUST00000220661.1	Gm47585	34.0055	33.8411	33.5153	36.825	34.9049	39.013	2.95932	1.8223	1.62437	0.251534	35.3508	1.66438	16.2913	9.71032e-05	0.000979525
MSTRG.10087	ENSMUST00000223367.1	Gm47602	22.7311	27.0489	25.1282	31.0395	27.5774	32.7493	2.85682	0.847916	0	0.887472	27.7124	1.14805	7.91152	0.00021323	0.00185436
MSTRG.10088	MSTRG.10088.11	NA	2.12441	1.64314	1.87976	1.83144	2.00055	1.69382	0	0.068259	0	1.62753	1.86218	0.423946	1.63177	0.167148	0.330989
MSTRG.10089	MSTRG.10089.1	NA	25.8874	31.407	28.3515	37.7418	34.3381	40.6645	1.0047	0.95894	0.280207	0.520406	33.065	0.691063	17.4729	2.59377e-06	6.69937e-05
MSTRG.1009	ENSMUST00000189147.1	Gm28386	3.06376	3.03569	2.92885	3.37734	3.80214	4.1631	1.81186	2.09279	6.62946	1.20209	3.39515	2.93405	2.79839	0.000389248	0.00303524
MSTRG.10091	ENSMUST00000220823.1	Gm16133	6.95439	7.12926	6.70347	8.69292	7.23426	7.79893	0	0.739853	0.577924	0.16763	7.41887	0.371352	8.45709	1.73139e-06	5.13599e-05
MSTRG.10093	ENSMUST00000220476.1	Gm47588	10.5403	9.9514	9.59632	10.7957	9.68741	10.7034	0.426929	0.562276	0.553297	0.146162	10.2124	0.422166	9.14238	5.82936e-08	7.63573e-06
MSTRG.10095	MSTRG.10095.1	NA	0	0	0	0	0	0	0	0	12.3133	0	0	3.07832	3.1702	0.0280812	0.0889065
MSTRG.10096	ENSMUST00000194663.5	Ptch1	0.004396	0	0.002746	0.008093	0.019478	0.020307	2.23025	1.87458	0.230221	3.03346	0.00917	1.84213	0.186447	1.56148e-05	0.000239264
MSTRG.10096	ENSMUST00000195258.6	Ptch1	2.68783	2.89983	2.82679	3.14669	3.36562	3.49832	0.266538	1.46008	2.18264	0.299178	3.07084	1.05211	4.03142	9.6316e-05	0.00097355
MSTRG.10097	ENSMUST00000195845.1	A930032L01Rik	2.39619	3.47359	2.20566	2.16585	2.61198	2.6923	0	0.353298	3.62837	0	2.59093	0.995416	6.49694	6.91636e-05	0.000747857
MSTRG.10098	MSTRG.10098.1	NA	0	0	0	0	0	0	1.19782	3.03514	0	5.73009	0	2.49077	0.144421	0.00231261	0.0134425
MSTRG.10099	ENSMUST00000222300.1	Ercc6l2	4.05166	4.36777	4.52453	4.10349	5.33684	5.35133	0.39271	0.559868	0.246635	0	4.6226	0.299803	4.42727	4.57762e-05	0.000539896
MSTRG.101	MSTRG.101.7	NA	0	0.030986	0	0	0	0	0	0	0	6.78292	0.005164	1.69573	0.324289	0.144	0.298741
MSTRG.1010	MSTRG.1010.1	NA	0.396325	0.275706	0.799799	0.126793	0.27423	0.514545	4.97954	2.74106	2.72456	2.54441	0.3979	3.24739	0.256952	0.000255842	0.00215533
MSTRG.1010	MSTRG.1010.2	NA	1.29326	1.57078	1.71533	2.15806	2.06749	2.3267	1.75258	3.8077	0	0	1.85527	1.39007	1.02118	0.970805	0.977514
MSTRG.1010	MSTRG.1010.3	NA	0.991987	1.73911	0.696522	0.8103	0.969116	1.18345	0	1.73582	0	0	1.06508	0.433955	1.54922	0.306136	0.515183
MSTRG.1010	MSTRG.1010.4	NA	0.593779	0.689164	1.0398	1.15084	0.089163	0.868177	0.132862	3.157	6.04354	3.36227	0.738487	3.17392	1.08475	0.871886	0.900025
MSTRG.1010	MSTRG.1010.5	NA	1.44502	6.30865	6.10723	3.35113	7.37876	4.29537	19.5512	19.2114	0	16.4184	4.81436	13.7953	0.0719988	0.00377349	0.020318
MSTRG.1010	MSTRG.1010.6	NA	2.30313	1.63659	2.03449	1.55561	2.7062	1.28263	16.1625	3.86282	0	11.4028	1.91978	7.85702	0.0790931	0.00020361	0.00178536
MSTRG.1010	MSTRG.1010.7	NA	0.272395	0.326446	0.612222	0.038895	0.198531	0.218349	4.67321	1.2266	0	4.99456	0.277806	2.72359	0.118896	1.59721e-05	0.00024328
MSTRG.1010	MSTRG.1010.8	NA	4.54386	1.88074	1.4874	3.04658	0.09003	4.23485	0	14.2798	0	4.69702	2.54724	4.74422	0.550227	0.601344	0.747635
MSTRG.1010	MSTRG.1010.9	NA	1.53873	0.415351	0.800155	0.216089	0.288419	0.576112	8.92018	8.17175	0	4.41856	0.639142	5.37762	0.0725767	0.000260989	0.00219205
MSTRG.10104	ENSMUST00000223377.1	Habp4	0.005773	0.044632	0	0.108257	0.1504	0.074157	2.00466	1.50611	2.85599	1.27507	0.06387	1.91046	0.501059	0.000387569	0.00302441
MSTRG.10105	ENSMUST00000221788.1	Cdc14b	1.31187	1.97741	1.7751	1.39067	1.85929	1.77282	0.007001	0.127115	0.379237	0.005426	1.68119	0.129695	2.89622	2.98564e-05	0.000388904
MSTRG.10105	MSTRG.10105.10	NA	0.983498	1.115	0.941111	0.44724	0.550623	2.72097	0	6.11245	0	0	1.12641	1.52811	1.0614	0.940658	0.953953
MSTRG.10105	MSTRG.10105.3	NA	0.653765	0.174152	0.054238	0.2517	0.19208	0.302608	0.143191	2.9197	0	4.79121	0.271424	1.96352	0.301378	0.0796803	0.203123
MSTRG.10105	MSTRG.10105.6	NA	0.164066	0.194858	0.251664	0.064971	0.308873	0.301931	7.7835	1.27162	0	0.01612	0.214394	2.26781	0.249375	0.0650031	0.172758
MSTRG.10108	MSTRG.10108.1	NA	9.46219	10.5763	10.7994	10.1515	10.8365	12.4389	0	0.904901	1.44462	0	10.7108	0.58738	14.3278	3.03016e-06	7.43276e-05
MSTRG.10109	ENSMUST00000221580.1	Gm47004	8.4701	9.75999	10.1379	11.2312	10.286	11.2784	1.33717	1.40654	0.827785	0.249716	10.1939	0.955301	6.17374	0.00011494	0.00111897
MSTRG.1012	MSTRG.1012.2	NA	0.273886	0.221259	0.663008	1.02099	0.231647	0.201285	4.03759	0.346894	0	1.09265	0.435346	1.36928	0.336101	0.0341703	0.102914
MSTRG.1012	MSTRG.1012.3	NA	1.67825	2.60853	2.67278	0.913554	1.65404	2.43261	1.90637	2.45822	3.85568	2.99048	1.9933	2.80268	0.876069	0.64937	0.750855
MSTRG.10122	ENSMUST00000221158.1	Gm47190	0	0	0	0	0	0	0	0	6.47045	0	0	1.61761	2.45044	0.0280812	0.0889065
MSTRG.10127	ENSMUST00000220879.1	Gm4811	0.404203	0.496716	0.335134	0.545417	0.294746	0.229489	0.899678	4.15771	0.797377	2.31948	0.384284	2.04356	0.398424	0.0360245	0.107411
MSTRG.10127	MSTRG.10127.2	NA	0.171898	0.230491	0.038674	0	0.166831	0	2.02825	3.9511	2.87063	4.50984	0.101316	3.33996	0.249532	0.000306011	0.00249213
MSTRG.10128	MSTRG.10128.4	NA	0	0	0	0	0	0	0	0	5.42259	0	0	1.35565	2.29082	0.0280812	0.0889065
MSTRG.10132	ENSMUST00000125510.2	Zfp369	2.31709	2.92988	2.83658	2.01189	3.54847	2.74062	1.1235	0.521536	0	0	2.73075	0.411259	2.01024	0.0296894	0.0924306
MSTRG.10133	ENSMUST00000221365.1	Gm47258	15.5922	14.8699	14.6288	14.0956	13.8661	13.7421	1.79341	1.02904	1.50016	0.955037	14.4658	1.31941	6.94729	1.41384e-06	4.48912e-05
MSTRG.10134	MSTRG.10134.1	NA	0.07419	0	0	0	0.037692	0	0	0	11.6036	0	0.018647	2.90091	3.1438	0.0272919	0.0889065
MSTRG.1015	MSTRG.1015.1	NA	2.84096	2.92266	3.41566	3.40551	3.00777	3.52834	0.056389	0.094068	1.55384	0.071809	3.18682	0.444028	5.76203	7.40574e-06	0.000138394
MSTRG.10150	MSTRG.10150.1	NA	0	0	0	0	0	0	0	0	10.994	0	0	2.7485	3.02612	0.0280812	0.0889065
MSTRG.10155	MSTRG.10155.1	NA	0	0	0	0	0	0	0	0	12.3133	0	0	3.07832	3.1702	0.0280812	0.0889065
MSTRG.1016	ENSMUST00000188113.1	Gm28410	2.10457	3.35227	2.80824	3.32299	2.37297	2.89599	0	0.180854	0	0.127097	2.80951	0.076988	3.48659	4.48479e-05	0.000531425
MSTRG.10165	MSTRG.10165.1	NA	0	0	0	0	0	0	0	0	30.7832	0	0	7.6958	4.67218	0.0280812	0.0889065
MSTRG.10167	ENSMUST00000080545.4	Gm5451	0.130028	0.116592	0.063323	0.137632	0.0707	0.228955	12.0142	7.57428	3.80669	6.68948	0.124538	7.52117	0.0849098	3.61255e-06	8.39087e-05
MSTRG.1017	MSTRG.1017.1	NA	2.45901	3.86388	3.9746	3.29521	3.01221	2.47063	0	0	6.53984	0	3.17926	1.63496	9.89553	0.000534191	0.00394227
MSTRG.10171	ENSMUST00000224175.1	Ptdss1	1.13326	0.894616	0.101814	1.65099	0.139408	0.153847	0.519804	0.438086	0.472467	10.6944	0.678989	3.0312	0.396446	0.285097	0.489453
MSTRG.10172	ENSMUST00000224483.1	4933433G19Rik	7.39455	9.15905	7.21696	8.06773	10.0699	8.50255	9.50195	11.2279	1.875	7.30472	8.40179	7.4774	0.565944	0.110711	0.253555
MSTRG.10172	ENSMUST00000224762.1	4933433G19Rik	14.6496	13.1078	15.5379	15.9631	14.2938	16.2094	12.7362	21.5825	1.77762	11.6716	14.9603	11.942	0.514883	0.150128	0.306919
MSTRG.10172	MSTRG.10172.2	NA	7.36563	7.89921	8.02402	9.87784	11.0208	10.7704	0	0	0	0	9.15965	0	10.7042	7.38822e-07	2.9774e-05
MSTRG.10174	ENSMUST00000223867.1	Gm48705	3.06102	2.40673	2.89648	1.98264	3.99005	3.09807	0	1.08643	5.03533	0	2.90583	1.53044	6.5951	0.000723443	0.005069
MSTRG.10177	ENSMUST00000225725.1	Gm17938	3.54769	5.08078	4.23705	4.0338	3.72524	5.81648	0	0.285483	1.81078	1.15077	4.40684	0.811759	5.16177	0.000884773	0.00599146
MSTRG.1018	ENSMUST00000191857.1	Gm37884	3.55774	4.06384	4.26255	5.76398	3.42831	4.58269	0	0	0	0	4.27652	0	5.50744	6.15092e-06	0.000121523
MSTRG.10180	ENSMUST00000225774.1	Gm49646	3.09539	4.7962	4.4728	4.03232	4.14111	4.24416	1.22553	1.00874	5.87932	1.67856	4.13033	2.44804	3.50955	0.00158706	0.00978768
MSTRG.10181	ENSMUST00000223769.1	Gm9626	0.382656	0.726852	0.687602	0.526224	0.367357	0.544065	0.101761	0.67447	5.47949	0	0.539126	1.56393	2.79423	0.00701822	0.0338423
MSTRG.10182	ENSMUST00000224648.1	Zfp458	4.80282	3.65553	4.04745	3.18329	5.30502	4.53164	1.34725	2.93164	0.687038	3.58129	4.25429	2.1368	1.09671	0.752763	0.832549
MSTRG.10182	MSTRG.10182.1	NA	0.496454	0.633603	0.422888	0.372755	0.246242	0.334476	5.39377	4.7864	1.91382	2.3359	0.417736	3.60747	0.225707	0.000494798	0.00370176
MSTRG.10182	MSTRG.10182.5	NA	0.306298	0.333784	0.751862	1.22005	0	0.381839	4.31919	7.65552	0	0	0.498973	2.99368	0.29099	0.16526	0.328211
MSTRG.10187	MSTRG.10187.1	NA	1.3173	1.04276	1.39376	1.08355	1.30657	0.992939	0.020146	3.40082	2.48557	3.17051	1.18948	2.26926	1.06853	0.894266	0.917927
MSTRG.1019	ENSMUST00000195509.1	4833412K13Rik	23.5638	21.8204	21.5873	19.6869	22.6734	22.4471	0.902967	0.764594	0	0.405149	21.9632	0.518177	10.7147	3.43599e-07	1.92916e-05
MSTRG.10190	ENSMUST00000224496.1	Zfp459	0.391585	0.658503	0.457926	0.383394	0.859165	0	3.98848	2.85167	0	0.779621	0.458429	1.90494	0.267307	0.0177592	0.0710342
MSTRG.10191	ENSMUST00000224239.1	Zfp874a	0.087603	0.199752	0.084238	0.082714	0.104851	0.166015	0.01612	1.1544	1.01188	2.03622	0.120862	1.05466	0.656352	0.242748	0.435752
MSTRG.10192	ENSMUST00000195630.1	Gm38307	2.67177	3.17302	3.06009	2.96279	2.76897	3.00575	0	0.235061	1.5927	0.396863	2.9404	0.556156	4.68775	2.31816e-05	0.000321931
MSTRG.10198	ENSMUST00000180908.8	9430065F17Rik	2.46305	1.23761	2.62895	0.53649	0.856229	1.54786	6.23546	6.32562	2.499	11.2697	1.54503	6.58245	0.144163	0.000147986	0.00137463
MSTRG.10198	ENSMUST00000224664.1	9430065F17Rik	1.36459	2.42221	3.6962	3.07667	2.74483	2.674	6.73723	13.1157	0	14.1659	2.66308	8.5047	0.106387	0.00435451	0.0228759
MSTRG.102	ENSMUST00000194502.1	Gm38178	19.7216	20.258	20.3354	19.549	21.0813	21.429	1.19942	2.67662	0	0.807343	20.3957	1.17085	6.5262	0.000496159	0.00370922
MSTRG.10203	ENSMUST00000181006.1	Gm26875	0.571923	0.874382	0.789365	0.763338	0.938632	0.955391	1.17436	1.27223	0	2.68634	0.815505	1.28323	0.438962	0.00967151	0.0439105
MSTRG.10209	ENSMUST00000181912.1	4930525G20Rik	8.01607	7.10405	7.24572	8.88684	14.6587	8.82411	3.36771	6.9566	0	8.69078	9.12259	4.75377	0.676449	0.483569	0.671062
MSTRG.10209	MSTRG.10209.2	NA	4.85766	5.55383	5.44166	3.83082	0.147808	5.04308	2.42091	2.16968	3.30162	0	4.14581	1.97305	2.5388	0.265314	0.464069
MSTRG.10212	MSTRG.10212.3	NA	7.88455	7.49608	8.72476	8.03802	7.87413	9.72179	0.49318	0	3.4058	0.417239	8.28989	1.07905	11.4618	9.12398e-05	0.000932981
MSTRG.10212	MSTRG.10212.8	NA	0.371692	0	0	0	0.156168	0	8.38673	0.013287	0	0	0.087977	2.1	0.278567	0.123537	0.274794
MSTRG.10222	MSTRG.10222.3	NA	0.015274	0.010688	0	0	0.021326	0	0.269938	0.283653	0	3.50268	0.007881	1.01407	0.354003	0.043271	0.124491
MSTRG.10222	MSTRG.10222.4	NA	0.039173	0	0.075339	0.134316	0	0.226749	0.555506	0.538048	4.8934	0.117706	0.079263	1.52616	1.52461	0.124461	0.27634
MSTRG.10223	MSTRG.10223.1	NA	9.74038	10.1999	8.75453	9.46848	8.96888	9.92376	0.356852	0.189588	3.28006	0	9.50933	0.956625	16.1072	5.05177e-06	0.00010586
MSTRG.10225	MSTRG.10225.1	NA	13.477	12.556	11.2639	11.4843	9.84555	11.5274	0.314943	0.536571	2.10061	0	11.6924	0.738031	15.4937	1.69514e-06	5.0685e-05
MSTRG.10226	MSTRG.10226.1	NA	7.52392	6.43651	6.51215	7.20327	7.05424	5.82329	1.53778	0.167699	0	0.393258	6.7589	0.524686	3.57331	0.000970416	0.00647069
MSTRG.10228	MSTRG.10228.1	NA	18.8338	17.5062	17.3929	15.8862	16.2981	16.8205	0	0.492912	0.956126	0	17.1229	0.36226	21.1286	1.28888e-07	1.13544e-05
MSTRG.10229	MSTRG.10229.1	NA	12.4062	12.2913	9.41131	10.6007	10.0455	12.4516	0.717093	0.231105	0.944638	0	11.2011	0.473209	11.319	7.06438e-06	0.000134115
MSTRG.10230	ENSMUST00000223248.1	Gm48593	23.3825	24.4446	21.1702	22.6596	26.247	24.5221	2.35613	1.25779	1.26456	0.358516	23.7377	1.30925	11.6912	4.53491e-05	0.000536124
MSTRG.10232	ENSMUST00000195313.1	Gm37122	8.79231	7.60961	5.88423	6.02576	5.28359	6.5452	0	0.449748	0.620774	0.329083	6.69011	0.349901	7.11125	1.57905e-05	0.000241153
MSTRG.10236	ENSMUST00000136932.2	Nsun2	18.4646	13.7868	18.3067	20.7814	21.0272	21.4267	48.5595	62.3574	0	38.2978	18.9656	37.3037	0.0763915	0.0103083	0.0462515
MSTRG.10237	MSTRG.10237.1	NA	28.0832	26.4608	20.7574	22.9858	23.603	24.5254	0.928992	1.16857	2.34223	0	24.4026	1.10995	23.6285	4.80513e-06	0.000102475
MSTRG.1024	MSTRG.1024.1	NA	1.10488	2.0407	1.89018	1.80403	1.96201	4.17997	1.66581	0	0	0	2.16363	0.416453	1.72931	0.236008	0.426854
MSTRG.10244	ENSMUST00000223164.1	Gm35618	1.16511	0.997223	1.32113	1.20731	1.08581	1.00962	0	0.397769	0.303547	0.455745	1.13103	0.289265	1.73507	0.0042394	0.0223869
MSTRG.10244	MSTRG.10244.3	NA	0	0	0	0	0	0	0	0	4.75978	0	0	1.18995	2.18227	0.0280812	0.0889065
MSTRG.10245	ENSMUST00000220876.1	Gm48819	17.9306	20.0561	17.4737	18.5124	17.5615	17.6256	0	0.536853	0	0	18.1933	0.134213	17.0951	4.9271e-07	2.35085e-05
MSTRG.10254	ENSMUST00000220989.1	Gm47706	0.122758	0.107898	0.115569	0.023733	0.01178	0.057219	0	0	4.27368	0	0.07316	1.06842	2.1952	0.0315388	0.0966856
MSTRG.10256	MSTRG.10256.2	NA	4.21991	4.74098	5.2156	5.2774	5.47396	5.6912	0	0	0	0	5.10318	0	6.16829	1.17959e-07	1.08579e-05
MSTRG.10258	MSTRG.10258.3	NA	0.895045	1.34053	1.05224	1.37855	0.897241	1.20056	0	0	0	0	1.12736	0	2.19258	6.20378e-05	0.000685387
MSTRG.10259	MSTRG.10259.1	NA	2.08901	1.77534	1.76658	2.43443	2.28669	2.22498	0.149296	0.168751	0.708371	0	2.09617	0.256605	3.62287	4.5696e-07	2.23283e-05
MSTRG.1026	MSTRG.1026.2	NA	1.47109	1.29757	1.00366	1.10968	1.02089	1.53777	0	0.614929	0	1.53641	1.24011	0.537836	1.16464	0.635376	0.750855
MSTRG.10260	ENSMUST00000222495.1	Gm36529	1.06585	0	1.33588	1.38427	1.79625	1.04909	8.24303	10.7323	2.89105	10.1543	1.10522	8.00518	0.125288	0.00119797	0.00771662
MSTRG.10260	MSTRG.10260.3	NA	0.9437	1.35205	0.335217	0	0.116207	0.547445	4.96561	1.76105	0	0	0.549104	1.68167	0.346655	0.123133	0.274202
MSTRG.10263	MSTRG.10263.1	NA	0	0	0	0	0	0	0	0	12.0842	0	0	3.02105	3.14577	0.0280812	0.0889065
MSTRG.10265	ENSMUST00000075549.7	Rpl9-ps4	7.49816	4.18796	5.67105	4.8598	6.40024	3.895	255.894	113.785	24.1587	121.415	5.4187	128.813	0.015915	5.30036e-06	0.000109374
MSTRG.10267	ENSMUST00000223231.1	Rpl31-ps2	0	0	0	0	0	0	0	0	4.34375	0	0	1.08594	2.11055	0.0280812	0.0889065
MSTRG.10268	ENSMUST00000223190.1	Gm48000	0.381822	0.473369	0	0.526508	0	0	0	0	15.667	0	0.230283	3.91675	4.57109	0.00873786	0.0403881
MSTRG.10269	ENSMUST00000085163.3	Gm10263	0	0.020932	0.1143	0	0.292394	0.083787	3.82612	5.10453	3.28354	5.33868	0.085235	4.38822	0.168595	4.14647e-06	9.22398e-05
MSTRG.1027	MSTRG.1027.1	NA	0	0	0	0	0	0	0	0	6.15664	0	0	1.53916	2.40402	0.0280812	0.0889065
MSTRG.10280	ENSMUST00000222385.1	Gm15912	8.23648	9.08902	8.53642	6.43758	7.88022	7.95712	10.6142	10.7632	5.42783	4.03046	8.02281	7.70894	0.888768	0.713757	0.799687
MSTRG.10284	ENSMUST00000221410.1	Slc9a3	0.176872	0	0.271474	0.209925	0.335706	0	0	2.10568	0	2.83078	0.165663	1.23411	0.391241	0.0954523	0.234159
MSTRG.10285	MSTRG.10285.1	NA	2.69244	1.91774	2.45585	2.07473	1.96193	1.85746	1.85426	3.99603	1.86929	3.63823	2.16003	2.83945	0.687415	0.129374	0.284418
MSTRG.10286	MSTRG.10286.4	NA	3.01863	0	2.52655	3.27652	0.754592	3.67188	4.10152	3.30392	0	0.491406	2.20803	1.97421	0.546031	0.436181	0.637792
MSTRG.10287	ENSMUST00000223386.1	Pdcd6	1.14061	0.889117	1.04751	1.17658	1.32229	1.42334	0.134453	0.023149	0	0	1.16657	0.0394	2.02627	0.000126375	0.00120818
MSTRG.10289	MSTRG.10289.1	NA	0	0	0	0	0	0.079689	0	0	6.15664	0	0.013281	1.53916	2.43778	0.0264482	0.0889065
MSTRG.10293	MSTRG.10293.2	NA	0.39116	0	0.483251	0	0	2.06424	0.677135	2.55152	0	2.99641	0.489774	1.55627	0.290902	0.048524	0.136748
MSTRG.10295	MSTRG.10295.1	NA	0.919823	0.628234	1.29542	1.57962	0.804556	1.14672	0	0	0	0.945789	1.0624	0.236447	1.43664	0.228522	0.417237
MSTRG.10296	ENSMUST00000222455.1	E430024I08Rik	0.062858	0.147623	0.403882	0.854678	0.276638	0.528683	1.59715	1.23005	3.41132	2.91419	0.37906	2.28818	0.590477	0.0845777	0.212784
MSTRG.10296	MSTRG.10296.11	NA	3.14066	3.60395	2.63305	3.88002	3.68091	4.61299	0.553281	0.960967	1.68465	0	3.59193	0.799726	4.81039	7.705e-05	0.000815779
MSTRG.10296	MSTRG.10296.12	NA	1.84511	3.6825	3.69738	0	1.60161	0	0.103299	1.47881	0	0.354822	1.80443	0.484232	0.998756	0.998583	0.998939
MSTRG.10296	MSTRG.10296.18	NA	0.971498	1.47392	0.998233	0.800196	1.6111	1.15436	0.192188	0.519813	0	0	1.16822	0.178	1.70283	0.0275204	0.0889065
MSTRG.10298	MSTRG.10298.1	NA	1.01691	1.2173	0	0.860198	1.4227	1.22899	3.49167	2.52657	0.748783	5.5166	0.957684	3.07091	0.283126	0.0195246	0.0762972
MSTRG.103	MSTRG.103.1	NA	3.83856	4.12087	4.30195	3.88833	3.11571	3.89201	0.871219	0.392547	0.331788	0	3.85957	0.398888	3.33901	0.000538224	0.00396772
MSTRG.10301	MSTRG.10301.1	NA	0.409178	0.495311	0.9318	0.379472	0.873109	0.532546	11.8852	9.59901	4.50618	7.70402	0.603569	8.4236	0.104338	2.73723e-06	6.92145e-05
MSTRG.10302	MSTRG.10302.1	NA	0	0	0	0	0	0	0	0	19.3242	0	0	4.83105	3.82801	0.0280812	0.0889065
MSTRG.10303	MSTRG.10303.1	NA	0.748583	1.04364	1.26302	0.578802	0.874775	1.57555	2.94533	5.18312	0	3.98861	1.01406	3.02926	0.195782	0.00172365	0.0104965
MSTRG.10304	MSTRG.10304.1	NA	0.345189	0.463534	1.14511	0.454405	0.639905	0.655566	7.39466	9.08643	0	6.88068	0.617285	5.84044	0.0668374	0.000120585	0.00116153
MSTRG.10305	MSTRG.10305.1	NA	0.32456	0.643114	0.351838	0.413267	0.241747	0.378171	2.85236	2.52291	3.13188	3.93461	0.392116	3.11044	0.335638	8.69693e-05	0.000897555
MSTRG.10306	MSTRG.10306.1	NA	1.10271	1.02767	2.07262	1.15007	1.12532	0.726758	2.71929	1.23342	9.73072	1.71285	1.20086	3.84907	1.18378	0.685858	0.776472
MSTRG.10307	ENSMUST00000221506.1	Gm46430	0.236828	0.713913	0.23752	0.895508	0.123286	0.01405	2.01694	1.63849	0	1.12902	0.370184	1.19611	0.371982	0.02032	0.0785953
MSTRG.10307	ENSMUST00000222254.1	Gm46430	0.950979	1.17829	0.894581	1.45403	1.26508	1.26016	2.98695	3.5525	0	3.89556	1.16719	2.60875	0.268352	0.00471086	0.0243944
MSTRG.10309	ENSMUST00000220868.1	Cast	1.18264	1.04043	1.15489	1.43025	1.1193	0.973229	0.077063	0.151394	0.425898	0.086795	1.15012	0.185287	2.25143	3.27506e-06	7.82098e-05
MSTRG.10309	ENSMUST00000222599.1	Gm6296	1.19431	2.14831	2.33558	2.64868	1.6035	1.69338	0.242071	0.88938	5.08493	0.982835	1.93729	1.7998	3.31466	0.00251829	0.0144537
MSTRG.1031	MSTRG.1031.8	NA	0.030418	0.331926	0.167111	0.004795	0	0.00952	10.8136	8.78432	48.7593	41.5172	0.090628	27.4686	0.0878932	0.00330673	0.0181744
MSTRG.10310	ENSMUST00000129154.2	Hnrnpa1l2-ps	0.520983	0.868379	0.679535	0.807362	0.218804	0.221553	0	0.86089	8.90925	0	0.552769	2.44253	3.54419	0.00704811	0.0339594
MSTRG.10313	MSTRG.10313.1	NA	3.74294	4.54015	4.94252	3.51712	3.08414	3.3442	1.73741	3.23089	0.791436	2.63174	3.86185	2.09787	1.02143	0.923301	0.940677
MSTRG.10314	ENSMUST00000099371.4	Gm4149	0.607282	0.631644	0.975119	0.158352	1.4735	0.305813	18.642	42.5883	21.415	60.2949	0.691951	35.735	0.033807	0.00010426	0.001035
MSTRG.10315	ENSMUST00000223032.1	1700037F03Rik	1.31461	2.09466	1.07375	1.29076	0.776569	1.17924	0	0	0	0	1.28826	0	2.28457	0.00185007	0.0111435
MSTRG.10317	MSTRG.10317.1	NA	15.3615	16.5261	18.3224	15.6004	15.5091	15.8626	1.22456	3.13502	1.10963	1.73476	16.197	1.80099	5.41108	0.000106027	0.00104855
MSTRG.10318	ENSMUST00000222965.1	Gm48302	15.4147	14.2792	16.4884	15.4724	16.4881	14.426	0.957035	0.379317	2.4607	0.745218	15.4281	1.13557	12.6031	5.21395e-06	0.000108096
MSTRG.10319	MSTRG.10319.1	NA	8.6978	8.2805	9.3059	8.39509	8.7009	9.26205	0.846466	0.449416	2.22176	0	8.77371	0.87941	10.0009	3.08096e-05	0.000397865
MSTRG.1032	MSTRG.1032.1	NA	0	0	0	0	0	0	0	0	14.3501	0	0	3.58752	3.37786	0.0280812	0.0889065
MSTRG.10320	MSTRG.10320.1	NA	10.1025	10.393	9.29975	9.91868	11.6086	11.5691	2.38179	3.542	1.33685	3.50183	10.482	2.69062	2.30002	0.00250529	0.0143884
MSTRG.10321	MSTRG.10321.1	NA	4.99063	5.58924	5.11277	4.80718	6.11001	5.85803	1.4031	1.69009	1.13684	2.6682	5.41131	1.72456	1.93526	0.00374622	0.0201872
MSTRG.10322	MSTRG.10322.1	NA	2.046	2.50775	2.15852	2.38063	2.07827	2.96493	0	0.454188	0.718462	0	2.35602	0.293162	3.88466	1.52004e-05	0.000234518
MSTRG.10323	ENSMUST00000222530.1	Glrx	9.84678	11.2359	10.8579	9.79322	11.2868	11.4719	0.302182	0.841916	5.13737	0.386095	10.7487	1.66689	15.4861	4.37566e-06	9.58517e-05
MSTRG.10323	MSTRG.10323.3	NA	0	0	0	0	0	0	0	4.58091	0	4.21835	0	2.19982	0.241981	0.0659144	0.174739
MSTRG.10324	MSTRG.10324.7	NA	4.69246	0	2.43658	0	0	1.32109	0	7.79978	0	0	1.40836	1.94994	0.683534	0.723302	0.807852
MSTRG.10325	MSTRG.10325.1	NA	4.98942	5.74328	5.59608	4.20479	5.30519	7.22293	0	0.226483	0	0.314332	5.51028	0.135204	4.99768	2.22758e-05	0.000312486
MSTRG.10338	ENSMUST00000225003.1	Gm48078	0.190927	0.164175	0.090768	0	0	0.140796	0	0	4.05614	0	0.097778	1.01404	2.19651	0.0315632	0.0967384
MSTRG.1034	ENSMUST00000189176.1	Mrpl44	0	0	0	0	0	0.080329	2.05372	0	0	2.34679	0.013388	1.10013	0.266948	0.00590638	0.0293863
MSTRG.10340	MSTRG.10340.1	NA	8.88879	9.95713	9.49318	8.60711	9.26278	10.0332	0.584118	0.466463	1.02032	0.206093	9.37369	0.569248	8.53475	3.92851e-07	2.06002e-05
MSTRG.10342	ENSMUST00000178439.2	Gm21959	1.48886	1.93114	1.36728	1.55793	1.73143	1.78096	0	0	0	0	1.64294	0	2.70558	2.62831e-06	6.74523e-05
MSTRG.10344	MSTRG.10344.1	NA	2.2792	1.85038	2.75338	1.86417	2.1842	2.01555	0.290799	0.226874	0	0.241953	2.15781	0.189906	2.11162	1.36647e-05	0.000216936
MSTRG.10345	MSTRG.10345.1	NA	1.69885	1.32216	1.7822	1.57617	1.0107	1.39381	0.390429	0.200559	0.756516	0	1.46398	0.336876	2.36316	0.0016679	0.0102185
MSTRG.10347	MSTRG.10347.1	NA	28.1322	27.4094	32.3685	26.9243	23.9174	27.7136	1.12593	0.969948	1.12863	0.381801	27.7442	0.901577	16.6372	6.74798e-07	2.81284e-05
MSTRG.10348	MSTRG.10348.1	NA	5.8529	5.59462	6.49407	5.7207	4.47423	7.18471	0.882715	0.198992	0	0	5.88687	0.270427	4.28478	0.000287323	0.00236861
MSTRG.10349	MSTRG.10349.1	NA	1.02252	1.26549	2.82398	0.816226	0.76187	1.23892	0.541273	0	0	0	1.3215	0.135318	1.44616	0.207812	0.388602
MSTRG.1035	ENSMUST00000191529.1	Serpine2	7.95608	7.76813	7.4689	8.82542	8.93797	10.8717	0.218699	0.226744	1.40894	0.195778	8.63803	0.512541	11.2004	2.57329e-07	1.66039e-05
MSTRG.10350	MSTRG.10350.1	NA	2.0487	1.91698	2.26379	1.01871	1.8607	1.92171	0.650645	0	2.72612	0	1.83843	0.844191	3.35393	0.0143944	0.0602615
MSTRG.10351	MSTRG.10351.10	NA	0	0	4.86093	0	2.0605	4.23583	0	0	0	0	1.85954	0	1.52508	0.608072	0.750855
MSTRG.10351	MSTRG.10351.9	NA	2.15963	1.18155	0	1.7644	0.773114	0	9.76229	3.70008	0	2.26193	0.979781	3.93108	0.173135	0.0390603	0.114665
MSTRG.10352	MSTRG.10352.1	NA	9.41281	7.71718	8.83487	5.24517	7.33741	4.95786	1.60223	1.01441	1.84042	1.03366	7.25089	1.37268	3.54493	0.00146968	0.0091656
MSTRG.10353	MSTRG.10353.1	NA	3.60993	2.99709	3.35014	3.22402	3.14218	3.18163	0.199374	0.225232	1.32578	0.170461	3.25083	0.480212	4.72602	4.6761e-06	0.000100307
MSTRG.10356	MSTRG.10356.1	NA	1.55172	0.709421	0.961821	0.77281	1.23803	0.972896	0.673585	0	0	0	1.03445	0.168396	1.4355	0.130593	0.2865
MSTRG.10357	MSTRG.10357.1	NA	0.591647	1.23568	1.29152	1.07563	1.44174	1.4059	0	0.42971	0	0	1.17369	0.107427	1.94188	0.0118712	0.0517128
MSTRG.10358	MSTRG.10358.1	NA	0	0.108507	0	0	0.123849	0	0	0	100.542	0	0.038726	25.1356	8.19173	0.0251352	0.0889065
MSTRG.10359	MSTRG.10359.1	NA	8.30463	8.70107	7.88576	7.85187	6.66184	8.75386	0.921225	0.467884	0	0	8.02651	0.347277	5.38746	0.000104168	0.00103444
MSTRG.1036	MSTRG.1036.1	NA	7.81682	7.44802	6.94187	8.55816	7.90869	9.34936	0	0.15697	1.91038	0	8.00382	0.516838	14.4603	8.52955e-08	9.21769e-06
MSTRG.10360	MSTRG.10360.1	NA	1.62691	0.960885	0.922743	1.4868	0.933238	1.40759	0	0	0	0	1.22303	0	2.29755	0.000412703	0.00318464
MSTRG.10362	ENSMUST00000224217.1	Fam172a	0	0	0	0	2.42893	0	0	0	1.72463	10.8341	0.404822	3.13969	0.52333	0.524726	0.703818
MSTRG.10362	MSTRG.10362.12	NA	5.02803	5.9388	5.7397	0.707548	0	3.31068	2.21274	3.8846	0.968852	0.764804	3.45412	1.95775	0.743832	0.719217	0.804306
MSTRG.10362	MSTRG.10362.13	NA	1.24421	0	0.804923	5.30528	5.3146	3.17412	0	1.10151	0	0	2.64052	0.275377	3.28764	0.148191	0.304412
MSTRG.10363	MSTRG.10363.1	NA	4.87646	4.66021	4.83055	3.71849	4.38436	4.43332	1.54991	0.614342	0.337735	0.278468	4.4839	0.695115	2.56092	0.00249821	0.0143542
MSTRG.10364	MSTRG.10364.1	NA	6.02841	5.75066	5.92409	5.88576	5.69965	5.02233	2.31516	1.70307	0.763848	1.84311	5.71848	1.6563	1.75547	0.000418846	0.00322403
MSTRG.10366	MSTRG.10366.1	NA	11.3219	10.9209	11.5268	10.6256	11.0126	11.795	0.497259	1.06652	0	0	11.2005	0.390946	7.59477	6.54345e-05	0.00071555
MSTRG.10368	MSTRG.10368.1	NA	8.15428	8.12564	8.56654	8.27483	7.27388	8.04948	0.354062	1.10294	0.790377	0.30265	8.07411	0.637507	6.71382	4.74573e-06	0.000101427
MSTRG.10369	ENSMUST00000225844.1	C130051F05Rik	16.089	16.7311	15.9981	15.7018	13.5992	16.5544	1.02095	1.60115	0.972103	1.18669	15.7789	1.19522	7.2052	3.66227e-07	1.99387e-05
MSTRG.10371	ENSMUST00000224734.1	Gm38604	1.62811	1.3097	0.631637	0.702001	0.995278	1.14813	0	0	0	0	1.06914	0	2.04361	0.00401126	0.0213787
MSTRG.10371	MSTRG.10371.1	NA	0.841478	0.313496	0.99632	2.2258	0.170319	1.90577	0.568969	1.11618	0	0	1.07553	0.421287	1.28474	0.604421	0.750175
MSTRG.10371	MSTRG.10371.2	NA	2.04733	2.24132	3.50911	1.02745	0.350392	1.38947	0	0	0	0	1.76084	0	2.05841	0.0967907	0.236704
MSTRG.10371	MSTRG.10371.6	NA	3.47602	4.42328	3.04722	4.34091	3.11047	5.06473	3.30612	0	0	0	3.91044	0.82653	2.15827	0.175335	0.342616
MSTRG.10372	MSTRG.10372.1	NA	9.32487	6.30948	7.50113	7.11531	5.37728	4.67283	1.43441	0	0	0	6.71682	0.358603	4.25591	0.00382204	0.0205418
MSTRG.10373	MSTRG.10373.1	NA	3.66158	2.8586	2.93761	2.6168	2.36944	2.82373	0.371007	0.088767	0.564219	0	2.87796	0.255998	3.66776	9.62131e-05	0.000972767
MSTRG.10374	ENSMUST00000225503.1	3110006O06Rik	1.55962	1.55444	1.67606	1.21046	1.36755	1.67799	0.108986	0.171967	2.15795	0	1.50769	0.609726	3.58112	0.000547004	0.00402264
MSTRG.10375	MSTRG.10375.3	NA	4.48177	3.0419	1.35774	2.76526	2.48551	5.04029	0	0	0	0	3.19541	0	4.40201	0.00211296	0.0124611
MSTRG.10375	MSTRG.10375.4	NA	11.1742	13.9851	15.5558	0	15.6656	18.2182	0	0	0	0	12.4332	0	5.57267	0.138009	0.296441
MSTRG.10376	ENSMUST00000123998.1	A830082K12Rik	2.78709	1.42249	3.63833	3.12225	2.77774	1.18343	10.9118	3.29498	0	28.4788	2.48856	10.6714	0.0734685	0.00251082	0.0144166
MSTRG.10376	ENSMUST00000131564.7	A830082K12Rik	1.54107	0.680371	0.209052	0.330851	0.007593	0.084697	29.6102	38.2022	0	0	0.475605	16.9531	0.0593689	0.0787264	0.201223
MSTRG.10376	ENSMUST00000134705.1	A830082K12Rik	6.93551	13.4663	10.0036	10.9653	14.2083	20.8854	7.20571	5.56511	0	5.21195	12.7441	4.49569	0.830539	0.711819	0.798023
MSTRG.10376	ENSMUST00000137199.1	A830082K12Rik	27.1894	25.6515	27.6703	22.7019	23.4942	17.1213	4.40647	8.19453	0	10.9713	23.9715	5.89308	1.12304	0.799243	0.859664
MSTRG.10376	ENSMUST00000144545.1	A830082K12Rik	3.45691	2.9016	5.94785	5.35588	4.0924	3.38259	2.35241	4.34835	0	8.49727	4.18954	3.79951	0.422976	0.103441	0.246922
MSTRG.10376	ENSMUST00000145613.7	A830082K12Rik	10.4175	17.554	7.52737	13.3487	7.74718	16.9045	40.2963	38.4469	0	73.1979	12.2499	37.9853	0.0480206	0.0062521	0.0308022
MSTRG.10376	ENSMUST00000183171.1	A830082K12Rik	1.57045	1.84897	3.17305	0.688395	1.71828	2.5108	1.82982	4.41803	0	7.67282	1.91832	3.48017	0.228754	0.0107187	0.0476781
MSTRG.10376	MSTRG.10376.1	NA	17.6899	7.00893	16.8562	7.56709	14.8069	4.21013	0.01605	3.97173	0	0.008036	11.3565	0.998954	5.62626	0.053685	0.148557
MSTRG.10376	MSTRG.10376.10	NA	0.844304	0.09204	0	0	1.7251	0.344729	7.66252	17.5769	0	0	0.501029	6.30985	0.165356	0.138353	0.296441
MSTRG.10376	MSTRG.10376.12	NA	1.77169	1.04865	0.626775	1.75591	0.453591	0.179605	13.1509	10.3932	3.24904	0	0.972704	6.69829	0.384296	0.339298	0.545471
MSTRG.10376	MSTRG.10376.14	NA	12.2545	20.8743	13.8627	16.2866	15.4398	27.6516	5.84659	6.50761	18.0843	4.9189	17.7283	8.83935	4.66421	0.000757595	0.00526081
MSTRG.10376	MSTRG.10376.15	NA	0	0	0	0	0	0	0	4.08635	0	0	0	1.02159	0.618551	0.440596	0.637792
MSTRG.10376	MSTRG.10376.18	NA	3.58611	5.21381	4.1911	5.40851	4.76482	5.50465	18.7107	11.0186	0	11.9287	4.77817	10.4145	0.119772	0.00298291	0.0166604
MSTRG.10376	MSTRG.10376.3	NA	21.7801	15.8962	18.8903	14.6749	17.215	6.92516	26.9435	24.8284	0	29.1268	15.8969	20.2247	0.118443	0.00643191	0.0315111
MSTRG.10376	MSTRG.10376.5	NA	0	0	0	0	0	7.03388	0	0	4.39529	0	1.17231	1.09882	3.09634	0.215674	0.399584
MSTRG.10376	MSTRG.10376.6	NA	2.46092	1.72029	0	0	0	0.771577	10.8618	6.53554	0	0	0.825465	4.34934	0.190815	0.13341	0.290941
MSTRG.10376	MSTRG.10376.8	NA	3.05074	1.93664	1.49022	0.552778	2.85563	0.903956	2.98886	3.5402	0	9.94751	1.79833	4.11914	0.176956	0.00837826	0.039034
MSTRG.10377	MSTRG.10377.1	NA	26.7491	27.9883	24.2977	28.7612	29.8031	31.798	0.404339	1.32581	0.715888	0	28.2329	0.611509	24.6587	3.09762e-06	7.54064e-05
MSTRG.10378	MSTRG.10378.1	NA	17.102	16.485	14.8691	15.6628	14.2647	14.9166	19.5626	16.5302	2.12859	17.0345	15.55	13.814	0.392113	0.0127281	0.0546292
MSTRG.10380	ENSMUST00000224031.1	Gm46387	0.864076	0.928895	0.641468	0.805103	0.634137	0.50472	0	0	4.62978	0	0.729733	1.15744	3.77368	0.00210925	0.0124439
MSTRG.10382	MSTRG.10382.1	NA	1.32845	0.673036	0.521238	0	0.46066	0.508254	2.45678	1.29474	0	2.82549	0.581939	1.64425	0.24326	0.000335796	0.00268908
MSTRG.10382	MSTRG.10382.2	NA	1.45252	2.03301	1.49712	1.65538	0.804472	2.20305	4.97567	5.33122	0	5.25501	1.60759	3.89047	0.186177	0.00224954	0.0131357
MSTRG.10382	MSTRG.10382.3	NA	1.71291	0.619055	0.598615	0.772925	0.414463	0.409013	3.08248	0.834334	0	1.64081	0.754497	1.38941	0.354512	0.0104032	0.0465846
MSTRG.10384	ENSMUST00000159690.7	Arrdc3	0.125109	0.170201	0.024195	0.054697	0	0.245787	0.856767	0.5473	2.9057	0	0.103332	1.07744	1.23052	0.439458	0.637792
MSTRG.10384	ENSMUST00000159856.1	Arrdc3	0	0.046216	0	0	0.01351	0	3.26684	0.964001	0	0.234736	0.009954	1.11639	0.309262	0.0162089	0.0661107
MSTRG.10385	MSTRG.10385.1	NA	45.783	45.8255	48.5569	47.7773	61.4634	50.0609	2.61109	3.72007	1.53154	1.43456	49.9112	2.32432	13.9072	1.19753e-05	0.00019721
MSTRG.10386	MSTRG.10386.1	NA	2.1529	1.55944	2.38435	1.17554	2.3553	1.67522	4.04021	2.93248	1.69005	3.73539	1.88379	3.09953	0.431469	0.000183089	0.00163524
MSTRG.10387	ENSMUST00000180409.1	9330111N05Rik	1.16638	1.53033	2.52854	2.09075	1.83266	2.21849	0.24299	0	2.13203	0.6947	1.89452	0.767431	3.06445	0.00790687	0.0372548
MSTRG.10387	ENSMUST00000181043.7	9330111N05Rik	1.80243	1.8718	2.54276	1.52747	2.00383	2.28251	1.58125	2.04304	3.45261	0.884794	2.00513	1.99042	1.55705	0.0769848	0.197686
MSTRG.10387	ENSMUST00000181508.1	9330111N05Rik	1.0532	1.91102	2.28856	1.66607	1.41929	1.39689	0	0.230657	1.1161	0	1.62251	0.336689	3.2701	0.000641699	0.00459489
MSTRG.10387	ENSMUST00000223992.1	Gm49375	1.13691	1.65725	2.90337	2.03239	2.197	1.80975	0.922765	0.337592	0.302297	0.090091	1.95611	0.413186	1.85804	0.0411736	0.119692
MSTRG.10387	MSTRG.10387.6	NA	0.005621	0	0.01477	0.036325	0	0.019844	0	5.5305	0	0	0.01276	1.38263	0.58423	0.454074	0.647665
MSTRG.1039	ENSMUST00000192258.1	Gm37932	2.36902	2.71728	2.87254	2.34014	2.18533	2.44434	0	0.146743	1.30835	0.474135	2.48811	0.482308	3.77895	0.000223958	0.00193265
MSTRG.10392	MSTRG.10392.1	NA	2.66249	3.7465	4.65097	2.5864	3.81841	3.37677	0.721622	0.646338	0	0	3.47359	0.34199	2.52412	0.00546971	0.0275865
MSTRG.10393	ENSMUST00000082300.4	Gm8399	0	0.066405	0.135477	0.158606	0.287429	0.223835	2.54581	2.47322	0	2.27229	0.145292	1.82283	0.19608	0.000218646	0.00189392
MSTRG.10393	ENSMUST00000174909.1	Gm25241	0.114997	0.238921	0.011224	0.005777	0.087041	0.075283	1.97559	4.80572	8.45588	3.06338	0.088874	4.57515	0.422665	0.00226278	0.0132043
MSTRG.10394	ENSMUST00000223708.1	Gm18517	0.367132	1.12658	1.82192	1.56637	1.37943	1.55827	0.299202	0	0	0	1.30328	0.074801	1.93131	0.0381828	0.112527
MSTRG.10395	MSTRG.10395.1	NA	1.16406	1.37005	2.04209	1.46808	1.19402	1.21301	0.272404	0.408492	0.908536	0.121507	1.40855	0.427735	2.22761	0.00164261	0.0100794
MSTRG.10397	MSTRG.10397.1	NA	1.57638	1.99495	2.85485	1.84156	1.41575	1.89371	0	0.356026	1.10077	0	1.92953	0.364199	3.42285	0.000774704	0.00535726
MSTRG.10398	MSTRG.10398.1	NA	1.86733	2.01549	0.741852	0.496613	2.04829	2.02913	0	0	36.5383	0	1.53312	9.13458	12.0528	0.00758958	0.0360645
MSTRG.1040	ENSMUST00000167794.1	Cul3	0	0	1.0287	0.941785	0	0.553965	0	14.2107	1.66683	27.9576	0.420741	10.9588	0.143721	0.134251	0.292304
MSTRG.1040	ENSMUST00000192839.1	Gm37902	20.1035	17.3714	17.9467	16.6885	17.2757	16.4633	1.651	2.81318	1.74127	0.169975	17.6415	1.59386	9.80708	0.000347962	0.00276837
MSTRG.1040	MSTRG.1040.8	NA	0	0	0	0	0	0	0	0	4.16777	0.258317	0	1.10652	1.83182	0.066272	0.175505
MSTRG.10404	MSTRG.10404.1	NA	2.15443	1.91457	2.3133	1.86022	1.73896	1.48487	0.108504	0.19619	0	0.122571	1.91106	0.106816	2.3201	4.2069e-05	0.000506473
MSTRG.10405	MSTRG.10405.1	NA	0.608766	1.43763	1.34163	0.763586	1.19665	1.77288	0	0	2.39111	0	1.18686	0.597777	3.55931	0.00390055	0.0208943
MSTRG.10407	ENSMUST00000223858.1	Cetn3	0	0	0	0	0.016113	0.021967	0.068342	0.161304	7.34097	0.321248	0.006347	1.97297	2.0451	0.0607773	0.163913
MSTRG.10409	MSTRG.10409.1	NA	1.08269	1.54131	1.10774	1.80407	1.29933	1.75103	4.00072	1.45309	0	1.63568	1.43103	1.77237	0.444842	0.0359213	0.10716
MSTRG.1041	ENSMUST00000192816.1	Gm37262	9.24374	8.1933	9.13052	7.67873	6.15412	7.63851	0.780139	0.394296	2.28249	0.180129	8.00649	0.909265	8.4224	6.85582e-05	0.000742429
MSTRG.10410	MSTRG.10410.1	NA	0.194761	0	0.1356	0	0	0.16123	4.41013	0	0	0	0.081932	1.10253	0.378001	0.116092	0.262353
MSTRG.10412	MSTRG.10412.1	NA	0	0	0	0	0	0	0	0	12.3133	0	0	3.07832	3.1702	0.0280812	0.0889065
MSTRG.10417	ENSMUST00000196832.1	Mef2c	88.0315	74.5885	86.0239	79.3825	85.9606	78.4037	14.0244	11.2478	1.16595	3.59873	82.0651	7.50922	4.65041	0.0122254	0.0529287
MSTRG.10417	ENSMUST00000199262.1	Mef2c	1.26844	0.648846	0.378148	0.189586	0.360405	0.361494	6.4198	7.88384	0	0.481747	0.534486	3.69635	0.180023	0.0432961	0.124534
MSTRG.10417	MSTRG.10417.12	NA	0.01181	0	0	0.003927	0	0.001222	0	0	5.79855	0	0.002827	1.44964	2.35676	0.0276306	0.0889065
MSTRG.10417	MSTRG.10417.13	NA	0.019307	0.731854	0.074317	0.110959	0.844939	1.09939	5.62618	27.3254	0	12.328	0.480127	11.3199	0.0430717	0.00591743	0.029435
MSTRG.10417	MSTRG.10417.16	NA	0.011718	0	0.031521	0	0.042881	0	2.06152	0	0	4.60403	0.014353	1.66639	0.199436	0.0090111	0.0414374
MSTRG.10417	MSTRG.10417.22	NA	0	0	0	0	0	0	7.5131	0	0	0	0	1.87827	0.277314	0.106469	0.246922
MSTRG.10418	MSTRG.10418.1	NA	23.9109	18.9618	22.7956	15.4185	18.9386	17.0773	3.25274	2.93386	0	3.11306	19.5171	2.32492	2.36936	0.0010051	0.00666525
MSTRG.10419	MSTRG.10419.1	NA	24.7625	22.8471	26.7771	22.8539	19.3578	22.9266	1.30463	2.16235	0.795487	0.570197	23.2542	1.20817	10.0538	2.50068e-05	0.000340607
MSTRG.1042	ENSMUST00000187885.1	Dock10	9.26899	8.06055	7.84204	9.56223	8.2235	10.2261	1.42506	0.589628	0.98558	0.557968	8.8639	0.889559	5.55363	2.40154e-05	0.000330527
MSTRG.1042	MSTRG.1042.7	NA	1.66913	2.23124	2.20281	2.01846	2.67381	1.77052	0	0	0	0	2.09433	0	3.08408	1.63949e-05	0.00024827
MSTRG.10420	MSTRG.10420.1	NA	53.9653	50.4364	45.8975	45.2763	42.5082	50.1223	2.62372	3.3832	0.995233	1.93822	48.0343	2.23509	10.8314	4.58517e-06	9.89529e-05
MSTRG.10421	MSTRG.10421.2	NA	54.1116	47.9498	53.7967	44.9687	41.3941	41.5386	2.73246	3.25554	1.93267	1.27286	47.2932	2.29838	13.8153	7.71663e-06	0.000142907
MSTRG.10422	ENSMUST00000131907.8	C130071C03Rik	54.1912	53.9309	64.8769	51.9645	54.1935	47.1536	75.0209	66.5144	11.5826	29.9471	54.3851	45.7662	0.524787	0.131234	0.287599
MSTRG.10422	ENSMUST00000182701.1	C130071C03Rik	12.2309	12.0573	11.453	12.2925	12.1606	12.0058	12.2951	16.9071	0.201433	9.51959	12.0334	9.7308	0.354969	0.0724527	0.188407
MSTRG.10422	ENSMUST00000182788.1	C130071C03Rik	2.85702	2.87814	3.85423	4.81935	1.63315	2.63985	0.281717	0.221006	0	2.40329	3.11362	0.726503	1.67251	0.260851	0.45849
MSTRG.10422	ENSMUST00000185600.1	2810049E08Rik	4.53822	5.94466	6.32989	3.81905	3.22342	5.77107	0.152809	0.074076	0	0	4.93772	0.056721	4.71652	0.000115094	0.00112019
MSTRG.10422	ENSMUST00000187663.1	C130071C03Rik	8.9758	10.5232	14.3792	6.99561	11.1232	9.37446	0	0.448573	0	0	10.2286	0.112143	8.60223	3.65639e-05	0.000453825
MSTRG.10422	MSTRG.10422.1	NA	5.30396	3.5015	7.8917	5.57047	6.23762	5.71659	10.2761	9.38592	0	11.0084	5.70364	7.6676	0.182991	0.00223815	0.0130791
MSTRG.10422	MSTRG.10422.10	NA	12.4753	9.87971	8.83732	7.20477	10.3136	10.6793	8.63491	8.98104	0	24.9603	9.89833	10.6441	0.223135	0.0159579	0.065281
MSTRG.10422	MSTRG.10422.11	NA	3.02865	1.70099	2.92564	2.35557	2.82471	2.44637	2.67539	4.28103	0	0	2.54699	1.73911	0.945316	0.92627	0.942952
MSTRG.10422	MSTRG.10422.2	NA	1.11839	1.53527	0.092681	0.470417	1.26455	0.688829	4.14266	3.51456	0	0	0.86169	1.9143	0.466492	0.293655	0.49996
MSTRG.10422	MSTRG.10422.3	NA	0.168443	0.178378	0.487721	0.382758	0	0.25924	0	0	0	6.32591	0.24609	1.58148	0.400859	0.215589	0.399452
MSTRG.10422	MSTRG.10422.4	NA	0.749551	0.739231	0.637922	0.578537	0.736538	2.22783	0.139645	0.515051	2.22087	3.15086	0.944935	1.5066	1.18415	0.737982	0.820118
MSTRG.10422	MSTRG.10422.7	NA	24.314	15.4436	16.4706	19.0305	23.6535	17.8677	34.7124	36.5751	0	0	19.4633	17.8219	0.835024	0.898989	0.921646
MSTRG.10422	MSTRG.10422.8	NA	4.98238	5.2686	7.78729	3.67892	4.7482	4.65027	2.52991	7.39319	0	4.88265	5.18594	3.70144	0.495224	0.132641	0.289851
MSTRG.10422	MSTRG.10422.9	NA	0	6.91686	0.041913	7.86057	4.09344	10.6376	2.29215	21.9447	0	29.2363	4.92507	13.3683	0.217937	0.340815	0.547259
MSTRG.10423	ENSMUST00000181705.1	Gm26803	100.163	94.4083	90.422	96.0396	97.1929	87.7576	3.37504	3.29761	2.42164	2.1057	94.3306	2.8	23.951	4.41957e-08	6.77803e-06
MSTRG.10424	ENSMUST00000195583.1	Gm33366	66.6659	58.6991	57.8913	59.4221	61.2975	54.1453	4.0124	6.84835	1.54298	3.57976	59.6869	3.99587	8.22087	9.18881e-05	0.000937704
MSTRG.10425	ENSMUST00000226098.1	Gm6411	18.4393	23.6808	29.7789	24.7323	22.2985	31.8531	0.739416	2.36235	1.46246	3.4733	25.1305	2.00938	8.2085	0.000454669	0.00344592
MSTRG.10427	MSTRG.10427.1	NA	0	0.284081	0.127175	0.216299	0.522852	0.332785	0	0	29.6398	0	0.247199	7.40996	5.92855	0.0119845	0.0520866
MSTRG.10428	ENSMUST00000223760.1	Gm4241	1.34271	1.34621	1.12935	0.489785	0.679365	1.1224	0	0	0	0	1.0183	0	1.8147	0.00978039	0.044312
MSTRG.1043	MSTRG.1043.1	NA	4.5931	5.25595	5.55014	5.41751	4.76084	5.84408	0.324699	0.779572	0	1.57543	5.23694	0.669925	2.62631	0.00439549	0.023047
MSTRG.10430	ENSMUST00000182477.1	Gm17750	1.68017	1.76893	2.16289	1.61374	2.24458	2.89824	32.3762	35.5707	7.17833	35.3061	2.06142	27.6078	0.0438229	6.76154e-06	0.000129911
MSTRG.10430	MSTRG.10430.1	NA	1.21849	1.24916	1.35383	1.13936	0.635464	1.0066	1.60197	1.64232	1.54927	1.35754	1.10048	1.53777	0.803472	0.128619	0.283235
MSTRG.10431	ENSMUST00000180894.1	A230107N01Rik	5.57857	4.82229	5.71334	4.63271	7.43497	5.6044	0	0	0	1.60163	5.63105	0.400408	3.77831	0.00586877	0.0292258
MSTRG.10431	ENSMUST00000185973.1	A230107N01Rik	6.71587	5.86779	5.72642	4.92402	1.57453	2.6089	4.73027	6.79927	3.74519	1.1825	4.56959	4.11431	1.18046	0.777321	0.84176
MSTRG.10432	ENSMUST00000223827.1	Tmem161b	0.044508	0.075659	0	0.08204	0	0.077402	0	0.177442	3.96725	2.61211	0.046601	1.6892	1.01946	0.968272	0.975567
MSTRG.10434	MSTRG.10434.1	NA	23.8759	20.8431	20.2304	18.4748	19.7465	20.6174	1.63916	1.31438	0	1.00225	20.6313	0.988948	6.24524	5.25013e-06	0.00010861
MSTRG.10438	MSTRG.10438.1	NA	0.344449	1.38685	0.817264	0	2.69622	2.48341	1.01167	0.189429	1.17532	0	1.28803	0.594104	1.70766	0.363657	0.572942
MSTRG.10438	MSTRG.10438.2	NA	0	0.313957	0.290971	0	0.317657	0.33508	0	4.07124	0	0	0.209611	1.01781	0.714729	0.593099	0.740866
MSTRG.10439	MSTRG.10439.1	NA	1.19323	1.67769	1.22153	1.09396	1.30646	1.18934	0.579818	0.788853	4.5047	1.44049	1.28037	1.82847	1.88831	0.0336203	0.101591
MSTRG.1044	MSTRG.1044.1	NA	7.32259	8.12001	8.22343	8.16284	6.18033	6.49981	0.246748	0.983368	0	0.095707	7.41817	0.331456	5.63424	0.000147323	0.00136968
MSTRG.10441	MSTRG.10441.1	NA	1.41551	1.59843	1.74329	1.8242	1.4535	2.26687	1.01192	2.77009	0	5.42883	1.71697	2.30271	0.434732	0.0976533	0.238311
MSTRG.10443	MSTRG.10443.1	NA	1.31645	1.50024	1.67368	1.5727	1.40462	1.65566	0	0	0	0	1.52056	0	2.50058	5.18646e-07	2.42589e-05
MSTRG.10446	ENSMUST00000179230.2	Gm4076	0	0	0	0	0	0	0	0	9.57629	0	0	2.39407	2.86113	0.0280812	0.0889065
MSTRG.10447	ENSMUST00000166932.1	Ccnh	1.77735	1.87738	3.16664	2.63668	4.70599	5.37251	1.11282	0.290919	0.979355	0.416025	3.25609	0.69978	2.71538	0.0286351	0.0900834
MSTRG.10449	MSTRG.10449.1	NA	13.9069	12.7836	13.1336	13.2361	12.5347	13.3958	1.06876	0.755925	0.71667	0.497035	13.1651	0.759597	7.87259	1.59484e-07	1.27052e-05
MSTRG.1045	MSTRG.1045.1	NA	5.23037	4.99414	4.36924	5.37779	4.95616	4.86351	0.111276	0.130203	0.604336	0	4.9652	0.211454	6.90497	2.48338e-09	2.19004e-06
MSTRG.10450	MSTRG.10450.1	NA	0	0	0	0	0	0	0	0	12.3133	0	0	3.07832	3.1702	0.0280812	0.0889065
MSTRG.10451	ENSMUST00000224871.1	Gm47635	0	0	0	0	0	0	0	0	4.06677	0	0	1.01669	2.06108	0.0280812	0.0889065
MSTRG.10452	ENSMUST00000017922.8	Cox7c	0.445746	0.432606	0.488478	0.218314	0.830859	0.262811	7.44389	13.2671	0	14.3733	0.446469	8.77106	0.0390544	0.000285575	0.00235758
MSTRG.10454	ENSMUST00000133761.1	Edil3	21.7599	18.2881	22.2274	18.3122	19.4119	0	8.34149	9.95923	2.02428	7.26785	16.6666	6.89821	0.757782	0.819616	0.876897
MSTRG.10454	MSTRG.10454.9	NA	0	0	0.862758	0	0	20.9447	0	0	0	0	3.63458	0	1.67968	0.666581	0.760705
MSTRG.10455	MSTRG.10455.1	NA	10.6969	10.6339	12.4088	9.81527	8.25806	10.0537	0.746606	1.28492	0	0.476523	10.3111	0.627012	4.78264	9.56703e-05	0.000968301
MSTRG.10457	MSTRG.10457.2	NA	0.033478	0.101005	0	0	0	0	0	0	12.3133	0	0.022414	3.07832	3.23698	0.0266968	0.0889065
MSTRG.10458	MSTRG.10458.1	NA	17.9082	17.7381	20.6682	15.492	16.1209	17.0217	0.993944	2.01991	0.711271	0.849239	17.4915	1.14359	7.44078	1.38647e-05	0.000219142
MSTRG.10459	MSTRG.10459.1	NA	5.95952	5.83496	6.94519	5.45397	5.03135	6.38568	0.213551	0.447602	0.972897	0	5.93511	0.408513	7.07378	7.23178e-06	0.000136227
MSTRG.1046	ENSMUST00000194285.1	Gm37645	7.58693	9.23199	7.22062	8.90952	9.06788	8.64333	0.968367	0.337104	1.1548	0.137606	8.44338	0.649469	7.95945	1.27869e-05	0.000206802
MSTRG.10460	MSTRG.10460.1	NA	12.5803	12.3659	12.4406	10.1742	11.8344	11.2059	0.959417	0.98362	0.503576	0.501225	11.7669	0.736959	6.38127	8.31343e-07	3.20664e-05
MSTRG.10461	MSTRG.10461.1	NA	11.5401	12.1186	12.186	10.1209	11.8891	11.4419	1.04148	0.53143	0.578515	0.215422	11.5494	0.591713	7.65249	4.8941e-06	0.000103711
MSTRG.10462	MSTRG.10462.1	NA	5.89648	5.17137	6.44113	5.41667	5.35156	4.71934	0.965696	0.204679	3.27179	0.445535	5.49942	1.22193	6.1152	0.000511086	0.00380118
MSTRG.10463	MSTRG.10463.1	NA	0.894608	1.05771	1.62326	1.59167	0.465441	0.668102	1.43704	0.482311	0	0	1.05013	0.479837	1.02147	0.951689	0.96265
MSTRG.10464	MSTRG.10464.1	NA	11.3116	11.5453	12.3746	10.6135	8.97912	12.2189	0.809221	0.702452	0	0.088666	11.1738	0.400085	6.64662	2.83895e-05	0.000375166
MSTRG.10466	MSTRG.10466.1	NA	2.26362	2.3136	2.62368	1.30316	1.07753	1.27578	0	0.102352	0	0	1.80956	0.025588	2.34731	0.00576627	0.028821
MSTRG.10468	MSTRG.10468.1	NA	1.60484	1.37529	1.58342	1.09698	1.10519	1.29593	0.407894	0.291917	0.566719	0	1.34361	0.316632	2.03279	0.00248655	0.0142951
MSTRG.1047	ENSMUST00000192541.1	Gm38062	14.3211	15.4576	13.8842	15.9546	15.4085	16.135	0.778045	0.63641	1.10461	0.388371	15.1935	0.726859	11.9212	1.29707e-08	4.20903e-06
MSTRG.10472	MSTRG.10472.1	NA	2.08691	1.23273	1.45333	0.707999	0.884803	1.1182	0.95071	0.538069	0	0	1.24733	0.372195	1.17045	0.563551	0.734496
MSTRG.10473	MSTRG.10473.1	NA	4.12063	4.01537	3.99353	3.95662	3.77132	3.99561	0.410785	0.051624	1.27625	0.119064	3.97551	0.464432	5.37985	2.11559e-05	0.000301153
MSTRG.10474	ENSMUST00000161917.1	Gm4117	2.97884	2.43788	3.18068	2.80974	2.12452	4.13925	0	0.336059	0	0.379057	2.94515	0.178779	2.90402	0.000918267	0.00618256
MSTRG.10476	MSTRG.10476.1	NA	4.9934	4.89329	6.51362	4.59366	3.9978	4.25971	0.417333	0.535044	0.35703	0.319626	4.87524	0.407258	3.78152	2.32033e-05	0.000322143
MSTRG.10477	MSTRG.10477.1	NA	4.70274	4.96852	5.13193	4.5969	3.81468	5.03071	0.77642	1.37575	1.0295	0.838527	4.70758	1.00505	2.97482	5.01348e-05	0.000581223
MSTRG.10479	MSTRG.10479.1	NA	5.70778	5.31826	6.41877	6.3863	5.63943	6.22955	0.512072	0.282327	0.707964	0.123335	5.95001	0.406424	5.97115	1.55944e-06	4.79501e-05
MSTRG.1048	ENSMUST00000195842.1	A630081D01Rik	23.3662	25.8133	21.9829	26.8652	25.1248	21.3357	3.68346	1.43312	1.42412	0.200215	24.0814	1.68523	10.7112	0.00068083	0.00481654
MSTRG.10480	MSTRG.10480.1	NA	3.03243	3.19278	3.96864	3.29211	3.09463	3.46947	0.395392	0.733416	0	0.186829	3.34168	0.328909	2.65415	0.00034713	0.00276355
MSTRG.10485	ENSMUST00000179654.2	Gm21726	0.395871	0.452999	0.352253	0.372696	0	0	0	0	5.96817	0	0.262303	1.49204	2.91092	0.0226001	0.0848821
MSTRG.10487	ENSMUST00000224430.1	Rps23	0.153081	0.097824	0.329664	0.247886	0.105784	0.555422	0.40437	0.278238	23.5118	0.457996	0.248277	6.16309	3.13028	0.0615917	0.165658
MSTRG.10489	MSTRG.10489.1	NA	2.89746	2.88792	3.18125	3.21157	2.58641	2.69829	0.195773	0.171125	0.349223	0.098306	2.91048	0.203607	3.61406	3.95449e-07	2.06865e-05
MSTRG.1049	MSTRG.1049.3	NA	0.092483	0.033082	0.071203	0.074677	0.040992	0.086175	0.174848	0.576587	1.1831	2.13239	0.066435	1.01673	0.637241	0.178344	0.347009
MSTRG.10490	MSTRG.10490.1	NA	1.97229	1.65956	1.53568	1.4952	1.61312	1.57026	0	0.47764	0	0.18726	1.64102	0.166225	2.11628	0.00113121	0.00735753
MSTRG.10491	MSTRG.10491.1	NA	3.14153	3.63653	3.3891	3.31589	3.23263	3.3831	0.088177	0.214822	0.934707	0	3.3498	0.309426	5.22755	4.34885e-07	2.17079e-05
MSTRG.10492	MSTRG.10492.1	NA	0	0	0	0	0	0.069398	0	0	10.5108	0	0.011566	2.62769	3.00765	0.0268243	0.0889065
MSTRG.10494	ENSMUST00000181054.2	A830009L08Rik	5.75184	4.9279	4.58847	5.1631	5.59625	4.4966	5.87976	12.9469	0	9.49832	5.08736	7.08124	0.2448	0.0303493	0.0939555
MSTRG.10494	MSTRG.10494.1	NA	4.28507	4.39801	6.12073	4.17997	5.02879	6.12208	0.129016	1.5722	5.71156	0	5.02244	1.85319	9.2084	0.000414538	0.00319558
MSTRG.10494	MSTRG.10494.3	NA	2.9406	2.61533	2.57699	2.32076	2.10371	1.85849	2.71352	1.33338	0	0.332061	2.40265	1.09474	0.993254	0.984216	0.987853
MSTRG.10494	MSTRG.10494.4	NA	2.03509	2.44897	2.01805	3.31302	2.94714	3.01768	0	1.94337	0	0	2.62999	0.485843	2.8755	0.0384031	0.113051
MSTRG.10494	MSTRG.10494.5	NA	0	0.195232	0.400398	0	0.351744	0.185136	3.7006	1.53989	0	0	0.188752	1.31012	0.333805	0.0560932	0.154065
MSTRG.10494	MSTRG.10494.6	NA	0	0.430545	0.146888	0	0	0.349037	0	3.03637	0	2.58055	0.154412	1.40423	0.36544	0.102538	0.246922
MSTRG.10496	ENSMUST00000138488.1	Ssbp2	0	0	0	0	0	0	2.17851	16.7738	0	1.54931	0	5.12541	0.127642	0.0336246	0.101595
MSTRG.10496	ENSMUST00000144659.1	Ssbp2	0.052807	0.13378	0.243831	0.103459	0.205486	0.288679	13.9803	9.22845	2.43754	18.9854	0.17134	11.1579	0.037936	1.49185e-06	4.65195e-05
MSTRG.10496	MSTRG.10496.10	NA	0.212045	1.54962	0.092418	0	1.10437	0.043333	0.633694	8.16883	0	67.865	0.500299	19.1669	0.0533906	0.0513548	0.143294
MSTRG.10496	MSTRG.10496.11	NA	0.244113	0.3104	0.364602	0.273613	0.181844	0.139147	21.4293	15.7769	9.54473	33.67	0.252287	20.1052	0.0334329	5.77473e-07	2.55945e-05
MSTRG.10496	MSTRG.10496.14	NA	0.059091	0.768682	0.278643	0.155654	0.207607	0.024586	36.4486	17.9043	9.65282	60.3935	0.249044	31.0998	0.0172064	8.10656e-06	0.000148059
MSTRG.10496	MSTRG.10496.15	NA	7.24064	7.83253	8.00773	7.5152	8.21025	7.90094	1.07857	0.478208	0	0.529716	7.78455	0.521623	3.96666	5.43459e-06	0.000111165
MSTRG.10496	MSTRG.10496.16	NA	0.161557	0.155431	0	0.150903	0.076224	0.068316	0	0.747959	8.71936	2.32679	0.102072	2.94853	1.36294	0.487305	0.673869
MSTRG.10496	MSTRG.10496.17	NA	8.16073	0	2.09196	2.15427	0	0	19.3667	21.2655	10.8425	0	2.06783	12.8687	0.36251	0.474673	0.664786
MSTRG.10496	MSTRG.10496.18	NA	0.429258	0.037817	3.74204	2.47179	1.01642	0.84812	44.7769	45.2447	3.0781	0.397147	1.42424	23.3742	0.0997697	0.129157	0.284065
MSTRG.10496	MSTRG.10496.19	NA	0	0.100564	0	0	0.043969	0.03489	21.164	8.83251	0	105.984	0.029904	33.9951	0.00625229	0.000222416	0.00192151
MSTRG.10496	MSTRG.10496.20	NA	0	7.20599	0	0	8.07933	7.77988	7.6278	0.919881	0	16.3182	3.8442	6.21646	0.164524	0.204387	0.383775
MSTRG.10496	MSTRG.10496.21	NA	0	0.06946	0	0	0	0	2.21648	0.503066	21.7452	1.17398	0.011577	6.40967	1.16907	0.773065	0.84176
MSTRG.10496	MSTRG.10496.22	NA	0.527728	0	0.144218	0	0.387275	0.56642	2.71256	17.6677	0	0	0.27094	5.09505	0.232458	0.181012	0.350834
MSTRG.10498	MSTRG.10498.1	NA	15.3379	16.6919	17.4359	15.4072	12.4977	17.4187	2.56964	2.61468	1.27334	2.14354	15.7982	2.1503	3.95097	1.11587e-05	0.000186969
MSTRG.105	ENSMUST00000195360.1	Gm38069	6.683	6.68364	7.80944	6.18582	5.96206	6.28589	0.175704	0.347142	0.939005	0	6.60164	0.365463	8.03018	2.528e-06	6.59889e-05
MSTRG.1050	MSTRG.1050.1	NA	26.2321	20.9248	24.5714	21.102	17.7058	20.1166	1.53612	0.733616	1.49616	1.18192	21.7755	1.23695	10.1797	3.86424e-06	8.78852e-05
MSTRG.10505	MSTRG.10505.1	NA	1.64398	2.16821	2.35005	2.65282	1.91563	3.4374	0	0	0.45207	0	2.36135	0.113018	4.02503	7.91926e-05	0.000834033
MSTRG.10506	MSTRG.10506.3	NA	0.22427	0.035783	0.055622	0	0.050006	0.067138	1.13416	7.01363	0	9.05554	0.072136	4.30083	0.100871	0.00764903	0.03629
MSTRG.10507	ENSMUST00000190462.1	Msh3	13.2135	13.603	15.7761	14.7368	15.6774	14.8101	0.274684	0.476773	2.87091	0.007526	14.6361	0.907473	21.7357	9.94335e-07	3.56286e-05
MSTRG.10508	MSTRG.10508.1	NA	1.68537	1.88577	2.06262	1.68441	2.02319	1.92294	0	0.360437	0	0	1.87739	0.090109	2.56441	0.000115748	0.00112512
MSTRG.10511	MSTRG.10511.1	NA	1.26	1.46429	0.753432	1.7289	0.316083	0.63487	0	0	11.4399	0	1.02626	2.85996	6.46798	0.00315701	0.017482
MSTRG.10512	ENSMUST00000163690.1	C030017D09Rik	0.874867	1.02245	0.724876	1.08612	0.881455	0.628012	0.99497	1.64573	1.65422	0.300635	0.869629	1.14889	1.28737	0.243856	0.437242
MSTRG.10513	MSTRG.10513.2	NA	0.045225	0	0	0.112992	7.76419	0	0	0	1.47413	0	1.3204	0.368532	2.51453	0.290344	0.495874
MSTRG.10514	ENSMUST00000225299.1	Fam151b	0.058291	0.113653	0.040856	0	0.010095	0	0.653616	0.822284	4.28288	0.855183	0.037149	1.65349	0.948896	0.78464	0.84752
MSTRG.10515	MSTRG.10515.4	NA	11.6134	12.4935	11.8456	12.156	12.0769	15.2118	0.768717	1.01292	1.902	0.51383	12.5662	1.04937	10.1054	2.09506e-07	1.46817e-05
MSTRG.10516	MSTRG.10516.1	NA	3.52264	4.31565	3.81479	3.58644	5.09325	3.94417	3.19047	2.73557	3.16392	1.95851	4.04616	2.76212	1.50727	0.0276288	0.0889065
MSTRG.10522	MSTRG.10522.1	NA	3.32819	3.70823	2.75779	3.25267	3.59493	3.96018	0.115152	0.612769	1.13117	0	3.43366	0.464772	5.21698	4.1021e-06	9.16083e-05
MSTRG.10525	MSTRG.10525.4	NA	16.6621	11.378	14.726	14.0207	16.4425	15.8253	1.89446	2.46651	0.461877	1.67753	14.8424	1.62509	3.91753	0.000256752	0.00216204
MSTRG.10525	MSTRG.10525.8	NA	0.163891	5.96542	3.64758	2.26157	0.011099	0.027317	0	0	1.0866	0	2.01281	0.271651	2.83072	0.243366	0.436585
MSTRG.10526	MSTRG.10526.14	NA	0.006797	0.029621	0.009768	0	0.013746	0.022164	0	0	5.82303	0	0.013683	1.45576	2.38242	0.0269993	0.0889065
MSTRG.10526	MSTRG.10526.4	NA	37.5688	30.5844	31.0762	26.5691	29.8145	25.5601	9.08859	9.24177	3.48912	8.926	30.1955	7.68637	2.04955	0.00172076	0.0104824
MSTRG.10527	ENSMUST00000222224.1	Gm47075	132.171	130.455	118.701	149.174	144.537	114.986	3.46022	3.94372	0.739406	2.7245	131.671	2.71696	21.9916	4.55721e-06	9.85538e-05
MSTRG.10527	ENSMUST00000223326.1	Gm47088	36.8686	10.0472	7.72399	40.2286	9.41373	9.94554	1.40125	0.999344	2.31928	0.941012	19.0379	1.41522	11.956	0.00553913	0.0278752
MSTRG.10527	MSTRG.10527.1	NA	11.2181	31.4417	32.6119	12.4565	38.014	30.5346	0	0.55365	0	0	26.0461	0.138412	18.893	0.000596718	0.0043262
MSTRG.10529	MSTRG.10529.1	NA	0.167491	0.531082	0.214185	0.328434	0.260661	0.926485	2.38048	5.97805	0	4.65765	0.404723	3.25405	0.149334	0.00429757	0.0226421
MSTRG.1053	MSTRG.1053.1	NA	25.2563	26.206	25.8292	21.0917	23.015	26.2319	1.12497	2.25584	1.70914	1.38034	24.605	1.61757	10.5941	1.06417e-06	3.72027e-05
MSTRG.10530	MSTRG.10530.1	NA	0.154045	0.409742	0.628513	0	0.215304	0.106735	2.20519	1.03486	0	5.37161	0.25239	2.15291	0.161337	0.000354598	0.0028126
MSTRG.10531	ENSMUST00000220564.1	Gm47155	62.8115	48.9198	50.5783	44.9691	45.3664	42.972	83.614	94.2858	11.1103	78.8417	49.2695	66.9629	0.236339	0.00321339	0.0177556
MSTRG.10533	ENSMUST00000223297.1	Gm6109	2.42112	3.68921	2.21779	2.38304	3.21714	2.87126	0	2.46993	0	3.39089	2.79993	1.46521	1.18642	0.763568	0.841655
MSTRG.10535	MSTRG.10535.1	NA	0	0.778452	0	0.48765	0.32204	0.52332	0	0	29.8643	0	0.35191	7.46608	6.81685	0.00555963	0.0279586
MSTRG.10538	ENSMUST00000149839.1	AW495222	11.8955	11.8536	15.2779	8.48818	12.3743	10.0016	65.5803	70.0303	0	33.2624	11.6485	42.2183	0.0361665	0.00142834	0.00894911
MSTRG.10538	MSTRG.10538.1	NA	2.09302	0.458198	1.93748	3.04116	2.59047	2.13227	19.2658	19.0459	0	12.7874	2.0421	12.7748	0.0498095	0.00244534	0.0140878
MSTRG.10538	MSTRG.10538.2	NA	1.25244	0.991844	1.09857	0.561685	0.347137	0.607014	0.652779	8.28901	3.71272	5.02068	0.809782	4.4188	0.460426	0.206825	0.387273
MSTRG.10538	MSTRG.10538.3	NA	0.906251	0.489392	0.827834	0.274115	0	0.709466	0	4.46254	0	4.24608	0.53451	2.17716	0.324746	0.134408	0.292523
MSTRG.1054	MSTRG.1054.1	NA	0	0	0	0	0	0	0	0	6.15664	0	0	1.53916	2.40402	0.0280812	0.0889065
MSTRG.10540	ENSMUST00000221692.1	Gm47210	2.51125	3.79337	3.21755	5.6844	3.18941	4.78912	5.09529	2.18315	0	1.17527	3.86418	2.11342	0.834863	0.703511	0.791149
MSTRG.10541	MSTRG.10541.3	NA	0	0	0	0	18.6275	0.005274	0	0	0	0	3.10546	0	1.91425	0.584506	0.734496
MSTRG.10543	MSTRG.10543.1	NA	0	0	0	0	0	0	0	0	11.2919	0	0	2.82298	3.0594	0.0280812	0.0889065
MSTRG.10544	MSTRG.10544.1	NA	6.97013	8.03881	6.80307	5.79713	8.2958	8.32321	1.2398	0.556618	2.62615	0	7.37136	1.10564	7.85954	0.000308202	0.00250532
MSTRG.10546	ENSMUST00000131595.1	Lhfpl2	1.34599	0.686487	1.86403	1.61489	3.17002	2.61016	1.10089	0	0	0	1.88193	0.275223	1.78647	0.175976	0.343578
MSTRG.10546	ENSMUST00000144838.1	Lhfpl2	4.5805	5.15656	4.01383	8.04291	5.46955	5.29553	0.773489	0.235882	0	0	5.42648	0.252343	4.83503	0.000612954	0.00442242
MSTRG.10546	MSTRG.10546.1	NA	0.448511	0.266491	0	0	0	0.032468	5.43587	0.132777	0	0	0.124578	1.39216	0.345577	0.119807	0.268607
MSTRG.10546	MSTRG.10546.10	NA	3.43624	4.12815	4.07195	5.24842	3.58872	6.31187	0	0	1.01015	0	4.46423	0.252536	7.73546	1.00893e-05	0.000173933
MSTRG.10546	MSTRG.10546.4	NA	0.793103	0.263776	0.546322	1.19461	0	0	0	5.28671	0	0	0.466303	1.32168	0.845474	0.824439	0.880893
MSTRG.10546	MSTRG.10546.7	NA	0.035083	0.060625	0.181101	0	0	0.203583	0	0	0	19.501	0.080065	4.87525	0.196092	0.148314	0.304578
MSTRG.10547	MSTRG.10547.1	NA	3.53353	5.02555	3.5943	6.189	4.20568	4.99649	0.22349	0.21328	2.1236	0	4.59076	0.640093	8.55962	1.01756e-06	3.61245e-05
MSTRG.10548	MSTRG.10548.2	NA	3.11346	2.71388	2.82613	5.04689	2.96799	3.0148	0	0.218807	0.562538	0	3.28052	0.195336	5.34152	4.54089e-06	9.84132e-05
MSTRG.10549	MSTRG.10549.1	NA	0.152911	0.233322	0.336012	0	0	0	4.81935	12.3899	9.48985	19.6833	0.120374	11.5956	0.0897437	0.000518207	0.00384558
MSTRG.1055	ENSMUST00000192484.1	Gm37210	1.7885	1.85064	2.36438	1.89626	1.55052	1.71207	0	0	0	0	1.8604	0	2.73551	6.73549e-06	0.000129497
MSTRG.10550	MSTRG.10550.5	NA	11.757	0	2.84749	12.3963	5.08683	0	0.294055	0.378837	0.37747	0	5.34793	0.262591	4.31764	0.220843	0.406687
MSTRG.10550	MSTRG.10550.6	NA	0	5.30204	8.39224	0	8.73269	9.33152	0	0	0	0	5.29308	0	2.98442	0.331504	0.542886
MSTRG.10553	MSTRG.10553.1	NA	14.402	15.338	14.1675	15.8147	15.283	14.6584	0.864517	0.607294	2.56455	0.391538	14.9439	1.10697	14.3756	3.34258e-07	1.89808e-05
MSTRG.10554	MSTRG.10554.1	NA	12.2587	15.8662	13.9892	14.2771	14.1095	14.3667	0.467775	0.354928	3.78511	0.215202	14.1446	1.20575	20.0631	2.28897e-06	6.17829e-05
MSTRG.10556	MSTRG.10556.1	NA	0	0	0.209102	0	0.152544	0	1.74333	5.44324	0	0	0.060274	1.79664	0.320825	0.108323	0.249762
MSTRG.10558	MSTRG.10558.1	NA	7.53058	8.07756	7.67849	7.22947	6.67773	7.70981	0.241208	0.213531	0.823044	0.210606	7.48394	0.372097	8.13708	1.10728e-07	1.05378e-05
MSTRG.10559	MSTRG.10559.1	NA	8.00632	8.15917	7.98385	9.14857	8.17117	9.35429	0.599951	0.18864	1.42125	0.114948	8.47056	0.581198	9.75088	2.45639e-06	6.47352e-05
MSTRG.10560	MSTRG.10560.1	NA	10.083	10.9333	9.97249	9.6579	10.5464	11.9056	0.951023	0.363055	1.70516	0	10.5164	0.75481	10.9447	2.37462e-05	0.000327857
MSTRG.10562	MSTRG.10562.1	NA	10.1915	10.3409	11.0226	9.9295	9.94254	11.2953	0.46465	0.895795	0.362854	0.157051	10.4537	0.470087	7.81345	3.33846e-06	7.92211e-05
MSTRG.10564	ENSMUST00000162882.1	Pde8b	0	7.68308	0	0	0	0.058253	0	0	0	0	1.29022	0	1.48582	0.644057	0.750855
MSTRG.10564	MSTRG.10564.1	NA	32	34.9648	32.1909	32.1051	34.0266	36.0078	55.2577	62.7854	3.71019	29.7179	33.5492	37.8678	0.274649	0.0346389	0.103995
MSTRG.10564	MSTRG.10564.17	NA	2.59085	3.20575	2.47902	3.64155	4.62501	4.88967	0	0	0	0.380013	3.57197	0.095003	4.12199	0.000560121	0.00409968
MSTRG.10566	MSTRG.10566.1	NA	22.6309	21.9474	21.5968	21.739	22.1128	25.1582	3.93353	6.8531	0	6.40897	22.5309	4.2989	1.63319	0.248141	0.442855
MSTRG.10573	MSTRG.10573.2	NA	4.84523	5.18614	5.24317	4.71917	4.77145	4.49416	8.15565	7.24297	0	0	4.87655	3.84965	0.8185	0.810622	0.869258
MSTRG.10574	ENSMUST00000221667.1	Gm48745	9.18664	8.51822	9.08761	9.26468	8.75734	8.62707	0.041576	0.303282	0.776513	0	8.90693	0.280343	11.5465	1.40782e-08	4.30118e-06
MSTRG.10576	ENSMUST00000238396.1	Gm50469	5.19655	4.46504	4.37141	4.99015	4.76649	5.80564	0	0	0	0.779297	4.93255	0.194824	4.40288	0.00021717	0.00188355
MSTRG.10577	MSTRG.10577.1	NA	2.84246	2.32548	2.18507	2.16217	2.42591	1.57243	0	0.110358	0.69945	0	2.25225	0.202452	3.92298	3.41428e-05	0.000430534
MSTRG.10577	MSTRG.10577.3	NA	5.23061	3.9336	3.16135	2.91848	3.88062	3.93107	0.504993	0	1.90665	0	3.84262	0.602911	5.89915	0.000472493	0.00355899
MSTRG.10578	MSTRG.10578.1	NA	1.64015	1.50921	1.66369	1.54289	1.29641	1.39002	0	0.061486	0.416331	0.311742	1.50706	0.19739	2.42609	0.000116112	0.00112783
MSTRG.10583	ENSMUST00000188138.1	Gm29543	1.66813	1.2326	1.06899	1.16828	0.849978	0.902833	0.993889	0.630042	1.64262	0	1.14847	0.816639	1.86408	0.048044	0.135661
MSTRG.10584	ENSMUST00000221090.1	Gm8712	0.924117	1.14291	1.34537	0.976883	1.32152	1.05015	7.43617	4.18742	1.82679	4.94266	1.12683	4.59826	0.21006	1.07492e-05	0.000181726
MSTRG.10589	ENSMUST00000222511.1	Gm48138	2.91216	1.34611	0.236045	0.374561	0.535579	0.64597	0.239803	1.25593	0.324935	0.107825	1.0084	0.482123	1.34256	0.542678	0.719112
MSTRG.10589	ENSMUST00000223019.1	Gm48139	8.07054	7.4209	7.5485	8.13016	7.85429	7.6442	0.452272	0.810785	1.69808	0.234276	7.7781	0.798852	8.26334	1.62331e-07	1.28104e-05
MSTRG.10589	MSTRG.10589.6	NA	8.04421	9.07814	11.2067	11.3441	10.0112	9.81611	0	0	0	0	9.91674	0	10.9583	1.08699e-07	1.05029e-05
MSTRG.1059	ENSMUST00000187475.1	Rhbdd1	6.11316	6.52423	6.44536	6.89812	7.9232	7.54264	1.39046	1.56693	1.76189	0.453045	6.90778	1.29308	4.65342	7.44376e-05	0.0007939
MSTRG.1059	MSTRG.1059.1	NA	1.65894	1.95262	1.59039	1.94586	1.99593	1.48301	0	0.36647	0	1.55991	1.77113	0.481595	1.55317	0.192962	0.367943
MSTRG.10591	ENSMUST00000221851.1	Gm46436	17.5954	16.0584	8.23469	17.9458	5.19341	3.14699	1.34389	2.0632	1.07543	0.440881	11.3624	1.23085	5.66347	0.0300371	0.0932346
MSTRG.10591	MSTRG.10591.1	NA	0	0	2.4715	0	8.59095	2.00756	0.551858	0	0	0	2.17834	0.137964	1.40937	0.705768	0.79301
MSTRG.10591	MSTRG.10591.2	NA	0	0	5.59971	0	1.06612	8.42012	0	0	0	0	2.51432	0	1.54506	0.656102	0.752231
MSTRG.10592	MSTRG.10592.1	NA	12.2079	11.2843	10.5061	12.3691	12.4516	12.0651	2.50788	1.11907	0	0.583817	11.814	1.05269	3.88477	0.00174108	0.0105892
MSTRG.10593	MSTRG.10593.10	NA	14.641	16.8227	12.6306	17.8567	19.1076	17.6351	0.227037	0.688995	1.81628	0.345099	16.449	0.769353	19.316	1.98142e-09	2.03361e-06
MSTRG.10593	MSTRG.10593.6	NA	0	0	0	0.075184	0	0.054061	0	0	24.8152	0	0.021541	6.20379	4.41948	0.0226112	0.0849044
MSTRG.10594	MSTRG.10594.1	NA	0	0	0	0	0	0	0	0	29.2606	0	0	7.31515	4.57106	0.0280812	0.0889065
MSTRG.10599	MSTRG.10599.3	NA	0	0	0	0	0	0	0	68.5339	0	0	0	17.1335	0.28572	0.440596	0.637792
MSTRG.1060	MSTRG.1060.1	NA	1.19712	1.74379	1.36541	2.16354	1.8947	1.92693	0	0.221327	1.44569	0	1.71525	0.416754	4.10336	5.56213e-07	2.50571e-05
MSTRG.10601	MSTRG.10601.3	NA	6.14267	5.54496	5.61475	5.37823	6.03979	5.25006	2.34866	3.24679	2.7477	2.47981	5.66174	2.70574	1.8883	0.000174823	0.00157777
MSTRG.10602	ENSMUST00000159321.1	Gfm2	16.8654	16.289	1.05574	18.4861	3.90843	19.9007	18.4931	27.1978	0	9.09815	12.7509	13.6973	0.291429	0.354528	0.562579
MSTRG.10602	ENSMUST00000160989.7	Gfm2	0	0.526574	11.8674	0.216308	5.11405	0.169524	0.04714	0	1.4316	0	2.98232	0.369686	2.14643	0.486447	0.673153
MSTRG.10602	ENSMUST00000161843.7	Gfm2	13.3539	13.2614	12.6423	13.6245	13.1168	15.1165	4.91414	3.68881	1.65124	4.14501	13.5192	3.5998	2.01654	0.000876183	0.00593784
MSTRG.10602	MSTRG.10602.1	NA	0.025023	3.05705	0	0.010278	2.03706	5.06723	0.070649	0	0	1.33578	1.69944	0.351606	1.37396	0.706996	0.793958
MSTRG.10602	MSTRG.10602.11	NA	10.2168	9.34474	10.7608	13.0432	5.14476	9.94908	1.94994	2.2879	0	0.234958	9.74324	1.1182	3.43404	0.0299608	0.0930562
MSTRG.10602	MSTRG.10602.13	NA	0.003254	0	0	0.003	12.3472	0	0.627652	0.418017	0	0.291876	2.05891	0.334386	1.03021	0.977029	0.982287
MSTRG.10604	MSTRG.10604.1	NA	18.1744	13.5585	18.4284	13.056	14.6777	22.1396	0.417037	1.65283	0.661322	0.646242	16.6724	0.844358	9.30402	7.04288e-05	0.000759464
MSTRG.10604	MSTRG.10604.2	NA	2.63558	8.81318	0.318073	8.83067	0.263291	0.675973	0	0	0	0	3.58946	0	4.68716	0.121497	0.271392
MSTRG.10604	MSTRG.10604.3	NA	0	0	0	0	7.60087	0	0	0	0	0	1.26681	0	1.59787	0.585178	0.734496
MSTRG.10610	MSTRG.10610.1	NA	0.295174	0.211313	0.217743	0.099834	0.261199	0.092408	1.46401	0	0	12.189	0.196279	3.41324	0.163598	0.0387487	0.113911
MSTRG.10611	MSTRG.10611.1	NA	0.040972	0.400039	0.314765	0.322298	0.43691	0.17718	4.78667	0	1.31341	0	0.282027	1.52502	0.658765	0.520032	0.700023
MSTRG.10612	MSTRG.10612.1	NA	0.084505	0	0	0	0	0	4.81887	0	0	0	0.014084	1.20472	0.35146	0.108877	0.250684
MSTRG.10613	MSTRG.10613.1	NA	0.60769	0.758995	0.457318	1.13907	0.759918	0.830645	4.28818	0	0	0	0.758939	1.07204	0.706047	0.561288	0.733995
MSTRG.10614	MSTRG.10614.1	NA	7.03734	6.02703	6.32669	5.27586	6.60396	5.93155	10.9191	13.9863	2.23328	13.1671	6.20041	10.0764	0.275585	0.00130432	0.00828502
MSTRG.10614	MSTRG.10614.2	NA	11.7777	7.79626	8.33302	6.79343	9.68303	6.6833	30.0955	26.7336	0	22.0449	8.51112	19.7185	0.0753047	0.00163636	0.0100464
MSTRG.10616	ENSMUST00000210022.1	Gm5086	5.77507	7.69714	6.8364	8.8485	7.46874	5.86755	14.6728	17.7648	2.73453	14.393	7.08223	12.3913	0.274262	0.00743282	0.0354634
MSTRG.10616	ENSMUST00000210827.1	Gm5086	1.83961	0.148626	0.091952	0.10116	0.095666	3.67097	2.58967	8.87778	0	11.5678	0.99133	5.75881	0.0938922	0.0224105	0.0843467
MSTRG.10616	ENSMUST00000210897.1	Gm5086	1.85171	2.47797	1.865	2.43009	2.43656	2.79021	1.09815	0.493205	3.92282	0	2.30859	1.37854	4.02953	0.00182485	0.0110153
MSTRG.10616	MSTRG.10616.1	NA	0	0.201555	0.187477	0.165672	0.124492	0	0	1.55163	15.7106	0	0.113199	4.31555	2.9536	0.0208028	0.0799058
MSTRG.10618	MSTRG.10618.1	NA	1.49376	2.04416	1.88244	1.93714	1.35224	1.63805	0	0.180115	2.9186	0	1.72463	0.77468	4.75279	0.000147507	0.00137118
MSTRG.10619	MSTRG.10619.1	NA	1.26946	1.18541	0.901774	1.28718	1.27458	0.998719	1.3665	0	0.949594	0	1.15285	0.579023	1.7987	0.108015	0.249269
MSTRG.1062	MSTRG.1062.1	NA	3.96594	5.18049	4.77825	5.85116	4.67469	5.73487	1.19912	0.617389	0	0	5.0309	0.454127	3.40004	0.00318131	0.0176055
MSTRG.10620	ENSMUST00000123535.1	5330416C01Rik	1.79916	2.38102	0.261686	0	1.08039	1.40898	0.843011	0	0	0	1.15521	0.210753	1.30934	0.591149	0.739289
MSTRG.10620	MSTRG.10620.1	NA	1.25875	1.90529	1.50075	0.805121	1.5433	2.71032	0.363824	0.328675	0	1.06457	1.62059	0.439267	1.23882	0.424874	0.637792
MSTRG.10620	MSTRG.10620.10	NA	6.16426	5.18752	6.0742	6.36428	5.80291	5.25167	0	0.182305	2.78413	0	5.80747	0.741609	11.7271	4.16239e-06	9.24298e-05
MSTRG.10620	MSTRG.10620.12	NA	1.12822	1.04146	1.35497	1.87831	2.14394	1.63936	0	0	0	0.646445	1.53104	0.161611	2.02302	0.0208899	0.080152
MSTRG.10620	MSTRG.10620.14	NA	5.10457	4.79598	3.44597	3.24467	5.22483	4.30398	0.345507	1.89576	0	0.777651	4.35333	0.754729	2.34795	0.0349178	0.104677
MSTRG.10620	MSTRG.10620.9	NA	0.321486	0	0.286101	0.453267	0.344757	0.062217	1.52575	2.91044	0	5.21087	0.244638	2.41177	0.176627	0.00312529	0.0173323
MSTRG.10621	ENSMUST00000180396.1	Rps18-ps4	2.74161	4.20995	2.68562	3.47222	2.45151	0	0	0	0	0	2.59349	0	3.28627	0.0685102	0.180256
MSTRG.10621	MSTRG.10621.1	NA	2.21898	1.18494	1.58351	0.915351	2.32031	3.98953	0.451874	0	0	0	2.03544	0.112968	2.18431	0.0535899	0.148327
MSTRG.10623	ENSMUST00000225757.1	Gm47577	0.324465	0.633729	0.33463	0.253408	0.132214	0.110082	0	0	5.55583	0	0.298088	1.38896	2.91183	0.0181783	0.0722828
MSTRG.10625	ENSMUST00000225269.1	Arhgef28	8.54098	6.21477	7.57792	7.98885	8.84956	6.02331	2.3954	1.13971	0	1.27785	7.53256	1.20324	2.07707	0.0119531	0.0519827
MSTRG.10625	MSTRG.10625.5	NA	24.8341	23.2865	25.2328	27.1817	27.6274	26.055	14.8794	20.0298	2.0754	13.7128	25.7029	12.6744	0.791226	0.537654	0.714681
MSTRG.10625	MSTRG.10625.8	NA	0	0	0	0	0.049833	0	0	0	15.4779	0	0.008306	3.86947	3.52342	0.0266845	0.0889065
MSTRG.10627	MSTRG.10627.8	NA	0.146222	0	0	0	0	0.03861	0.441742	3.04032	6.22013	0.772829	0.030805	2.61876	0.956928	0.87742	0.904425
MSTRG.10627	MSTRG.10627.9	NA	0	0	0	0	0	0	1.00471	0	0	4.17334	0	1.29451	0.266369	0.0209933	0.080444
MSTRG.10628	ENSMUST00000133826.1	Btf3	0.105226	0.503124	0.298011	0.732892	0.551569	0.865532	2.73252	0.774255	21.105	6.63259	0.509392	7.81108	0.806052	0.727728	0.811479
MSTRG.10629	ENSMUST00000126622.7	Gm9828	2.27502	0.821117	0.733228	1.72998	0.891981	0	1.68465	1.01296	0	1.78031	1.07522	1.11948	0.526987	0.17569	0.343152
MSTRG.10629	ENSMUST00000132488.1	Gm9828	7.60393	8.85181	9.3313	5.81748	10.0821	7.88835	4.85916	2.53419	0	5.61755	8.2625	3.25272	0.71361	0.128365	0.282812
MSTRG.10629	MSTRG.10629.1	NA	0	1.08036	0.578981	0	0	1.45313	1.18681	0	3.35971	0	0.518745	1.13663	1.56812	0.446713	0.641818
MSTRG.10629	MSTRG.10629.6	NA	0.604297	1.23828	1.56056	1.01103	1.52927	1.55053	0	1.04856	0.686829	0	1.249	0.433848	2.20372	0.0271237	0.0889065
MSTRG.1063	ENSMUST00000187929.1	Gm28940	4.29911	5.71718	5.10956	6.09987	5.30359	5.34754	0.533113	0	0.68814	0.312179	5.31281	0.383358	5.52505	2.15052e-05	0.000304653
MSTRG.10631	ENSMUST00000186644.1	2310005E17Rik	1.40219	1.42242	1.20146	1.89725	1.71075	2.35619	0.397	0.675642	0	0	1.66504	0.268161	1.99276	0.0206971	0.0796088
MSTRG.10634	ENSMUST00000099277.11	Fcho2	0.151651	0.123068	0.115721	0.048476	0.180612	0.123959	0.65641	0.558498	2.88416	1.45457	0.123915	1.38841	0.802972	0.348511	0.556057
MSTRG.10635	ENSMUST00000225686.1	Gm47550	21.7661	21.9773	22.2391	20.4271	19.6681	22.415	0.169957	1.6669	2.78764	0.243946	21.4154	1.21711	23.9509	3.506e-06	8.21683e-05
MSTRG.10636	ENSMUST00000223763.1	D130062J10Rik	13.1687	14.3429	13.4927	15.106	13.0265	12.9275	0.368546	0.455566	0.853132	0	13.6774	0.419311	14.6313	7.92374e-08	8.83287e-06
MSTRG.10638	MSTRG.10638.1	NA	4.55041	3.85051	4.15389	3.31933	4.22634	2.82465	0.949893	0.766656	0.194704	0.09479	3.82085	0.501511	2.66523	0.00318877	0.0176409
MSTRG.10640	ENSMUST00000080866.7	Rpl27a-ps4	1.24385	3.37945	2.59314	1.38817	1.46434	3.81094	0.493405	5.74415	0	1.67572	2.31332	1.97832	0.764146	0.675646	0.768159
MSTRG.10641	MSTRG.10641.1	NA	2.92497	3.27937	3.3011	3.92697	3.65343	3.89111	0.198052	0.295047	0	0	3.49616	0.123275	3.87777	1.23968e-05	0.000202258
MSTRG.10643	ENSMUST00000181742.1	Gm807	0.630306	0.991993	1.38641	1.14503	1.26885	1.53962	0	1.37566	0	0	1.16037	0.343914	1.64755	0.191433	0.365811
MSTRG.10643	ENSMUST00000224929.1	Gm807	0	0	0	0	0	0	0.842206	0.079777	2.62049	1.41282	0	1.23882	0.740177	0.368355	0.5784
MSTRG.10645	MSTRG.10645.1	NA	2.32236	2.66052	2.58592	6.38051	2.51537	2.04923	0	0.49689	1.77742	0.211436	3.08565	0.621437	5.71269	0.000170932	0.00154809
MSTRG.10647	MSTRG.10647.2	NA	1.33574	2.52742	0.473967	6.17776	0.597441	6.86655	12.4006	13.667	1.5166	4.20558	2.99648	7.94743	0.265049	0.173832	0.340381
MSTRG.10648	MSTRG.10648.1	NA	0	0	0.15396	0	0	0.246682	0	0	10.7279	0	0.066774	2.68197	3.08777	0.03564	0.106467
MSTRG.10649	ENSMUST00000180491.1	6430562O15Rik	4.80807	5.09042	4.61946	5.38568	5.23165	7.00391	0	0	0	0	5.35653	0	6.55124	8.16551e-07	3.1765e-05
MSTRG.10649	ENSMUST00000180808.2	6430562O15Rik	4.36702	5.19857	4.47903	5.33292	5.39051	6.00895	0.192378	0	0	0	5.1295	0.048094	5.74621	1.17942e-06	3.98337e-05
MSTRG.10649	ENSMUST00000225937.1	6430562O15Rik	1.13458	2.26849	2.53173	3.04679	2.57373	0.616158	0.19825	0.214231	3.04583	0.204619	2.02858	0.915732	4.2991	0.00520743	0.0265046
MSTRG.10650	MSTRG.10650.2	NA	9.61472	11.0141	8.68215	11.2049	9.49796	10.7933	0	0.296638	1.40318	0.089381	10.1345	0.447299	15.2915	1.46447e-09	1.87435e-06
MSTRG.10650	MSTRG.10650.5	NA	0	0	0	0	0	0	0	0	8.98316	0	0	2.24579	2.78848	0.0280812	0.0889065
MSTRG.10651	MSTRG.10651.1	NA	45.8251	46.5907	42.3304	43.9258	41.6474	38.0879	1.21534	2.77622	0	1.05499	43.0679	1.26164	12.426	7.78553e-05	0.000822334
MSTRG.10652	ENSMUST00000223710.1	5330431K02Rik	94.716	105.712	87.0608	106.537	101.102	103.028	3.52728	2.63057	1.60581	1.01627	99.6927	2.19498	30.4147	3.99494e-06	8.98967e-05
MSTRG.10653	ENSMUST00000181939.2	Gm26559	3.58076	3.75742	3.5189	4.1521	3.79919	3.3246	0.181622	1.20772	0	0.207337	3.68883	0.399169	3.11462	0.00272547	0.0154224
MSTRG.10653	MSTRG.10653.1	NA	0.040802	0.385827	0.160437	0	0.071199	0	2.21496	1.89559	0	1.68964	0.109711	1.45005	0.224997	8.6414e-05	0.00089351
MSTRG.10656	ENSMUST00000167815.1	Bdp1	7.43476	7.30534	6.73898	6.76815	8.04653	7.23791	0.797336	0.167182	0	0.637376	7.25528	0.400474	4.2485	8.57032e-06	0.000154485
MSTRG.10657	MSTRG.10657.1	NA	4.26362	3.79474	3.55718	3.44104	4.35231	3.87446	0	0	2.63856	0	3.88056	0.659639	8.62784	2.68961e-05	0.000360274
MSTRG.10660	ENSMUST00000151389.1	Smn1	0.153021	0	0.013029	0	0.201164	0.090499	0.577365	0.243259	4.88153	0.89154	0.076286	1.64842	1.18723	0.584626	0.734496
MSTRG.10665	MSTRG.10665.5	NA	0.057496	0.038844	0	0	0.091681	0.069409	0	0.659114	4.06902	0	0.042905	1.18203	1.8557	0.0188518	0.0742846
MSTRG.10672	MSTRG.10672.1	NA	0.311718	0.586343	0.347379	0.517193	0.835501	0.429184	14.3308	12.5574	11.0858	14.6399	0.504553	13.1535	0.0941219	4.33591e-07	2.1701e-05
MSTRG.10673	ENSMUST00000225056.1	Cdk7	0	3.57177	4.18814	2.2795	5.21903	1.21167	0	0	7.16246	0	2.74502	1.79061	8.05211	0.0235049	0.0873468
MSTRG.10673	MSTRG.10673.2	NA	2.73686	2.39726	2.18519	2.39361	3.10315	0.381219	41.7464	7.51091	0	17.5654	2.19955	16.7057	0.0341383	0.00083486	0.00570153
MSTRG.10674	MSTRG.10674.1	NA	23.6525	23.7656	24.6128	23.1552	23.1659	21.0158	0.251502	0.06833	3.78215	0.214389	23.228	1.07909	36.8501	3.25743e-06	7.78773e-05
MSTRG.10675	MSTRG.10675.6	NA	0	0	0	0	0	0	0	0	8.24949	0	0	2.06237	2.69521	0.0280812	0.0889065
MSTRG.10677	ENSMUST00000077495.2	Gm16335	0.284044	0	0	0	0.195125	0	2.43825	1.57024	5.47921	2.85045	0.079862	3.08454	0.422185	0.00681784	0.0330272
MSTRG.10679	ENSMUST00000224177.1	Slc30a5	16.3486	16.0765	16.7561	17.2812	18.1846	16.5291	0.280442	1.19155	1.71906	0.109011	16.8627	0.825016	18.2057	7.21075e-07	2.9426e-05
MSTRG.1068	ENSMUST00000160632.7	Mff	0.391197	0.324749	0.358339	0.486202	0.608675	0.576964	0.21385	0.059525	3.75272	0.422654	0.457688	1.11219	2.15925	0.019121	0.0750904
MSTRG.1068	ENSMUST00000162573.2	Mff	10.7181	9.8817	10.5814	8.24957	10.9283	9.86354	0.908104	0.999934	0.632958	5.5e-05	10.0371	0.635263	7.21333	8.6266e-05	0.000892703
MSTRG.1068	ENSMUST00000185536.1	Gm28941	22.7819	22.9536	21.5644	19.9886	22.215	19.3674	1.42558	1.28315	1.01136	0.753583	21.4785	1.11842	10.178	2.42096e-07	1.59742e-05
MSTRG.1068	ENSMUST00000188333.1	Mff	14.4731	11.5844	15.0089	12.3984	0.543511	0.320244	4.65245	0.617724	0.984656	3.85171	9.05476	2.52664	0.951863	0.966762	0.974362
MSTRG.1068	MSTRG.1068.2	NA	0.241503	0.274081	0.451585	0.196647	0.223379	0.388868	23.3227	15.7189	0	9.99503	0.296011	12.2592	0.021239	7.15917e-05	0.000769189
MSTRG.1068	MSTRG.1068.7	NA	0.123819	0.169837	0.298361	0.196474	0.098808	0.189135	20.1165	18.481	0	9.25994	0.179406	11.9644	0.0213959	0.000152471	0.00140804
MSTRG.1068	MSTRG.1068.8	NA	0.113139	0.304392	0.094127	0.185293	0.136291	0.243279	18.5588	29.6259	9.00933	12.2033	0.17942	17.3493	0.0496566	3.21911e-05	0.000411345
MSTRG.1068	MSTRG.1068.9	NA	17.1494	17.0386	15.5888	15.1133	27.6468	27.0252	2.02446	5.17487	0	0	19.927	1.79983	6.27504	0.027239	0.0889065
MSTRG.10681	ENSMUST00000195282.1	Gm37830	0.775518	1.37948	1.24887	1.49179	0.99613	0.970748	0	0	0	0	1.14376	0	2.18814	0.000324066	0.00260989
MSTRG.10683	ENSMUST00000223572.1	Gm10257	0.337851	0.348871	0.264411	0	0.375826	0.558995	1.55112	0.742516	8.65824	5.99867	0.314326	4.23764	0.567086	0.32515	0.538243
MSTRG.10684	MSTRG.10684.1	NA	0	0	0	0	0	0.079431	0	0	35.4444	0	0.013239	8.86111	5.03554	0.0270631	0.0889065
MSTRG.10685	MSTRG.10685.2	NA	1.61184	0.432531	1.05458	0	0.904067	1.17677	4.06888	6.15974	0	4.08648	0.863298	3.57877	0.129087	0.000858389	0.00583861
MSTRG.10686	MSTRG.10686.3	NA	0.028792	0	0	0	0	0	4.18566	0.535487	0	0	0.004799	1.18029	0.329821	0.0582044	0.158447
MSTRG.1069	ENSMUST00000185925.1	Gm17764	0	0	0	0	0	0	0	0	4.12542	0	0	1.03136	2.07168	0.0280812	0.0889065
MSTRG.10695	MSTRG.10695.1	NA	12.169	16.3628	14.3105	16.8065	16.1687	17.2723	0.805206	0.978792	0.354432	0.144035	15.515	0.570616	10.5306	1.24021e-05	0.000202315
MSTRG.10696	MSTRG.10696.1	NA	24.2156	26.1057	25.7362	28.7151	28.5939	29.0243	1.32145	2.20548	1.95444	0.22401	27.0651	1.42635	17.9606	1.37479e-05	0.000217865
MSTRG.10697	ENSMUST00000192073.1	Gm36638	20.9078	20.1464	19.9202	21.6052	24.3101	21.847	1.50522	1.92372	1.45898	1.27638	21.4561	1.54107	9.16348	8.61879e-08	9.27921e-06
MSTRG.10698	ENSMUST00000193295.1	Gm36638	38.006	41.4507	41.0511	42.3966	39.3098	43.6039	2.25784	5.28292	0	1.50091	40.9697	2.26042	7.31574	0.00223941	0.0130852
MSTRG.10699	MSTRG.10699.1	NA	0	0	0	0	0	0	0	0	6.15664	0	0	1.53916	2.40402	0.0280812	0.0889065
MSTRG.107	MSTRG.107.1	NA	6.45688	7.01189	7.16327	6.18117	6.37424	6.74614	0.161317	0.135246	0	0	6.6556	0.074141	6.54585	1.20245e-08	4.09415e-06
MSTRG.1070	MSTRG.1070.10	NA	0	0	0	0	0	0	0	0	8.86794	0	0	2.21699	2.77409	0.0280812	0.0889065
MSTRG.10704	ENSMUST00000185314.1	Mast4	18.4542	22.4459	17.7336	19.7705	22.6067	24.0566	0.708922	0.737931	1.18104	0.631504	20.8446	0.81485	15.0361	2.59326e-08	5.40317e-06
MSTRG.10704	ENSMUST00000185947.1	Mast4	13.8851	14.432	13.4133	15.5645	14.8419	14.782	1.21124	1.18072	2.30702	0.482655	14.4865	1.29541	10.8503	3.72213e-07	2.00525e-05
MSTRG.10704	ENSMUST00000191417.1	Mast4	16.3527	16.5378	16.8548	18.3332	19.5752	19.0433	0.299677	0.951919	1.85487	0.545032	17.7828	0.912874	16.9646	1.96132e-08	4.7634e-06
MSTRG.10704	MSTRG.10704.17	NA	6.36694	8.41876	8.32389	7.54509	8.97518	10.5776	3.32948	1.33707	0	1.33132	8.3679	1.49947	1.88496	0.0475213	0.134456
MSTRG.10704	MSTRG.10704.9	NA	0	0	0	0	0	0	4.57423	0	0	0	0	1.14356	0.357364	0.106469	0.246922
MSTRG.10705	ENSMUST00000167834.1	1700099I09Rik	7.38689	0	0	0	8.2511	0	0	0	0	0	2.60633	0	2.0588	0.513846	0.694993
MSTRG.10705	ENSMUST00000171722.1	1700099I09Rik	0.922825	10.2598	8.71487	9.89084	1.34991	10.6875	0	1.09368	0	0	6.97096	0.273419	5.30516	0.0859392	0.215464
MSTRG.10707	MSTRG.10707.1	NA	36.2558	29.681	31.9615	33.6262	33.2365	28.1903	1.95711	3.56627	0.448813	0.757007	32.1585	1.6823	9.56078	0.000333359	0.00267367
MSTRG.10708	MSTRG.10708.1	NA	25.1977	25.1922	25.676	28.3065	25.0739	24.2025	0.487149	1.41929	0.586346	0	25.6081	0.623197	20.2049	7.23256e-06	0.000136227
MSTRG.10709	MSTRG.10709.1	NA	2.49582	1.92057	2.55055	1.15549	1.87701	3.55512	0	0	0	0	2.25909	0	2.83089	0.00270542	0.0153294
MSTRG.10709	MSTRG.10709.2	NA	26.8989	27.8608	26.8828	32.373	31.0515	27.9477	0.453911	1.40417	0	0	28.8358	0.46452	19.2286	2.5458e-05	0.000345442
MSTRG.1071	MSTRG.1071.1	NA	11.3947	12.3932	12.7279	12.56	10.9388	11.7287	1.13644	1.80115	1.76518	2.91885	11.9572	1.9054	4.46409	9.15275e-05	0.000934938
MSTRG.10710	MSTRG.10710.1	NA	13.3824	14.5298	14.1439	16.8868	14.7788	15.7458	0.93298	1.24979	0.904872	0.307666	14.9112	0.848827	10.093	2.65876e-06	6.78531e-05
MSTRG.10711	MSTRG.10711.1	NA	1.50031	1.26933	1.5831	1.85206	1.84797	2.14632	0	0.623813	0	0	1.69985	0.155953	2.39601	0.00384419	0.0206406
MSTRG.10713	MSTRG.10713.1	NA	12.9782	12.1322	11.5185	9.81943	10.4613	11.4839	0.599031	0.478817	1.86388	0.856639	11.3989	0.949592	9.06153	4.49449e-06	9.77303e-05
MSTRG.10714	MSTRG.10714.1	NA	19.8485	19.2034	17.5816	17.1259	14.7351	17.3572	0.707193	0.648395	1.02498	0.706792	17.642	0.771841	11.6328	6.17826e-08	7.85973e-06
MSTRG.10715	MSTRG.10715.1	NA	0.103456	0	0.042249	0	0	0	1.78715	1.68921	0	3.88105	0.024284	1.83935	0.169962	0.00013227	0.00125503
MSTRG.10716	ENSMUST00000082521.1	n-R5s56	0	0	0.158262	0	0	0	0	0	41.5134	0	0.026377	10.3783	5.26496	0.0355088	0.10616
MSTRG.10718	MSTRG.10718.1	NA	5.03179	4.93677	4.68681	4.71156	3.70087	3.21329	0	0.292262	0	0	4.38018	0.073066	4.8662	2.78205e-05	0.000369427
MSTRG.10719	MSTRG.10719.2	NA	4.02454	4.26108	3.89471	3.73843	4.08824	3.41711	1.22157	0.831473	0.720358	0.316869	3.90402	0.772568	2.75843	0.000492918	0.00369009
MSTRG.10720	MSTRG.10720.1	NA	6.40745	6.03709	6.42806	8.01257	7.13658	6.74058	1.65662	0.917327	0	0.223607	6.79372	0.699389	3.3446	0.00325343	0.0179407
MSTRG.10721	MSTRG.10721.1	NA	6.72618	6.67568	5.86849	6.89384	8.46953	6.52827	1.18094	1.39566	0.957998	0.545027	6.86033	1.0199	4.19503	5.48144e-05	0.000622599
MSTRG.10722	MSTRG.10722.1	NA	5.5005	5.90496	6.01584	5.82856	6.6955	6.30907	1.55455	4.69773	3.79528	4.72107	6.04241	3.69216	1.85036	0.0577596	0.157523
MSTRG.10723	ENSMUST00000225228.1	Gm47849	1.28386	1.90862	1.53575	1.47468	1.81344	1.75772	0.462013	1.53552	0	1.10778	1.62901	0.776328	1.06023	0.822604	0.879333
MSTRG.10725	MSTRG.10725.1	NA	13.0588	15.1202	12.5598	14.2282	12.8071	15.1035	0.637473	0.363009	1.43675	0.367714	13.8129	0.701237	12.9194	1.48654e-07	1.22414e-05
MSTRG.10732	MSTRG.10732.1	NA	1.21627	1.31916	1.44436	1.23081	1.18825	1.08461	0	0	0.760284	0	1.24724	0.190071	2.82279	5.86367e-05	0.000656462
MSTRG.10733	MSTRG.10733.1	NA	1.2439	0.897218	1.01895	1.10485	0.961515	0.798334	0	0	0	0	1.00413	0	1.99723	3.00725e-05	0.000391146
MSTRG.10734	MSTRG.10734.1	NA	2.33032	2.40607	2.18374	2.21109	1.78505	1.96845	0	0	0	0	2.14745	0	3.11585	8.3689e-07	3.21386e-05
MSTRG.10735	MSTRG.10735.1	NA	6.42615	5.67379	5.51334	5.25536	6.25527	7.1617	0.655481	0.338172	3.08016	0	6.0476	1.01845	8.85348	7.05197e-05	0.000760302
MSTRG.10736	MSTRG.10736.6	NA	5.80028	5.4245	5.43786	4.73963	5.87307	4.61676	0.25156	0.189969	5.55387	0.524597	5.31535	1.63	9.33161	0.000219279	0.00189855
MSTRG.10737	ENSMUST00000131215.1	2610204G07Rik	9.2106	10.8758	9.78287	9.83155	9.30277	11.1696	1.18725	0	0.647371	0	10.0289	0.458655	8.6421	0.000133917	0.00126861
MSTRG.10738	ENSMUST00000156105.1	Srek1ip1	0	0.030555	0.010711	0.032698	0.012876	0.032171	1.7319	2.65079	0	0.460061	0.019835	1.21069	0.311095	0.0126294	0.0543213
MSTRG.10738	MSTRG.10738.2	NA	1.7116	1.85293	2.00736	2.1456	1.68858	1.94771	1.62799	0.212768	0	0	1.8923	0.460189	1.54259	0.190557	0.364531
MSTRG.10738	MSTRG.10738.5	NA	11.2584	10.2737	9.91376	9.73096	10.6646	9.58657	0.902745	0.883082	1.08258	0.674945	10.238	0.885839	6.56453	2.58167e-08	5.40317e-06
MSTRG.10741	MSTRG.10741.1	NA	3.94928	4.3771	4.52572	3.85241	3.63542	3.90102	0	0.178443	0	0	4.04016	0.044611	4.63829	3.64878e-07	1.99054e-05
MSTRG.10742	MSTRG.10742.1	NA	66.1449	58.3364	62.9256	57.0622	47.225	51.4112	3.20576	3.97799	0	1.44028	57.1842	2.15601	8.93182	0.000370221	0.00291378
MSTRG.10743	MSTRG.10743.1	NA	43.615	41.8555	40.7511	39.7648	39.7363	39.6185	2.44515	3.21657	0.844063	2.74439	40.8902	2.31254	8.19261	2.38361e-06	6.34736e-05
MSTRG.10745	MSTRG.10745.1	NA	3.7214	3.68417	3.83001	3.42489	2.97195	3.24503	0	0.244744	0.66613	0	3.47958	0.227718	5.1058	2.47178e-06	6.49766e-05
MSTRG.10746	MSTRG.10746.1	NA	4.2447	4.53408	4.31406	4.35631	3.7354	4.48226	0.239206	0.210399	0	0.096497	4.2778	0.136526	4.15391	1.88678e-07	1.38761e-05
MSTRG.10748	MSTRG.10748.1	NA	2.10321	3.00683	2.31592	3.09817	1.92073	2.61467	0	0	2.79311	0	2.50992	0.698277	6.60439	4.2438e-05	0.000509682
MSTRG.10752	MSTRG.10752.2	NA	0.559523	0.680627	0.272765	0.635732	0.273752	0.36694	3.21974	0	1.26355	0	0.46489	1.12082	0.926535	0.886812	0.911839
MSTRG.10753	MSTRG.10753.2	NA	6.81077	6.9052	7.9254	7.45578	5.41737	6.73797	0	0.747427	3.73925	0.259072	6.87542	1.18644	11.4224	1.8137e-05	0.000268631
MSTRG.10754	MSTRG.10754.2	NA	0.747401	1.72844	1.75065	1.20568	2.88376	1.66262	0.29918	35.6274	8.38423	32.9375	1.66309	19.3121	0.294998	0.324098	0.536945
MSTRG.10755	ENSMUST00000191363.1	Gm28988	8.66114	12.7678	8.74206	7.11879	8.50829	7.66433	1.60158	0	0	0	8.9104	0.400396	5.30592	0.0018878	0.0113351
MSTRG.10755	MSTRG.10755.1	NA	11.4764	4.82084	11.1783	9.3139	10.1958	5.53219	0	0.914151	0	1.04508	8.75292	0.489808	4.90206	0.00514333	0.0262435
MSTRG.10759	MSTRG.10759.1	NA	20.1237	19.8455	18.106	18.3081	18.7614	17.7113	1.38816	0.86993	0.775287	0.906466	18.8093	0.98496	8.82938	4.10061e-08	6.58317e-06
MSTRG.10760	ENSMUST00000225489.1	3830408C21Rik	4.54857	5.06466	6.75245	4.89835	1.9881	6.05546	0	0.968224	0	1.17324	4.8846	0.535365	2.74636	0.0411121	0.119543
MSTRG.10760	MSTRG.10760.1	NA	0.6555	2.48416	1.55479	0.956698	0.642366	1.53018	0.929255	3.57909	0	0	1.30395	1.12709	0.907318	0.868643	0.897479
MSTRG.10760	MSTRG.10760.10	NA	0	0	0	0	1.68144	0	0.912759	3.86078	0.879125	0.11595	0.28024	1.44215	0.6571	0.490187	0.67621
MSTRG.10760	MSTRG.10760.2	NA	0	0	0	0	0	0	3.13828	0	0	10.2287	0	3.34173	0.112557	0.0109684	0.0485907
MSTRG.10760	MSTRG.10760.3	NA	6.93575	1.88658	8.83607	0.140619	7.89221	1.18814	0	2.14918	0	0.066065	4.4799	0.553812	1.74397	0.551097	0.726274
MSTRG.10760	MSTRG.10760.4	NA	5.98501	7.67038	3.54168	8.02854	3.24583	3.34731	0	0	0	0	5.30312	0	6.78643	0.000609971	0.00440559
MSTRG.10760	MSTRG.10760.6	NA	0	0	0.014349	2.69121	0	5.78946	0.448165	0	0	1.40705	1.41584	0.463803	1.1467	0.876617	0.903815
MSTRG.10760	MSTRG.10760.7	NA	0	0	0	3.31405	1.58576	1.77604	7.36256	0.929142	0	0	1.11264	2.07293	0.595416	0.593803	0.741423
MSTRG.10760	MSTRG.10760.8	NA	0.054981	0.086603	0.053855	0	0	0.029882	6.1674	0.427954	0	0	0.037553	1.64884	0.283017	0.0711999	0.185776
MSTRG.10760	MSTRG.10760.9	NA	0.101892	0	0	0	0.062419	0	0	4.52196	0.772511	0	0.027385	1.32362	0.798114	0.701812	0.789825
MSTRG.10761	MSTRG.10761.1	NA	1.1905	3.43326	2.31104	1.67118	1.65594	0	0	0.843304	0	0	1.71032	0.210826	1.9646	0.234686	0.425159
MSTRG.10762	MSTRG.10762.2	NA	0.748384	1.22013	1.11133	0.690639	0.919849	1.6146	0.672603	1.90761	0	1.15041	1.05082	0.932655	0.686287	0.216031	0.400089
MSTRG.10762	MSTRG.10762.3	NA	0	0	0	0	0	0	4.17475	0	0	0	0	1.04369	0.37364	0.106469	0.246922
MSTRG.10766	ENSMUST00000224171.1	AI197445	2.68611	2.3282	3.04429	0.3475	1.03027	2.78578	0.621136	1.46461	1.58856	1.64238	2.03702	1.32917	1.11097	0.818327	0.875796
MSTRG.10766	ENSMUST00000225957.1	AI197445	1.64199	2.31573	1.71828	1.52744	1.84634	2.69996	1.07499	2.6765	0	1.40549	1.95829	1.28925	0.790585	0.480245	0.668897
MSTRG.10767	MSTRG.10767.6	NA	3.52911	2.86394	2.49872	3.14218	3.04064	2.97935	0	0.308876	0	0	3.00899	0.077219	3.8126	1.37533e-05	0.000217901
MSTRG.10767	MSTRG.10767.7	NA	6.01977	7.02906	6.24055	6.53026	6.43081	7.2512	0.384382	0.702739	0.410685	0.297375	6.58361	0.448795	5.4564	6.35784e-07	2.71935e-05
MSTRG.10769	MSTRG.10769.1	NA	8.372	6.9063	5.64427	6.97943	7.15025	7.04912	0.597912	0.706757	0	0	7.01689	0.326167	5.33084	0.000137205	0.00129384
MSTRG.10770	MSTRG.10770.1	NA	13.1597	13.4142	11.4658	12.7711	13.4474	14.8771	0.197534	1.36278	2.07057	0.185118	13.1892	0.953999	15.2032	1.69001e-06	5.05841e-05
MSTRG.10772	MSTRG.10772.1	NA	31.08	31.9127	29.3266	33.9773	32.0501	35.2442	1.5367	0.91701	1.90385	0.369831	32.2652	1.18185	21.9795	9.7079e-07	3.50914e-05
MSTRG.10773	MSTRG.10773.1	NA	36.6592	40.5425	36.7691	40.4257	39.9027	41.7225	1.52348	2.11335	0.931598	1.7555	39.337	1.58098	13.0357	1.65517e-07	1.29262e-05
MSTRG.10775	ENSMUST00000225702.1	Ndufaf2	1.6001	1.76865	1.21952	1.36268	1.29559	1.50372	0	0	0	0	1.45838	0	2.47786	7.30447e-06	0.000137154
MSTRG.10776	MSTRG.10776.1	NA	4.87838	4.49558	4.77256	4.51478	3.90219	4.3783	0.11352	0.251349	2.98529	0	4.4903	0.837541	8.72482	2.13028e-05	0.000302719
MSTRG.10778	MSTRG.10778.1	NA	0	0	0	0	0	0.160103	0	0	6.15664	0	0.026684	1.53916	2.46984	0.0257944	0.0889065
MSTRG.10779	MSTRG.10779.1	NA	9.2806	10.0431	9.59639	10.1017	11.1288	10.838	0.881522	1.56096	1.248	0.782113	10.1648	1.11815	6.15874	1.00371e-06	3.58638e-05
MSTRG.10781	ENSMUST00000137425.1	Ercc8	12.706	11.6722	11.6993	12.0851	12.0712	13.093	0.203499	0.77512	1.46141	0	12.2211	0.610008	14.9889	4.26928e-07	2.15551e-05
MSTRG.10783	ENSMUST00000224978.1	Gm32376	3.6501	4.89912	4.73163	6.74374	2.56431	5.05436	0	0.733789	4.47756	0	4.60721	1.30284	10.4221	7.27138e-05	0.000779209
MSTRG.10784	ENSMUST00000225536.1	Gm30747	2.48604	4.22007	3.43493	4.91274	4.7036	4.80822	0	0	0	0	4.09427	0	5.49985	4.12732e-05	0.000498909
MSTRG.10785	MSTRG.10785.1	NA	1.72753	1.54452	1.30877	1.56179	1.56663	1.08367	1.41647	0.496914	1.16752	0	1.46549	0.770225	1.84741	0.0671886	0.177399
MSTRG.10789	ENSMUST00000133929.7	Pde4d	4.51119	0	4.17073	4.58016	1.83413	0.171581	0	0	0	0	2.54463	0	2.67751	0.224126	0.411185
MSTRG.10789	MSTRG.10789.1	NA	7.0625	2.10357	6.97147	7.47391	4.56147	3.70327	0.324184	0.88269	1.3872	0.079427	5.3127	0.668376	5.74468	0.00343705	0.0187739
MSTRG.10789	MSTRG.10789.10	NA	0	0.073858	0	0	0.159129	0.113873	0.851503	0	2.6373	4.33941	0.05781	1.95705	0.520642	0.259576	0.456956
MSTRG.10789	MSTRG.10789.19	NA	23.0059	23.6767	23.207	23.0385	21.4058	25.2963	1.38083	1.01026	1.52967	0.433223	23.2717	1.0885	14.4997	8.85622e-07	3.31338e-05
MSTRG.10789	MSTRG.10789.20	NA	11.6817	11.7655	11.1273	11.0386	11.077	12.2023	0.377319	1.57489	0	1.42859	11.4821	0.845199	4.76352	0.000635528	0.00455638
MSTRG.10789	MSTRG.10789.22	NA	0	0	0	0	0	0.027756	0.84824	1.95185	21.5888	7.72267	0.004626	8.02788	0.614123	0.417081	0.633312
MSTRG.10789	MSTRG.10789.24	NA	14.8894	16.866	15.7318	16.4765	16.5465	21.0679	18.7806	18.4974	1.08402	18.2428	16.9297	14.1512	0.343779	0.0297673	0.0926142
MSTRG.10789	MSTRG.10789.3	NA	0	4.68727	0.020591	0	2.13643	2.4831	1.45122	4.57042	0	0	1.55456	1.50541	0.77144	0.788252	0.850462
MSTRG.10789	MSTRG.10789.4	NA	0.099369	0	0	0	0	0	4.81952	0	0	1.1046	0.016561	1.48103	0.233502	0.015824	0.0648726
MSTRG.10789	MSTRG.10789.5	NA	0	0	0	0	0	0	4.18101	0	0	0	0	1.04525	0.373369	0.106469	0.246922
MSTRG.10789	MSTRG.10789.6	NA	5.99672	0	6.96132	6.04789	5.71041	6.96527	0	0	0	0	5.28027	0	4.98578	0.0728883	0.189313
MSTRG.10789	MSTRG.10789.9	NA	1.36992	1.31418	1.40744	1.23278	1.50811	1.87199	0.965916	0.346066	0	5.84129	1.45074	1.78832	0.511268	0.203444	0.382545
MSTRG.10790	MSTRG.10790.1	NA	7.45619	6.53415	7.35091	5.77816	6.92678	6.43288	0	0.180667	0	0.733824	6.74651	0.228623	5.16103	3.17131e-05	0.000406638
MSTRG.10791	ENSMUST00000184594.1	Gm28016	10.6866	11.2823	8.97086	10.1102	8.9426	11.1557	2.48873	0	0	0	10.1914	0.622181	5.38032	0.00502259	0.0257245
MSTRG.10792	ENSMUST00000074680.7	Rps3a3	0.015461	0.094349	0.093066	0	0.049462	0.072499	2.62844	1.10879	2.12966	3.43444	0.05414	2.32533	0.280779	0.000656076	0.0046751
MSTRG.10793	MSTRG.10793.1	NA	11.1827	10.5076	11.0495	9.1806	7.87348	7.75143	0.352661	0.313879	0.432178	0.679921	9.59087	0.44466	6.72448	5.68239e-06	0.000115046
MSTRG.10794	MSTRG.10794.1	NA	15.2069	12.4447	14.3651	12.5273	13.3643	11.9377	1.18245	0.847017	0	0.73356	13.3077	0.690756	5.30113	1.11554e-06	3.82876e-05
MSTRG.10795	MSTRG.10795.1	NA	7.51229	6.81749	7.85183	7.04807	6.54377	7.65149	1.91515	0.233895	0.988209	0	7.23749	0.784313	5.37851	0.00199842	0.0118868
MSTRG.10796	MSTRG.10796.1	NA	6.2943	4.65137	6.06741	5.11468	4.64733	4.76971	0.359873	0.355642	0	0	5.25747	0.178879	4.5017	1.82348e-05	0.000269767
MSTRG.10797	MSTRG.10797.1	NA	10.0221	7.95699	9.03709	8.2936	7.0476	9.05742	1.20063	0.269819	0.509875	0.24838	8.56912	0.557176	5.68508	7.6002e-05	0.000807212
MSTRG.10799	MSTRG.10799.1	NA	25.4136	23.5646	24.7958	20.5016	21.8916	25.9696	1.42353	0.641136	2.13482	0.490738	23.6895	1.17255	15.9536	5.25388e-06	0.000108668
MSTRG.108	MSTRG.108.1	NA	6.73747	7.34646	7.29746	7.68309	6.99787	8.58393	0.65194	0.221424	0	0.420499	7.44104	0.323466	4.91056	1.96594e-06	5.57543e-05
MSTRG.10800	MSTRG.10800.1	NA	23.3987	19.0136	19.9346	21.4678	19.6896	23.903	0.569014	0.951971	1.31584	0.188496	21.2346	0.75633	18.5054	2.85594e-07	1.73923e-05
MSTRG.10800	MSTRG.10800.2	NA	0	4.31522	4.71161	0	0	0	0	0	0	0	1.50447	0	1.19385	0.831717	0.886688
MSTRG.10801	MSTRG.10801.1	NA	14.1739	15.1066	15.2382	13.6736	13.1547	15.1854	0.913845	1.25393	0	0.764842	14.4221	0.733154	5.85537	7.25946e-06	0.000136613
MSTRG.10802	MSTRG.10802.1	NA	9.4273	8.37023	9.34868	8.62306	8.49568	10.296	0.265	0.443956	0.867231	0.337844	9.09348	0.478508	8.65474	7.34976e-08	8.49407e-06
MSTRG.10803	MSTRG.10803.1	NA	23.2119	23.1912	21.7669	21.0821	18.7167	21.6503	0.663457	0.692754	0.527655	0.43223	21.6032	0.579024	13.8693	1.3227e-08	4.20903e-06
MSTRG.10804	MSTRG.10804.1	NA	18.3089	17.6926	17.4477	16.9592	16.2654	17.0169	0.440145	0.962927	0.599275	0.561967	17.2818	0.641078	11.4639	5.42852e-08	7.39625e-06
MSTRG.10805	MSTRG.10805.1	NA	18.3098	17.7165	16.2259	16.0303	15.1543	18.0524	0.236367	0.779156	1.28331	0	16.9149	0.574709	19.0057	5.24528e-07	2.43521e-05
MSTRG.10806	MSTRG.10806.1	NA	29.125	31.5256	27.8304	29.0107	26.2398	30.0906	0.724174	0.848431	1.0235	0.380323	28.9704	0.744107	20.7628	1.13648e-08	3.99304e-06
MSTRG.10807	MSTRG.10807.1	NA	27.6423	29.3682	27.1486	26.2419	23.5669	26.7825	1.09616	1.51829	2.17445	0.45742	26.7917	1.31158	18.1676	6.85521e-07	2.83783e-05
MSTRG.10808	MSTRG.10808.1	NA	10.4936	9.39402	9.99452	8.35295	7.64181	7.34194	0.979591	1.0848	0	0.396527	8.86981	0.615231	4.12952	0.000151293	0.00139908
MSTRG.10809	MSTRG.10809.1	NA	6.57343	7.03807	6.8137	6.68295	4.51325	4.46161	0.509372	0	0	0	6.01384	0.127343	5.27713	0.000101189	0.00101184
MSTRG.1081	MSTRG.1081.3	NA	0	0	0	0	0.061144	0	1.39454	0.471909	1.54829	0.6776	0.010191	1.02309	0.611044	0.0272839	0.0889065
MSTRG.10810	MSTRG.10810.1	NA	4.09879	4.9222	4.80835	4.55279	4.53629	6.49882	0.789304	0.290424	0	0	4.90287	0.269932	3.83199	0.000390382	0.00304306
MSTRG.10811	MSTRG.10811.1	NA	7.77651	8.33159	7.67422	8.10868	7.24574	9.22911	0.311956	0.935493	1.21914	0	8.06097	0.616647	9.11424	5.34923e-06	0.000109948
MSTRG.10813	ENSMUST00000122702.1	Mir1904	0	0	0	0	0	0.272174	0	0	4.07878	0	0.045362	1.01969	2.1556	0.0266911	0.0889065
MSTRG.10814	MSTRG.10814.1	NA	5.41906	4.82902	4.92415	5.91592	6.25084	5.71073	0.123205	0	0	0	5.50829	0.030801	6.30263	1.82358e-07	1.36698e-05
MSTRG.10815	MSTRG.10815.2	NA	0	0	0	0	0	0	0	0	6.66129	0	0	1.66532	2.47815	0.0280812	0.0889065
MSTRG.10815	MSTRG.10815.6	NA	3.85301	4.05701	3.66696	3.10469	4.02747	4.28227	0.354171	0.100735	1.11834	0.602713	3.8319	0.543988	4.11116	0.000116918	0.00113409
MSTRG.10816	MSTRG.10816.5	NA	0.504818	0.311368	0.369882	0.164084	0.372057	0.530627	0.391147	3.76836	3.36439	0	0.375473	1.88097	1.31504	0.559133	0.732754
MSTRG.10816	MSTRG.10816.6	NA	0	0	0	0	0	0	3.93896	0	0	5.35106	0	2.32251	0.138625	0.00578008	0.0288731
MSTRG.10817	MSTRG.10817.1	NA	0	0.10609	0.056687	0	0	0.150272	0	0	36.5078	0	0.052175	9.12695	5.23343	0.0275774	0.0889065
MSTRG.10826	MSTRG.10826.1	NA	5.12688	5.24605	5.15071	5.39422	5.26771	5.71626	1.18293	1.68213	1.11305	0.955013	5.31697	1.23328	2.88216	1.73143e-05	0.000259186
MSTRG.10827	MSTRG.10827.6	NA	6.14237	5.04416	5.36282	4.90108	4.93682	0	0.998186	1.7412	0	0	4.39787	0.684845	2.14161	0.35967	0.568437
MSTRG.1083	ENSMUST00000194004.1	Gm37517	36.1462	36.9061	40.3719	34.0015	31.0711	34.3619	0.713138	0.878881	1.41378	0.44824	35.4765	0.86351	25.2121	5.34873e-08	7.37616e-06
MSTRG.10830	ENSMUST00000179668.1	Gm10736	1.14741	1.56545	4.35051	1.77087	1.57184	5.27517	31.9703	86.0325	107.978	131.042	2.61354	89.2557	0.0522944	0.00170817	0.0104205
MSTRG.10833	MSTRG.10833.1	NA	0	0	0	0	0	0	0	0	6.15664	0	0	1.53916	2.40402	0.0280812	0.0889065
MSTRG.10835	MSTRG.10835.2	NA	1.57442	1.23457	1.34142	1.71925	1.21533	1.47409	0	0.21006	2.61259	0.446448	1.42651	0.817276	3.38843	0.000406966	0.00314628
MSTRG.10838	ENSMUST00000224393.1	Gm48837	1.34102	1.94863	1.37864	1.45003	1.31303	1.43775	0	0	1.21251	0	1.47818	0.303127	3.5488	5.46432e-05	0.000621135
MSTRG.10838	MSTRG.10838.1	NA	4.59449	4.0226	3.67242	2.74161	2.77347	2.94683	0.127054	0.248608	0.256258	0	3.45857	0.15798	3.96541	9.71878e-05	0.000979948
MSTRG.10839	MSTRG.10839.1	NA	2.63172	3.12217	2.34241	2.20772	2.11917	2.73377	0.143634	0	1.05138	0	2.52616	0.298753	4.40487	5.39454e-05	0.000615335
MSTRG.1084	MSTRG.1084.1	NA	5.61921	6.36219	7.10282	6.03168	6.25601	7.03826	0.576291	0.622885	0	0.378724	6.4017	0.394475	3.9771	3.53734e-06	8.26429e-05
MSTRG.10840	MSTRG.10840.1	NA	0	0	0	0	0	0	0	0	6.15664	0	0	1.53916	2.40402	0.0280812	0.0889065
MSTRG.10841	MSTRG.10841.1	NA	1.80289	2.22915	2.14051	2.20853	3.18227	2.31497	0	0.308068	0	0	2.31305	0.077017	3.11957	0.000167188	0.00152017
MSTRG.10842	MSTRG.10842.3	NA	0.243009	0	0.299216	0.302624	0.468108	0	1.30361	3.98283	4.2524	6.21715	0.218826	3.939	0.321539	0.017873	0.0713849
MSTRG.10843	ENSMUST00000225150.1	Gm3226	0.897462	1.62766	2.72654	2.02231	0.904244	1.68549	9.46967	13.3971	4.02796	11.1182	1.64395	9.50325	0.141185	0.000325081	0.00261672
MSTRG.10844	MSTRG.10844.1	NA	69.6851	57.6723	0	0	97.9499	0	0	0	0	0	37.5512	0	9.05201	0.352131	0.559864
MSTRG.10844	MSTRG.10844.2	NA	14.9907	18.5286	0	0	8.50224	0	0	0	0	0	7.0036	0	3.78233	0.367673	0.577687
MSTRG.10848	MSTRG.10848.1	NA	36.4272	39.3106	39.1607	40.4361	40.1151	40.9436	1.21216	1.55497	2.51253	0.17589	39.3989	1.36389	30.8337	1.56538e-06	4.80877e-05
MSTRG.10849	MSTRG.10849.1	NA	1.78443	1.60523	1.79989	1.75203	1.88105	1.51314	0	0.200198	0	0.308904	1.72263	0.127275	2.21176	9.32477e-05	0.000949092
MSTRG.1085	MSTRG.1085.6	NA	0	0	0.076259	0	0	0	1.63884	2.07978	0	4.12327	0.01271	1.96047	0.16212	0.000235128	0.00201151
MSTRG.1085	MSTRG.1085.7	NA	0	0	0.000671	0	0	0	0	0	0	4.82988	0.000112	1.20747	0.378222	0.142234	0.296441
MSTRG.1085	MSTRG.1085.8	NA	0	0	0	0	0	0	0	6.28022	0	0	0	1.57005	0.556392	0.440596	0.637792
MSTRG.10850	ENSMUST00000224669.1	Gm18883	0.115878	0	0	0	0.091813	0.071554	0	0	5.09041	0	0.046541	1.2726	2.33775	0.0240057	0.0886486
MSTRG.10851	MSTRG.10851.1	NA	5.51291	6.71855	5.78062	5.31534	5.00697	7.3517	0	0	0	0	5.94768	0	6.80205	8.0468e-07	3.14416e-05
MSTRG.10854	MSTRG.10854.1	NA	4.86982	5.06476	5.69553	5.47334	4.98555	5.33378	0.459704	0.393994	0	0	5.23713	0.213425	4.46885	1.29627e-05	0.000208646
MSTRG.10870	ENSMUST00000223835.1	4921509O07Rik	0.964795	1.26206	1.4141	1.02423	0.799376	0.788226	1.47548	1.25298	3.15627	1.59976	1.04213	1.87112	0.986677	0.94229	0.955263
MSTRG.10873	ENSMUST00000224883.1	Snx18	7.67934	7.25587	7.08575	8.94125	8.58108	9.21196	0.552256	0.439125	0	0.459658	8.12588	0.36276	5.36635	4.70567e-06	0.000100663
MSTRG.10873	ENSMUST00000225395.1	Gm34471	1.34009	1.64742	1.60467	1.3378	1.512	1.73892	0.274185	0	0	0.171699	1.53015	0.111471	1.96594	6.7234e-05	0.000730776
MSTRG.10873	MSTRG.10873.1	NA	2.33175	1.68278	3.03956	2.41082	2.57985	2.76592	0.364893	0	2.01145	0	2.46845	0.594085	4.49668	0.000936095	0.00628601
MSTRG.10873	MSTRG.10873.2	NA	1.02884	1.62797	1.42222	0.597631	0.907675	1.47676	0	0.615923	2.52651	0	1.17685	0.785608	2.9847	0.00822012	0.0384532
MSTRG.10874	MSTRG.10874.1	NA	0.171479	0	0.194295	0.540747	0.104426	0.497461	0	0	36.2802	0	0.251401	9.07005	6.53535	0.0118038	0.0514811
MSTRG.10875	MSTRG.10875.1	NA	11.5195	13.2638	11.1221	13.7347	11.5664	13.1715	0.122551	0.092851	3.7044	0	12.3963	0.979951	25.3478	1.00617e-06	3.59294e-05
MSTRG.10876	ENSMUST00000224858.1	Arl15	0.118305	0	0	0	0	0	0	0	4.38708	0	0.019717	1.09677	2.14479	0.0298887	0.0929101
MSTRG.10877	MSTRG.10877.1	NA	0	0	0	0	0	0.352027	0	0	19.6171	0	0.058671	4.90428	4.06974	0.0257832	0.0889065
MSTRG.10878	MSTRG.10878.1	NA	22.0051	23.5696	22.8144	28.4371	23.3957	25.393	0.357959	1.18026	0.576656	0.411808	24.2692	0.631672	17.7378	5.49004e-07	2.48983e-05
MSTRG.10879	MSTRG.10879.1	NA	20.4873	23.154	21.4851	26.9451	22.2002	25.7382	1.25162	0.640482	2.60772	0	23.335	1.12495	24.0701	7.08751e-06	0.000134372
MSTRG.1088	MSTRG.1088.1	NA	0	0	0	0	0	0	0	0	6.15664	0	0	1.53916	2.40402	0.0280812	0.0889065
MSTRG.10880	MSTRG.10880.1	NA	14.9311	16.6559	15.2363	18.1293	15.587	19.4555	0.377657	0.961784	0.9488	0.613376	16.6658	0.725404	12.8288	9.61769e-08	9.87347e-06
MSTRG.10881	MSTRG.10881.1	NA	13.4927	16.0908	14.7494	17.6117	13.7028	16.962	0.676035	0.554275	4.19586	0.256593	15.4349	1.42069	20.1532	1.46896e-06	4.60444e-05
MSTRG.10882	MSTRG.10882.1	NA	6.83418	5.94805	6.70714	6.85319	5.30638	6.81048	0.927635	0.730197	0.825655	0.19182	6.4099	0.668827	4.9922	3.35934e-05	0.000425271
MSTRG.10883	MSTRG.10883.1	NA	31.8273	32.9202	32.0655	35.1306	30.9954	37.4276	2.38888	1.48355	1.25948	1.75939	33.3944	1.72283	10.5909	1.36033e-07	1.16457e-05
MSTRG.10884	MSTRG.10884.1	NA	11.8474	11.8456	11.9111	13.1166	12.1237	13.6961	0.826545	1.39202	1.85894	0.949952	12.4234	1.25686	8.15936	1.17484e-08	4.04074e-06
MSTRG.10885	MSTRG.10885.1	NA	23.5213	25.0803	24.8355	27.7871	25.2491	29.2967	2.49555	2.04242	0.703458	0.396215	25.9617	1.40941	9.93752	0.000172159	0.00155728
MSTRG.10887	MSTRG.10887.1	NA	18.8349	22.0402	19.8878	24.4365	20.1613	24.8313	1.13428	1.19625	0	0.960934	21.6987	0.822867	8.24307	1.34994e-05	0.000215025
MSTRG.10888	MSTRG.10888.1	NA	28.257	29.9262	29.2628	33.2985	29.5965	34.8571	1.95146	2.2927	0.780244	1.40166	30.8663	1.60651	9.62645	3.15018e-06	7.62173e-05
MSTRG.10889	MSTRG.10889.1	NA	17.6329	20.4139	19.7409	19.6853	16.2917	19.7764	0.428286	0.669236	3.07315	0.169659	18.9235	1.08508	23.5757	5.42405e-07	2.47792e-05
MSTRG.10890	MSTRG.10890.1	NA	26.3564	29.3403	28.212	27.6828	24.9778	29.4446	1.3488	1.4988	0	1.58628	27.669	1.10847	7.71488	4.12663e-06	9.19721e-05
MSTRG.10891	MSTRG.10891.1	NA	11.1806	11.282	11.6983	11.5802	10.7843	12.0226	1.66552	1.32393	0.41223	1.03988	11.4246	1.11039	4.22131	3.67976e-06	8.51392e-05
MSTRG.10892	ENSMUST00000223997.1	Gm47479	17.8107	19.5906	17.3412	18.2193	17.0555	20.1383	1.78503	1.67662	1.3896	0.591466	18.3593	1.36068	9.03027	8.46891e-06	0.000153064
MSTRG.10893	MSTRG.10893.2	NA	10.7208	11.9116	11.6681	12.6133	10.6713	11.3124	0	0	0	0.675865	11.4829	0.168966	9.51953	5.46215e-06	0.000111597
MSTRG.10894	MSTRG.10894.1	NA	4.44907	5.56026	4.85164	5.4391	5.22323	5.91604	0.232579	0.134672	0.824861	0	5.23989	0.298028	7.13356	3.9139e-07	2.05659e-05
MSTRG.10895	ENSMUST00000195644.1	Gm37907	1.19479	1.39652	1.57607	1.58907	0.969402	1.1474	0	0	8.75466	0	1.31221	2.18866	6.30267	0.00210506	0.0124253
MSTRG.10897	ENSMUST00000224003.1	Gm47558	8.72795	8.64909	8.80703	9.18529	7.76371	9.22212	0.446066	0.657274	3.3891	0.128288	8.72586	1.15518	12.1737	2.79312e-06	7.02531e-05
MSTRG.10899	MSTRG.10899.1	NA	11.3084	13.5916	17.4822	15.9094	16.7251	13.5579	0.815803	0.857588	0.99753	0.119115	14.7624	0.697509	11.578	1.0189e-05	0.000174985
MSTRG.10899	MSTRG.10899.2	NA	4.51636	3.41135	0.062339	0	0	2.16226	0	0	0	0	1.69205	0	1.93637	0.406693	0.621655
MSTRG.10899	MSTRG.10899.3	NA	2.07968	1.69545	0	1.34121	0	2.26371	0	0	0	0	1.23001	0	2.31778	0.14144	0.296441
MSTRG.1090	MSTRG.1090.1	NA	5.7281	5.51694	5.39372	4.90548	4.53157	5.19448	0.552129	0.625	0.725492	0.27521	5.21172	0.544458	4.47877	2.01879e-06	5.66291e-05
MSTRG.10900	MSTRG.10900.1	NA	7.64875	7.29166	7.33064	7.76521	6.78769	8.02773	0.302868	0.478901	0.979602	0.18409	7.47528	0.486365	8.00202	2.87816e-08	5.64217e-06
MSTRG.10901	MSTRG.10901.1	NA	6.85868	7.84611	7.07151	6.87647	6.94277	7.03643	0.245191	0.472098	4.52063	0	7.10533	1.30948	13.5185	1.01312e-05	0.000174331
MSTRG.10902	MSTRG.10902.1	NA	16.7853	16.271	15.9744	16.4603	17.1891	15.6749	1.00221	0.481614	1.43423	0.371131	16.3925	0.822298	12.8467	5.7278e-07	2.5454e-05
MSTRG.10907	MSTRG.10907.1	NA	17.5741	11.9631	15.4931	8.94482	13.3645	10.9632	17.681	22.4899	4.497	16.8953	13.0505	15.3908	0.359174	0.00431302	0.0227026
MSTRG.10908	ENSMUST00000224157.1	Parp8	5.44551	6.16969	3.51828	6.53809	6.11082	6.54257	0.071903	0.153945	1.28226	0.2816	5.72083	0.447426	8.70174	1.00054e-06	3.57727e-05
MSTRG.10908	MSTRG.10908.6	NA	3.06658	2.07357	3.05992	0.841655	2.15019	1.77883	0.53858	0.368441	0	0	2.16179	0.226755	1.78025	0.0701393	0.183542
MSTRG.10909	MSTRG.10909.1	NA	0.819947	1.45231	1.59189	1.65559	1.82065	1.51669	0.301253	0	4.06582	0	1.47618	1.09177	4.44033	0.00170127	0.0103844
MSTRG.1091	ENSMUST00000193393.1	Gm37058	14.3442	13.3809	13.4316	13.4513	11.6257	14.5152	1.60301	1.96914	6.40381	0	13.4581	2.49399	14.2697	0.000189302	0.00168003
MSTRG.10910	MSTRG.10910.1	NA	2.90586	2.92929	2.74903	3.64428	3.062	3.22203	0.196451	0.249853	0.444583	0	3.08541	0.222722	4.24379	1.96537e-07	1.42444e-05
MSTRG.10911	MSTRG.10911.1	NA	11.4144	12.9413	10.5582	12.2897	11.182	12.6878	0	0.663654	0	0.407182	11.8456	0.267709	9.44341	7.57049e-06	0.00014088
MSTRG.10912	MSTRG.10912.1	NA	9.18839	10.4625	8.75245	11.6045	10.0278	11.2724	0.397572	0.371926	0.842604	0	10.218	0.403026	11.6547	1.46877e-07	1.21776e-05
MSTRG.10913	MSTRG.10913.1	NA	1.37915	1.69424	2.07614	1.65929	0	2.05851	0	0.514104	4.9866	0	1.47789	1.37518	4.24329	0.023019	0.0860422
MSTRG.10916	MSTRG.10916.1	NA	1.74625	1.66158	2.0547	1.4228	1.70937	1.85115	10.9098	4.73829	11.0935	10.7365	1.74097	9.36953	0.274383	0.00215963	0.0127024
MSTRG.10918	MSTRG.10918.1	NA	11.0339	10.511	13.136	10.4469	8.91177	8.76066	0.365955	1.06353	0.888453	0.117997	10.4667	0.608984	8.9392	2.3942e-05	0.0003297
MSTRG.10919	MSTRG.10919.1	NA	7.94791	6.51536	5.91176	5.51452	5.12207	5.79146	0.337734	0.163511	0	0.787029	6.13385	0.322068	3.99794	5.65448e-05	0.000638594
MSTRG.10920	MSTRG.10920.1	NA	53.1283	48.9735	49.661	39.8276	34.6408	37.5634	1.12077	1.26549	3.32322	1.04921	43.9658	1.68967	26.7644	1.67845e-06	5.03956e-05
MSTRG.10921	MSTRG.10921.1	NA	6.41282	6.1615	7.25273	4.13939	3.87454	5.46422	0.371617	0	0	0.351532	5.55087	0.180787	3.971	0.000114156	0.0011135
MSTRG.10922	ENSMUST00000111588.8	4933413L06Rik	15.0964	12.5102	14.8315	11.1159	10.418	12.9786	1.10875	1.59305	0.440717	1.83916	12.8251	1.24542	4.05224	3.09094e-05	0.000398825
MSTRG.10923	MSTRG.10923.1	NA	27.5444	24.0014	26.2649	19.4131	18.3435	21.0913	1.15792	2.16682	0	0.410729	22.7764	0.933866	8.01681	0.000284433	0.00235001
MSTRG.10924	MSTRG.10924.1	NA	7.60064	5.51762	5.84954	4.47067	5.12305	3.50966	0	0	0	0.445996	5.3452	0.111499	4.71909	0.000248889	0.00210696
MSTRG.10925	MSTRG.10925.1	NA	4.88056	3.65419	4.36542	2.42536	3.57693	2.86055	0.243074	0.111405	0	0	3.62717	0.08862	3.45049	0.000236407	0.00202019
MSTRG.10926	MSTRG.10926.1	NA	8.53396	7.96354	9.07508	7.02279	6.09954	7.54001	0.171928	0.48299	0	0.224249	7.70582	0.219792	5.85509	3.89006e-06	8.83152e-05
MSTRG.10927	MSTRG.10927.1	NA	4.72154	4.26435	5.77288	3.59237	3.24995	3.69917	0.352529	1.02054	0	0	4.21671	0.343268	3.14273	0.00353955	0.0192441
MSTRG.10928	MSTRG.10928.1	NA	8.79668	9.57424	9.82603	9.37449	6.61421	9.00291	0.414031	0.712163	0	0	8.86476	0.281548	6.63983	4.73521e-05	0.000554441
MSTRG.10929	MSTRG.10929.1	NA	5.16313	5.80202	6.28621	5.42269	4.15525	5.53626	0.290369	0	2.27003	0	5.39426	0.640099	8.91207	8.29101e-05	0.000864988
MSTRG.10931	ENSMUST00000225643.1	Gm9633	0	0	0	0	0	0	0	0	5.89067	0	0	1.47267	2.36378	0.0280812	0.0889065
MSTRG.10932	MSTRG.10932.1	NA	0	0	0	0	0	0	0	0	56.8662	0	0	14.2165	6.1024	0.0280812	0.0889065
MSTRG.10937	MSTRG.10937.1	NA	7.27458	5.4412	5.73387	4.74592	5.29446	4.01042	2.69843	2.79823	2.93003	2.7349	5.41674	2.7904	1.6478	0.0156147	0.0641979
MSTRG.10938	MSTRG.10938.1	NA	2.82341	2.56597	2.7536	2.08152	2.55674	2.20498	0.29637	0.522952	0.27	0.435813	2.4977	0.381284	2.28789	3.75734e-05	0.000463237
MSTRG.10939	MSTRG.10939.1	NA	1.18986	1.01233	1.26545	1.03076	0.880755	0.951919	0	0.093517	1.74667	0	1.05518	0.460047	3.02717	0.000613705	0.00442704
MSTRG.1094	MSTRG.1094.1	NA	16.1165	16.6445	14.8496	16.2441	16.4538	17.8454	1.30679	1.0796	0.688657	0.644161	16.359	0.929802	8.31326	5.44686e-07	2.4828e-05
MSTRG.10942	MSTRG.10942.1	NA	7.74878	6.06617	8.53033	7.06252	6.70059	7.15396	0	0	0	0.447687	7.21039	0.111922	6.35495	4.70483e-06	0.000100663
MSTRG.10944	MSTRG.10944.1	NA	6.60671	5.93725	6.27373	5.91227	5.68402	5.80973	0	0.494605	0	0	6.03729	0.123651	6.12504	6.3836e-06	0.000124757
MSTRG.1095	MSTRG.1095.1	NA	16.0537	18.5886	15.69	17.1054	17.8664	19.664	0.642339	0.71799	0.952131	0.134335	17.4947	0.611699	15.0881	2.58968e-07	1.66314e-05
MSTRG.10950	MSTRG.10950.1	NA	0	0	0	0	0	0	0	0	25.4811	0	0	6.37028	4.30718	0.0280812	0.0889065
MSTRG.10951	MSTRG.10951.1	NA	0	0	0	0	0	0	3.21974	0	9.77245	0	0	3.24805	1.2179	0.77124	0.84176
MSTRG.10952	MSTRG.10952.1	NA	0	0	0	0	0	0	0	0	14.4764	0	0	3.61911	3.39022	0.0280812	0.0889065
MSTRG.10953	MSTRG.10953.1	NA	0.097544	0	0.11592	0	0	0.051401	0	0	36.9357	0	0.044144	9.23393	5.11612	0.0329973	0.100144
MSTRG.10953	MSTRG.10953.2	NA	0	0	0	0	0	0	0	0	9.70836	0	0	2.42709	2.877	0.0280812	0.0889065
MSTRG.10956	MSTRG.10956.1	NA	1.40712	1.07989	1.04479	1.36654	2.14764	1.48951	2.43807	0	0	0	1.42258	0.609517	1.19983	0.687758	0.778048
MSTRG.1096	ENSMUST00000191700.1	Gm37959	5.20447	4.96503	4.43115	4.43019	4.30964	4.47423	0	0.095242	1.19492	0.141515	4.63578	0.35792	7.17582	1.65941e-06	5.00323e-05
MSTRG.10963	MSTRG.10963.1	NA	0.484245	1.11594	1.28757	1.17604	1.58132	1.60684	0	0	0	0	1.20866	0	2.21744	0.00429861	0.0226465
MSTRG.10965	ENSMUST00000078729.8	Gm20900	0.454099	1.33266	0.733749	0.132815	0.520789	0.645498	3.47213	28.4508	18.4569	34.1237	0.636601	21.1259	0.116278	0.018474	0.0731775
MSTRG.1097	ENSMUST00000195352.1	Gm37925	13.0725	14.7434	12.3427	15.2974	14.2816	15.437	0.966678	0.46851	2.88226	0.264059	14.1958	1.14538	15.2813	2.28094e-06	6.17042e-05
MSTRG.10977	MSTRG.10977.1	NA	0	0	0	0	0	0	0	0	17.3128	0	0	4.32821	3.65428	0.0280812	0.0889065
MSTRG.10977	MSTRG.10977.2	NA	0	0	0	0	0	0	0	0	6.35983	0	0	1.58996	2.4342	0.0280812	0.0889065
MSTRG.10981	MSTRG.10981.1	NA	0.038157	0	0	0	0	0	0	0	6.15664	0	0.00636	1.53916	2.4141	0.028333	0.0894284
MSTRG.1099	ENSMUST00000194417.1	Gm38374	10.2935	8.50732	9.53211	9.47704	10.9028	9.7827	1.98249	1.27185	0	0.172791	9.74924	0.856782	4.00763	0.00327892	0.0180527
MSTRG.1099	MSTRG.1099.17	NA	8.77025	9.60881	8.55904	7.8949	9.15651	9.50961	0	1.17374	0	0	8.91652	0.293434	7.78601	0.000184843	0.00164784
MSTRG.1099	MSTRG.1099.24	NA	0	0	0	0	0	0	0	0	6.10701	0	0	1.52675	2.39658	0.0280812	0.0889065
MSTRG.10996	MSTRG.10996.1	NA	0	0	0	0	0	0	0	0	10.2363	0	0	2.55909	2.93938	0.0280812	0.0889065
MSTRG.10997	MSTRG.10997.1	NA	0	0	0	0	0	0	0	0	6.15664	0	0	1.53916	2.40402	0.0280812	0.0889065
MSTRG.1100	ENSMUST00000192396.1	Gm37738	11.0507	10.8719	10.5489	10.8995	11.1274	10.4874	0.585438	0.905713	1.1671	0.44696	10.831	0.776302	8.60015	9.58846e-09	3.74405e-06
MSTRG.1101	MSTRG.1101.1	NA	17.3582	16.2922	17.37	14.6936	16.993	14.6361	2.07148	1.49199	3.18645	0.601708	16.2239	1.83791	9.42095	3.45401e-05	0.00043445
MSTRG.11019	MSTRG.11019.1	NA	0	0	0	0	0	0	0	0	6.66546	0	0	1.66636	2.47875	0.0280812	0.0889065
MSTRG.1103	MSTRG.1103.1	NA	21.2197	21.8966	21.653	18.9168	19.5716	18.6305	10.0976	3.40087	6.02251	3.65744	20.3147	5.79461	3.20732	0.00780057	0.0368669
MSTRG.11036	MSTRG.11036.4	NA	10.2129	11.8104	11.0442	10.0441	10.8114	8.42097	0.290842	0.248599	1.1201	0	10.3907	0.414886	12.5062	1.15489e-06	3.92861e-05
MSTRG.11037	MSTRG.11037.1	NA	0	0.272506	0.229735	0.269303	0.638406	0.599831	0	0	9.53286	0	0.334964	2.38322	3.90223	0.00936841	0.0427795
MSTRG.11038	MSTRG.11038.1	NA	7.87278	9.84789	9.28021	9.08061	9.05236	11.7481	0.571354	0.208484	0	0	9.48033	0.19496	7.5654	8.30648e-06	0.000150793
MSTRG.11039	MSTRG.11039.1	NA	0.054391	0.174193	0.09124	0.062607	0	0.07402	6.61651	3.90571	0	4.61395	0.076075	3.78404	0.0763432	2.02835e-05	0.000291663
MSTRG.11039	MSTRG.11039.2	NA	4.67403	0	2.23	2.75944	3.71537	3.50902	7.15007	6.83117	0	7.09478	2.81465	5.269	0.16685	0.0331928	0.100576
MSTRG.11039	MSTRG.11039.3	NA	4.51628	6.1894	3.56658	6.27417	5.87085	7.39542	0.394328	1.48195	0	1.51077	5.63545	0.846764	2.77893	0.0248618	0.0889065
MSTRG.11039	MSTRG.11039.4	NA	0	0	2.07566	4.14437	0	4.78964	0.422619	2.6819	0	1.49302	1.83495	1.14939	0.78923	0.796824	0.857696
MSTRG.11040	MSTRG.11040.6	NA	29.4064	33.5559	27.9992	33.6757	32.7854	35.7899	0.490306	0.886883	1.6142	0	32.2021	0.747848	34.816	1.1946e-07	1.08913e-05
MSTRG.11040	MSTRG.11040.8	NA	1.13745	1.19095	1.03366	1.29297	1.09196	1.47325	0	0.315332	0	0	1.20338	0.078833	2.08558	0.000454191	0.00344348
MSTRG.11041	MSTRG.11041.2	NA	0	0	0	0.040547	0	0	0	0	0	4.6537	0.006758	1.16342	0.390542	0.148848	0.305202
MSTRG.11043	MSTRG.11043.4	NA	0	0	0	0	0	0	0	0	9.92083	0	0	2.48021	2.90231	0.0280812	0.0889065
MSTRG.11044	ENSMUST00000225744.1	4930452B06Rik	1.61051	1.29999	1.21609	1.18506	1.14184	0.836136	0.887414	1.04082	0	0.761153	1.21494	0.672346	0.878517	0.434724	0.637792
MSTRG.11047	MSTRG.11047.1	NA	0	0	0	0	0	0	0	0	7.21103	0	0	1.80276	2.55588	0.0280812	0.0889065
MSTRG.11048	ENSMUST00000052615.6	Gm9800	13.6486	11.7313	12.6221	10.4212	15.2781	10.2265	20.0754	43.1846	23.7104	12.4516	12.3213	24.8555	0.667824	0.313006	0.523443
MSTRG.11049	MSTRG.11049.1	NA	0	0	0	0	0	0	0	0	12.3133	0	0	3.07832	3.1702	0.0280812	0.0889065
MSTRG.11050	MSTRG.11050.1	NA	1.19465	2.69026	2.28955	1.81692	2.72094	2.1888	0	3.15621	0	0.363701	2.15019	0.879978	1.71011	0.334848	0.542886
MSTRG.11050	MSTRG.11050.4	NA	3.275	4.03233	2.8523	3.70433	3.48033	3.31783	2.43789	4.84158	3.13677	3.33155	3.44369	3.43695	1.10638	0.583716	0.734496
MSTRG.11055	ENSMUST00000224071.1	Gm48438	1.06368	1.27328	1.26239	1.09497	0.921515	1.21803	0.082862	0.008447	0	0.011813	1.13898	0.025781	1.97787	1.15536e-05	0.000191935
MSTRG.11056	ENSMUST00000162462.1	Mnd1-ps	0.152139	0.279779	0.002643	0.006293	0.081225	0.192355	0	0	4.69078	0	0.119072	1.1727	2.4255	0.0192404	0.0754741
MSTRG.11059	MSTRG.11059.1	NA	2.65143	3.14245	3.49343	2.84846	3.05893	3.7155	1.28894	0.445225	0.572592	0	3.1517	0.576688	2.69074	0.00682876	0.0330703
MSTRG.11060	ENSMUST00000223594.1	Gm48442	5.57424	5.98627	7.82513	6.50794	6.69522	6.8377	0.893577	0.481118	0.656126	0	6.57108	0.507705	5.56616	9.83297e-05	0.000988956
MSTRG.11061	ENSMUST00000083394.1	Gm22053	0	0	0	0	0.139139	0.164906	0	0	8.09598	0	0.050674	2.024	2.82965	0.0219355	0.0830486
MSTRG.11062	ENSMUST00000160149.1	Fhitos	1.05644	1.33899	1.22317	1.17369	0.467584	1.27059	0.025579	0	0	0	1.08841	0.006395	1.99173	0.00367091	0.019854
MSTRG.11067	MSTRG.11067.1	NA	1.20811	1.32189	0.822383	1.0778	1.11709	0.844376	0.838014	0	0	0	1.06528	0.209504	1.46945	0.126947	0.280521
MSTRG.11068	MSTRG.11068.1	NA	0.762128	1.9361	1.10584	1.4051	0.834611	1.80115	0	0	0	0	1.30749	0	2.3547	0.00355656	0.0193211
MSTRG.11069	ENSMUST00000225152.1	Gm48602	29.5979	32.3563	29.7166	38.5295	31.6771	37.7319	1.56352	2.66308	0	0.268143	33.2682	1.12368	12.3326	0.000475714	0.00357832
MSTRG.11070	ENSMUST00000224051.1	Gm48601	30.3693	34.4662	30.1857	35.2915	32.1551	34.913	2.72541	1.50578	1.79095	1.30165	32.8968	1.83095	12.1692	1.30743e-06	4.25835e-05
MSTRG.11071	ENSMUST00000225771.1	Gm48600	10.8295	12.4342	11.4035	13.3843	11.506	13.6782	0.34641	0.394748	1.76316	0.203746	12.2059	0.677017	14.7304	3.21483e-08	5.87894e-06
MSTRG.11072	ENSMUST00000136693.2	Gm3848	5.2688	5.71666	5.64432	6.41946	6.62957	6.35555	0	0.654898	0	0	6.00573	0.163724	6.23961	3.34442e-05	0.000423961
MSTRG.11073	MSTRG.11073.1	NA	4.92101	6.07678	5.50905	6.29603	6.07435	6.37115	0.323241	0.476582	2.10877	0	5.87473	0.727149	8.88439	1.07397e-06	3.74017e-05
MSTRG.11074	ENSMUST00000225204.1	Gm48603	8.84041	11.857	9.40718	14.0456	10.8968	12.317	0.44628	0.735649	0.984632	0	11.2273	0.54164	12.2988	1.8879e-06	5.42728e-05
MSTRG.11075	ENSMUST00000223697.1	3830406C13Rik	14.3824	15.6977	14.1982	13.4785	14.5899	16.67	5.10509	3.59024	1.17215	1.01359	14.8361	2.72027	3.25456	0.0140323	0.0590488
MSTRG.11075	ENSMUST00000225919.1	D030051J21Rik	1.31009	1.42761	1.77567	1.53369	1.16194	1.38361	1.51936	0.849115	0.596652	0.806397	1.4321	0.942882	1.00727	0.953919	0.964447
MSTRG.11076	MSTRG.11076.1	NA	0	0	0	0	0	0	0	0	34.3476	0	0	8.5869	4.89884	0.0280812	0.0889065
MSTRG.11078	ENSMUST00000224140.1	Cadps	2.37383	1.37175	2.78466	2.46904	1.96985	0.859213	0.145508	0.378251	0.006101	0.237306	1.97139	0.191792	2.07253	0.0260014	0.0889065
MSTRG.11078	ENSMUST00000224704.1	Cadps	83.6605	76.6943	88.5969	80.4183	72.9103	77.0856	3.87818	6.4199	1.06499	4.3989	79.8943	3.94049	9.13938	4.36718e-05	0.000520906
MSTRG.11078	ENSMUST00000224882.1	Cadps	0.630115	0.922388	0.566063	0.521876	1.13269	1.26731	1.0048	0.001833	0	5.44332	0.840074	1.61249	0.435537	0.169484	0.334232
MSTRG.11078	MSTRG.11078.15	NA	10.6626	18.6087	10.1874	8.13275	15.4294	15.4791	0	0.126203	0	0	13.0833	0.031551	12.9564	3.50974e-05	0.000439727
MSTRG.11078	MSTRG.11078.7	NA	0.011719	0.260662	0.06255	0.004586	0.079669	0.020777	0	6.25183	0	0	0.073327	1.56296	0.591832	0.489951	0.67601
MSTRG.11078	MSTRG.11078.9	NA	0.00225	0	0.000863	0.000715	6.2e-05	0	0	0	0	6.68261	0.000648	1.67065	0.324999	0.142396	0.296606
MSTRG.11079	MSTRG.11079.1	NA	48.5532	50.6214	54.9752	48.5551	48.1742	54.1723	2.22905	2.57653	2.10711	0.590203	50.8419	1.87573	21.9958	7.34058e-06	0.000137675
MSTRG.11080	ENSMUST00000225907.1	Gm48267	79.0037	79.0842	82.9119	75.8856	68.5157	76.047	4.65003	4.90514	0.730923	1.14174	76.908	2.85696	13.3215	0.000283672	0.00234423
MSTRG.11081	MSTRG.11081.1	NA	31.4824	30.5013	34.328	27.0681	28.1212	25.6061	3.21576	2.41866	0	1.15245	29.5178	1.69672	5.50892	0.000297186	0.00243477
MSTRG.11084	ENSMUST00000224775.1	Gm18077	1.0785	1.50036	1.02433	0.86262	1.89568	1.03625	0.530038	0.619588	0	0.619643	1.23296	0.442317	1.13915	0.48212	0.670006
MSTRG.11085	MSTRG.11085.1	NA	18.2881	20.2969	18.586	19.0256	16.513	19.6219	0.880952	0.598872	1.57524	0.497923	18.7219	0.888248	14.3432	1.25855e-07	1.12081e-05
MSTRG.11086	MSTRG.11086.1	NA	6.76188	5.61651	4.96522	6.11635	5.13659	5.96823	0.596579	1.09109	0	0.354901	5.7608	0.510642	3.55977	0.000501864	0.00374462
MSTRG.11087	ENSMUST00000225480.1	Gm48266	22.3698	19.6329	18.4904	19.5179	18.7964	18.9976	1.12958	2.08793	0	0.885852	19.6342	1.02584	6.63516	0.000140653	0.00132018
MSTRG.11088	MSTRG.11088.1	NA	21.5399	23.4444	20.6147	20.351	20.9757	23.8322	1.00391	0.919253	0.286795	0.634372	21.793	0.711083	10.5575	1.06634e-07	1.04609e-05
MSTRG.11089	ENSMUST00000145700.7	Synpr	0.896273	1.07326	0.99031	1.20244	0.995309	1.31462	0.017713	0.096143	2.04594	0.116074	1.0787	0.568967	3.17352	0.000119015	0.00114987
MSTRG.11091	MSTRG.11091.1	NA	7.043	6.20524	6.4004	6.16651	5.88814	7.1159	0.211393	0.397543	1.68083	0.264727	6.46986	0.638624	8.0957	9.90484e-07	3.55332e-05
MSTRG.11092	MSTRG.11092.1	NA	6.96303	6.74157	4.72185	6.05249	4.38951	7.27385	0	0	1.13541	0	6.02372	0.283852	10.0412	5.74326e-06	0.00011587
MSTRG.11095	ENSMUST00000224015.1	Thoc7	0	0	0	0	0	0	0	7.6578	0	0	0	1.91445	0.528632	0.440596	0.637792
MSTRG.11095	ENSMUST00000224392.1	Thoc7	1.50167	0.379915	1.45295	0.191991	0.062153	0.352982	0.935781	0.435958	3.67287	0.682524	0.656943	1.43178	1.13907	0.789531	0.851554
MSTRG.11095	ENSMUST00000225401.1	Thoc7	0	0	1.26989	0	0	0.07102	0	9.69566	0	0	0.223486	2.42391	0.475073	0.435859	0.637792
MSTRG.11095	MSTRG.11095.4	NA	0	0	1.13563	0	0	0.031376	0.247968	13.8166	2.26753	0	0.194502	4.08301	0.638829	0.637373	0.750855
MSTRG.11095	MSTRG.11095.6	NA	0	0	0.016065	0	0.011289	0.894228	0	0	16.6782	0	0.153597	4.16955	4.04593	0.0306055	0.0945371
MSTRG.11097	MSTRG.11097.1	NA	13.535	14.7102	13.9407	15.0955	14.4064	15.3165	0.638809	0.360144	0.941129	0.10497	14.5007	0.511263	13.6649	1.99513e-07	1.43514e-05
MSTRG.11099	ENSMUST00000225081.1	Csnk2a1-ps1	0.047724	0.025736	0.036982	0.12995	0	0.025694	0	0	6.82595	0	0.044348	1.70649	2.65169	0.0185651	0.0734521
MSTRG.111	MSTRG.111.1	NA	0	0	0	0	0	0	0	0	12.1423	0	0	3.03557	3.15198	0.0280812	0.0889065
MSTRG.1110	MSTRG.1110.1	NA	0	0	0	0	0	0	0	0	12.3133	0	0	3.07832	3.1702	0.0280812	0.0889065
MSTRG.11105	MSTRG.11105.1	NA	0	0	0	0	0	0	0	0	11.0717	0	0	2.76793	3.03485	0.0280812	0.0889065
MSTRG.11111	ENSMUST00000181388.8	B230110C06Rik	0	0	2.18042	0	1.76753	2.75637	0	1.77586	0	0	1.11739	0.443965	1.08397	0.911324	0.931214
MSTRG.11111	MSTRG.11111.1	NA	0.365361	0	0	3.10934	3.04603	3.36068	0	1.38335	0	0	1.6469	0.345836	2.42777	0.268655	0.468259
MSTRG.11111	MSTRG.11111.2	NA	2.38885	4.41695	0.185811	1.80596	0.06356	0.083384	3.2522	0	3.21462	1.52229	1.49075	1.99728	1.11592	0.894831	0.918391
MSTRG.11111	MSTRG.11111.3	NA	2.33267	0	3.82784	0	0	0	0	0	0	0	1.02675	0	1.02556	0.970012	0.976935
MSTRG.11115	MSTRG.11115.1	NA	0	0	0	0	0	0	0	0	11.6806	0	0	2.92015	3.10214	0.0280812	0.0889065
MSTRG.11119	ENSMUST00000225889.1	Gm47794	7.29144	7.06429	8.26867	7.40474	8.8088	7.61379	1.43823	1.74306	0.749688	1.11361	7.74195	1.26115	3.17739	3.22792e-05	0.000412149
MSTRG.11123	ENSMUST00000224494.1	Gm47798	14.3726	15.5564	16.9978	13.499	13.8442	14.213	0.994615	1.5662	1.15709	0.560907	14.7472	1.0697	8.23512	4.07376e-06	9.1117e-05
MSTRG.11125	ENSMUST00000224460.1	Top2b	9.09973	6.9423	12.3637	9.52143	12.708	9.35014	2.97782	2.95819	0	0.821131	9.99756	1.68928	2.16604	0.0793066	0.202382
MSTRG.11125	MSTRG.11125.6	NA	9.02358	9.28549	6.9137	6.05144	7.3496	7.21439	0	0	0	0	7.6397	0	8.3016	1.01031e-06	3.60099e-05
MSTRG.11126	MSTRG.11126.1	NA	12.3898	11.4774	10.9132	12.8605	12.9508	11.7507	0.530463	0.77875	0.165466	0	12.0571	0.36867	9.45412	8.81155e-06	0.000157433
MSTRG.11127	MSTRG.11127.1	NA	20.4234	18.1981	17.1144	17.216	17.4976	16.5279	1.74118	0.819018	0.650061	0.896327	17.8296	1.02665	7.50984	1.59084e-06	4.8628e-05
MSTRG.11129	MSTRG.11129.1	NA	1.72636	2.19421	2.09639	2.78367	2.39	3.83391	3.41972	11.6211	7.86215	11.6382	2.50409	8.63529	0.464458	0.0927893	0.228956
MSTRG.11130	MSTRG.11130.1	NA	3.93605	3.65271	4.67653	5.20331	5.25641	6.35536	0	0.71948	0.572531	0	4.84673	0.323003	6.2271	6.02817e-05	0.000670565
MSTRG.11131	MSTRG.11131.1	NA	2.20584	2.18553	2.34205	3.4231	3.10998	3.78377	0.093561	0.29842	0.286505	0.118889	2.84171	0.199344	3.77981	6.87455e-05	0.000744178
MSTRG.11135	MSTRG.11135.1	NA	0.536178	0.524876	1.18408	1.56135	1.27989	1.04581	0	0	0	0	1.02203	0	2.08695	0.00764737	0.0362851
MSTRG.11138	MSTRG.11138.1	NA	2.02518	1.21407	3.70985	3.58095	3.60559	5.40172	0.181405	0.497422	0.296689	0	3.25623	0.243879	3.67903	0.00967802	0.0439314
MSTRG.11139	MSTRG.11139.1	NA	10.7452	11.399	12.1701	10.761	13.4615	17.1045	7.12723	6.75165	0	3.34799	12.6069	4.30672	0.922717	0.851714	0.886688
MSTRG.11139	MSTRG.11139.3	NA	12.0301	11.7561	9.65976	11.3024	13.8551	14.1989	11.7953	13.444	5.38917	14.2346	12.1337	11.2158	0.684901	0.12232	0.272847
MSTRG.11139	MSTRG.11139.4	NA	0.515242	0.337704	0.351975	0.428349	0.182661	0.265313	3.63603	3.82039	0	0	0.346874	1.86411	0.335859	0.106741	0.247263
MSTRG.11140	ENSMUST00000224438.1	Thrb	34.4761	34.4164	30.1135	31.6765	29.4905	32.601	0.625798	1.45545	0.753099	0.448725	32.129	0.820769	19.9459	4.9437e-07	2.35477e-05
MSTRG.11140	MSTRG.11140.1	NA	15.8301	18.2839	15.6328	16.799	16.7572	18.4917	1.13676	2.26994	0.962388	0.587327	16.9658	1.2391	8.57565	3.13028e-05	0.000402546
MSTRG.11140	MSTRG.11140.3	NA	0.428568	0.404979	0.544276	0.555882	0.425473	0.726463	1.38066	3.62529	0	6.25394	0.514273	2.81497	0.192078	0.00699601	0.0337494
MSTRG.11140	MSTRG.11140.9	NA	0.000786	0	0	0.002409	0	0	0	0	8.62347	1.68604	0.000532	2.57738	1.59242	0.383139	0.595187
MSTRG.11141	ENSMUST00000225878.1	Gm48320	3.08992	3.92112	3.94681	3.81353	4.71923	6.89218	2.59481	2.00559	0	0	4.39713	1.1501	1.80665	0.270604	0.470713
MSTRG.11142	MSTRG.11142.1	NA	32.4455	30.2316	28.0452	28.5586	26.7932	28.9006	1.00498	1.41899	1.9959	0.317612	29.1625	1.18437	21.3132	7.07944e-07	2.90553e-05
MSTRG.11144	ENSMUST00000225876.1	Gm48321	15.9787	14.398	14.167	13.7321	13.5786	12.4438	0.959021	1.61055	0.299034	1.01271	14.0497	0.970329	5.68355	1.3185e-05	0.000211422
MSTRG.11145	ENSMUST00000143308.1	Nr1d2	0.006892	0.093874	0.282358	0	0.317181	0.185073	1.20964	3.26865	0	2.6818	0.147563	1.79002	0.216145	0.00221797	0.0129863
MSTRG.11146	ENSMUST00000224196.1	Rpl15	0.864684	1.54628	1.80162	1.18239	1.19681	1.67983	0.428826	0.153971	1.06371	0.346947	1.3786	0.498363	2.04308	0.00912794	0.0419013
MSTRG.11148	MSTRG.11148.2	NA	0	0.029337	0	0	0	0.015729	0	17.7003	0	0	0.007511	4.42507	0.424479	0.444683	0.640334
MSTRG.11149	MSTRG.11149.1	NA	4.50119	5.1582	4.86313	4.84408	4.51129	5.33817	0.10746	0.127073	0	0	4.86934	0.058633	5.32986	4.90767e-08	7.10041e-06
MSTRG.11150	MSTRG.11150.1	NA	6.13259	6.16858	7.37977	5.77047	5.2525	6.12944	0	0.097059	0	0	6.13889	0.024265	6.54365	1.63443e-07	1.28513e-05
MSTRG.11151	MSTRG.11151.1	NA	0.559297	1.16833	0.760763	1.1306	0.917235	1.89697	1.21761	0	0	0	1.0722	0.304401	1.34154	0.409983	0.625312
MSTRG.11153	MSTRG.11153.1	NA	0	0.104794	0	0	0	0.096183	0	0	11.5336	0	0.033496	2.8834	3.19435	0.0249258	0.0889065
MSTRG.11153	MSTRG.11153.2	NA	0	0	0	0	0	0	0	0	9.85523	0	0	2.46381	2.89452	0.0280812	0.0889065
MSTRG.11155	MSTRG.11155.1	NA	3.52547	4.10547	4.44161	3.86025	5.03664	4.90601	0.185315	0.750257	0.247491	0.704182	4.31257	0.471811	3.3008	0.000248738	0.00210599
MSTRG.11156	MSTRG.11156.1	NA	17.5222	18.5055	18.6553	18.4049	18.0251	19.3855	0.84649	0.2482	0.782823	0.139443	18.4164	0.504239	15.1494	8.51073e-07	3.24113e-05
MSTRG.11157	ENSMUST00000176555.7	Ube2e2	1.81329	1.52666	1.63392	1.4294	1.52476	1.78865	2.61223	5.08233	0	7.99852	1.61945	3.92327	0.206994	0.0058978	0.0293525
MSTRG.11157	ENSMUST00000176672.1	Ube2e2	4.69507	5.84089	3.83561	4.44674	5.52683	6.63519	11.4426	5.38295	0	3.12337	5.16339	4.98723	0.372015	0.0764351	0.196525
MSTRG.11157	ENSMUST00000176931.7	Ube2e2	0	0.036028	0.030558	0.047668	0.058492	0	1.48002	2.96128	0	0	0.028791	1.11032	0.400028	0.0901248	0.223849
MSTRG.11157	MSTRG.11157.12	NA	0	0	0	0	0	0	12.4302	0	0	33.0224	0	11.3631	0.0301774	0.00718413	0.0344975
MSTRG.11157	MSTRG.11157.13	NA	0.11903	0	0	0.081812	0.08631	0.108573	5.43367	3.01502	8.3707	2.19093	0.065954	4.75258	0.336619	0.00405679	0.0215827
MSTRG.11157	MSTRG.11157.14	NA	0	0	0	0	0	0	0	12.4777	0	32.2143	0	11.173	0.0672099	0.0564077	0.154648
MSTRG.11157	MSTRG.11157.15	NA	0.120018	0	1.57169	0.004537	0.119751	0.451511	0	0	0	16.8866	0.377918	4.22164	0.212418	0.155685	0.314848
MSTRG.11157	MSTRG.11157.17	NA	0	0	0	0	0	0	0	0	34.0875	0	0	8.52188	4.88274	0.0280812	0.0889065
MSTRG.11157	MSTRG.11157.18	NA	0.330111	0.26035	0.803739	0	0	1.23632	6.54322	0.438561	0	0.98846	0.43842	1.99256	0.219151	0.0190006	0.0747146
MSTRG.11157	MSTRG.11157.19	NA	0.629584	0.272932	0.070312	0.649854	0.691165	0.074182	4.56414	9.84467	0	6.42071	0.398005	5.20738	0.0883201	0.00308336	0.0171362
MSTRG.11157	MSTRG.11157.21	NA	1.03949	0.526673	0.850295	0	0	0	12.9151	6.47649	0	0	0.402743	4.8479	0.127632	0.050905	0.142271
MSTRG.11157	MSTRG.11157.24	NA	0.319958	0.177826	0.101617	0	0.394912	0	26.6162	10.8717	0	9.54355	0.165719	11.7579	0.0204235	6.52863e-05	0.000714202
MSTRG.11157	MSTRG.11157.3	NA	0.010905	0	0	0.093127	0.043232	0.02841	52.1468	0	0	0.09792	0.029279	13.0612	0.0923978	0.103169	0.246922
MSTRG.11157	MSTRG.11157.32	NA	67.0364	56.1348	59.1235	57.1132	54.7557	56.776	5.74261	7.84494	8.71953	5.05345	58.4899	6.84013	9.95805	4.02469e-07	2.09289e-05
MSTRG.11157	MSTRG.11157.4	NA	1.15205	0.808223	0.58683	0.48413	0.771644	0.648178	11.9279	9.01285	0	7.89339	0.741842	7.20855	0.0553677	0.000110544	0.00108419
MSTRG.11157	MSTRG.11157.5	NA	0	0	0.134253	0.427515	0	0	6.31406	2.57162	4.46667	0	0.093628	3.33809	0.504488	0.299342	0.506929
MSTRG.11157	MSTRG.11157.6	NA	0.04611	0.002944	0	0.093939	0.032362	0.169396	0	56.392	0	28.1269	0.057458	21.1297	0.0507738	0.0813938	0.206502
MSTRG.11157	MSTRG.11157.7	NA	0	0	1.28434	0	0.534963	0.471644	3.56525	32.0647	0	39.1175	0.381824	18.6869	0.0208119	0.00426186	0.0224849
MSTRG.11157	MSTRG.11157.8	NA	0	0	0.019454	0	2.5385	0.035261	4.2274	43.6101	0.857152	0	0.432203	12.1737	0.210961	0.267493	0.466828
MSTRG.11157	MSTRG.11157.9	NA	3.82556	1.77609	0.856318	0	0	0	7.04173	20.5304	0	0	1.07633	6.89304	0.158833	0.159859	0.320616
MSTRG.11158	MSTRG.11158.1	NA	25.3793	27.4728	24.4854	28.3227	29.9557	33.386	0.923229	1.0608	1.2384	1.6881	28.167	1.22763	13.741	3.83552e-07	2.03322e-05
MSTRG.11163	MSTRG.11163.1	NA	0	0	0	0	0	0	0	0	966.902	0	0	241.725	21.4173	0.0280812	0.0889065
MSTRG.11163	MSTRG.11163.10	NA	0	0	0	0	0	0	0	0	434.975	0	0	108.744	15.0103	0.0280812	0.0889065
MSTRG.11163	MSTRG.11163.11	NA	0	0	0	0	0	0	0	0	36.6154	0	0	9.15386	5.03651	0.0280812	0.0889065
MSTRG.11163	MSTRG.11163.2	NA	0	0	0	0	0	0	0	0	395.023	0	0	98.7557	14.3809	0.0280812	0.0889065
MSTRG.11163	MSTRG.11163.3	NA	0	0	0	0	0	0	0	0	304.482	0	0	76.1204	12.8098	0.0280812	0.0889065
MSTRG.11163	MSTRG.11163.4	NA	0	0	0	0	0	0	0	0	472.787	0	0	118.197	15.5772	0.0280812	0.0889065
MSTRG.11163	MSTRG.11163.5	NA	0	0	0	0	0	0	0	0	314.204	0	0	78.5509	12.9899	0.0280812	0.0889065
MSTRG.11163	MSTRG.11163.6	NA	0	0	0	0	0	0	0	0	73.5213	0	0	18.3803	6.83066	0.0280812	0.0889065
MSTRG.11163	MSTRG.11163.7	NA	0	0	0	0	0	0	0	0	145.555	0	0	36.3887	9.23361	0.0280812	0.0889065
MSTRG.11163	MSTRG.11163.8	NA	0	0	0	0	0	0	0	0	85.9086	0	0	21.4771	7.31521	0.0280812	0.0889065
MSTRG.11164	MSTRG.11164.1	NA	0	0	0	0	0	0	0	0	333.295	0	0	83.3239	13.3348	0.0280812	0.0889065
MSTRG.11166	MSTRG.11166.1	NA	0.854224	1.44623	0.909006	1.44293	0.838871	1.02915	0	0	1.26389	0	1.08674	0.315973	3.15282	6.29417e-05	0.000693306
MSTRG.11168	MSTRG.11168.1	NA	1.07485	1.29699	1.05595	1.28416	0.868254	0.968741	0	0	7.00862	0	1.09149	1.75215	5.36573	0.0013629	0.0086029
MSTRG.11169	MSTRG.11169.1	NA	14.8172	10.311	13.492	10.3787	10.9274	9.80494	0.381795	0.667835	2.07817	0.082568	11.6219	0.802592	12.9896	1.5821e-05	0.000241562
MSTRG.11169	MSTRG.11169.3	NA	0	0	0	0	0	0	0	0	4.81294	0	0	1.20323	2.19122	0.0280812	0.0889065
MSTRG.11170	MSTRG.11170.2	NA	1.46956	1.50662	1.43003	1.45868	1.57683	1.43927	1.88686	0	0	1.81844	1.48017	0.926326	0.745879	0.368157	0.578255
MSTRG.11174	ENSMUST00000223898.1	Fam149b	1.7898	1.87417	2.20701	2.25746	2.17158	3.30586	0.050461	0.047753	0	0.226989	2.26764	0.081301	2.80455	0.000282333	0.00233484
MSTRG.11174	ENSMUST00000225837.1	Fam149b	10.2403	9.10849	7.45389	8.26476	8.4918	7.4658	1.81795	2.77555	0	3.09594	8.50417	1.92236	1.59712	0.14219	0.296441
MSTRG.11174	MSTRG.11174.12	NA	0	0	0	0	0	0	0	5.66428	0	0	0	1.41607	0.571109	0.440596	0.637792
MSTRG.11174	MSTRG.11174.17	NA	0	0.025268	0	0	0	0	4.16568	0	0	0	0.004211	1.04142	0.375701	0.107871	0.249001
MSTRG.11174	MSTRG.11174.20	NA	0	0.098277	10.0301	0.56048	1.19522	1.67746	7.83037	0	0	0	2.26025	1.95759	0.392556	0.379944	0.591613
MSTRG.11174	MSTRG.11174.22	NA	10.9873	9.95965	1.65669	12.7575	11.962	8.3099	0	21.1866	0	20.1134	9.27217	10.325	0.998439	0.999125	0.999368
MSTRG.11175	ENSMUST00000225363.1	Gm30054	16.2908	16.7044	16.5423	16.7742	15.32	19.5433	0	0.558511	0	3.75321	16.8625	1.07793	6.63224	0.00601621	0.0298488
MSTRG.11176	MSTRG.11176.1	NA	3.72659	3.95213	3.60697	4.31729	5.12266	4.9979	0	0	0	0	4.28726	0	5.51619	1.1582e-06	3.93603e-05
MSTRG.11180	MSTRG.11180.1	NA	1.22804	1.68982	1.64165	1.81454	1.76944	1.93071	0.642384	0	0	0	1.67903	0.160596	2.03745	0.00696401	0.0336176
MSTRG.11183	MSTRG.11183.1	NA	7.2756	7.41603	6.6533	6.74483	7.17562	7.55401	1.52022	2.19914	0	1.05299	7.13656	1.19309	2.23952	0.0126584	0.0544132
MSTRG.11184	ENSMUST00000223854.1	Ppp3cb	10.8275	7.50763	14.2056	8.35413	5.65765	4.38662	1.39216	1.2399	1.99079	0.935842	8.48986	1.38967	4.05696	0.00722162	0.0346356
MSTRG.11184	MSTRG.11184.10	NA	0.649128	0.799611	0.064008	0.007998	0.123695	0.172008	10.6789	8.91551	0	0	0.302741	4.89859	0.144314	0.0710529	0.185447
MSTRG.11184	MSTRG.11184.11	NA	0.545357	0	0.002152	0.002209	0.429069	0.011188	0.102642	0	5.24912	0	0.164996	1.33794	2.42852	0.0440635	0.126313
MSTRG.11184	MSTRG.11184.12	NA	0	0	0	0	0	0	4.87152	0	0	0	0	1.21788	0.346415	0.106469	0.246922
MSTRG.11184	MSTRG.11184.14	NA	4.51974	4.35262	4.47046	4.51639	4.92413	3.52566	1.08097	0.427753	0	0	4.38483	0.377181	3.12195	0.00189577	0.0113745
MSTRG.11184	MSTRG.11184.4	NA	0.012657	0	0	0	0.010759	0.024394	1.20402	23.4071	0	38.2317	0.007968	15.7107	0.0323121	0.015931	0.0651952
MSTRG.11184	MSTRG.11184.5	NA	4.22556	7.30123	0.22271	7.0615	8.89514	9.20528	0.109742	0	0	0	6.15191	0.027436	9.02432	0.0193136	0.075689
MSTRG.11184	MSTRG.11184.6	NA	0	0.031055	0	0	0	0	0	7.51898	0	0	0.005176	1.87974	0.534068	0.444432	0.64015
MSTRG.11184	MSTRG.11184.9	NA	0	0	0	0	0	0	0	13.9948	0	14.506	0	7.1252	0.0991267	0.0634722	0.169489
MSTRG.11185	MSTRG.11185.1	NA	16.0646	12.153	13.6716	10.0221	11.7532	10.1407	3.70764	3.64761	0.658871	2.1957	12.3009	2.55245	2.00872	0.0143029	0.059959
MSTRG.11186	MSTRG.11186.1	NA	7.55068	8.75812	7.86127	9.01731	8.56528	12.3944	0.737476	1.45191	3.90559	0.832664	9.02452	1.73191	8.26708	3.54008e-06	8.26732e-05
MSTRG.11186	MSTRG.11186.11	NA	10.4248	13.1191	3.3465	19.9057	12.4106	0.095686	0	0	1.17961	0	9.88372	0.294903	15.2672	0.0269019	0.0889065
MSTRG.11186	MSTRG.11186.12	NA	4.85235	0	7.71997	0	0	0	0	0	0	0	2.09539	0	1.04825	0.960287	0.969367
MSTRG.11186	MSTRG.11186.7	NA	0.614052	5.68194	8.3124	1.90044	8.52684	17.1717	0.973373	1.18112	0	0.459679	7.03456	0.653544	2.25728	0.35768	0.566017
MSTRG.11187	MSTRG.11187.3	NA	2.17395	2.55188	3.3248	2.35991	2.13357	2.27552	0.411415	1.37759	1.38351	0	2.46994	0.793129	3.01347	0.0050237	0.0257267
MSTRG.11187	MSTRG.11187.4	NA	2.05492	0.049241	2.88059	0.179217	3.79714	1.70182	3.74273	0.203265	1.11241	0	1.77716	1.2646	0.970943	0.970283	0.97713
MSTRG.11188	MSTRG.11188.1	NA	3.28946	3.52311	3.25024	4.39292	3.87614	2.83568	0.968321	0.196449	0	0	3.52793	0.291193	3.01079	0.00258773	0.0147887
MSTRG.11189	ENSMUST00000190699.1	2810402E24Rik	2.1694	2.64368	1.04333	1.56817	0.710439	0.511874	1.03116	3.05583	0.079279	3.48406	1.44115	1.91258	0.462412	0.153937	0.312355
MSTRG.1119	MSTRG.1119.1	NA	0	0	0	0	0	0	0	0	31.7255	0	0	7.93139	4.73342	0.0280812	0.0889065
MSTRG.11190	ENSMUST00000175013.1	Gm25328	1.97983	6.15613	10.4462	5.24394	4.23548	3.43597	0.121672	0.067976	0.067994	0.033253	5.2496	0.072724	4.72939	0.00787369	0.0371354
MSTRG.11190	MSTRG.11190.12	NA	12.5439	7.32851	0	13.0443	13.9477	12.0426	11.5833	17.4137	1.60406	11.3947	9.81785	10.4989	0.543239	0.610659	0.750855
MSTRG.11190	MSTRG.11190.18	NA	0.143078	1.08667	9.60162	0.00099	1.70388	4.58066	0	0.208686	0	2.40243	2.85282	0.652779	0.80322	0.807902	0.867022
MSTRG.11190	MSTRG.11190.21	NA	0	30.6945	30.7864	0	0	0	31.7943	0	0	0	10.2468	7.94857	0.180214	0.39127	0.604539
MSTRG.11194	MSTRG.11194.1	NA	0.088274	0.006361	0.037835	0.175854	0.325371	0.191755	9.26531	10.5595	0	0	0.137575	4.9562	0.141597	0.0698954	0.18305
MSTRG.11194	MSTRG.11194.12	NA	0	1.31842	0.752096	4.81624	0.793632	0.197955	7.39065	0	0	0	1.31306	1.84766	0.715738	0.732454	0.815363
MSTRG.11194	MSTRG.11194.14	NA	0	18.6685	25.6491	15.3102	12.8044	3.91355	0.059966	0.058112	0	0	12.7243	0.029519	8.78577	0.0997732	0.242199
MSTRG.11194	MSTRG.11194.15	NA	22.9351	0	0	0	8.68686	23.2728	0.646095	0.059121	0	0	9.14913	0.176304	3.04636	0.485592	0.672577
MSTRG.11194	MSTRG.11194.17	NA	0.476242	0.006767	0.003946	0	0.231275	0.253139	0.038178	10.5295	0	0.374681	0.161895	2.73559	0.454213	0.386631	0.599194
MSTRG.11194	MSTRG.11194.5	NA	2.03214	9.10394	4.68997	8.96187	7.1207	3.67281	0.186331	0.972948	4.17436	0.356725	5.93024	1.42259	9.83955	0.000587563	0.00427034
MSTRG.11195	ENSMUST00000224276.1	Gm30108	5.35664	6.57533	4.75167	4.21932	4.01607	4.7068	0	10.4169	0	0	4.93764	2.60423	2.78028	0.288217	0.493394
MSTRG.11195	MSTRG.11195.1	NA	0.354414	0	0	0	0.170798	0	4.35961	1.76602	0	0	0.087535	1.53141	0.290044	0.0522023	0.145155
MSTRG.11198	MSTRG.11198.1	NA	1.51986	1.67598	1.37139	2.37367	1.48802	2.1154	0	0.288049	0.354623	0	1.75739	0.160668	3.14632	2.54648e-05	0.000345494
MSTRG.11199	MSTRG.11199.1	NA	3.95044	5.15691	4.77786	6.03463	5.77115	5.76387	0.192147	0.282882	1.02522	0.340464	5.24248	0.460179	6.42447	5.45294e-07	2.4828e-05
MSTRG.112	MSTRG.112.1	NA	6.31044	6.13168	5.16929	6.32807	5.54141	4.74758	0.867985	0.61236	0.860846	0.213553	5.70475	0.638686	4.87619	1.938e-05	0.000281917
MSTRG.11200	MSTRG.11200.1	NA	0.836817	0.855136	1.25052	1.62955	1.28325	1.56816	0	0	0.909847	0.406382	1.23724	0.329057	2.56138	0.00194563	0.0116258
MSTRG.11202	MSTRG.11202.9	NA	0	0	0	0	0	0	24.3218	0	0	0	0	6.08046	0.144361	0.106469	0.246922
MSTRG.11203	MSTRG.11203.1	NA	3.86569	4.81506	3.99279	4.5326	3.86981	3.61102	0	0.19531	2.0294	0	4.11449	0.556176	8.10664	1.76584e-06	5.20002e-05
MSTRG.11204	MSTRG.11204.1	NA	5.90607	6.03201	5.88274	5.78997	5.07667	5.85845	0.1051	0.177236	0	0	5.75765	0.070584	6.00301	4.42546e-08	6.77803e-06
MSTRG.11205	MSTRG.11205.1	NA	11.6788	12.462	12.5853	10.7746	11.1181	11.9988	0.527536	0.823397	0.830155	0.235475	11.7696	0.604141	9.33776	4.78706e-07	2.30381e-05
MSTRG.11206	MSTRG.11206.1	NA	9.173	7.5793	8.30409	7.65399	7.71197	8.99425	1.44739	0.16546	0	0	8.2361	0.403213	5.03247	0.000612632	0.00442064
MSTRG.11207	MSTRG.11207.1	NA	9.68237	9.94119	9.04298	8.71074	8.63694	9.46925	0.599686	0.633684	0.682211	0.094203	9.24724	0.502446	7.93032	1.60585e-06	4.8893e-05
MSTRG.11208	MSTRG.11208.1	NA	9.52216	10.2636	10.4559	8.35716	8.94856	10.5844	0.430476	1.11679	1.61067	0.088566	9.68863	0.811626	9.63589	1.42499e-05	0.000223691
MSTRG.11209	MSTRG.11209.1	NA	15.2016	13.122	13.2607	12.0725	12.8935	11.9681	1.32683	0.746843	0.265684	0.228109	13.0864	0.641867	6.92555	2.67321e-05	0.000358413
MSTRG.1121	MSTRG.1121.1	NA	0	0.125859	0	0	0	0	0	0	32.7413	0	0.020976	8.18531	4.90092	0.0267096	0.0889065
MSTRG.11211	MSTRG.11211.1	NA	10.1456	10.7062	10.9176	9.45469	8.31948	10.214	0.606278	0.956562	1.43165	0.128236	9.9596	0.780681	9.02904	8.38397e-06	0.000151839
MSTRG.11212	MSTRG.11212.1	NA	3.82251	4.14393	4.56569	4.16834	2.97269	4.00937	0	0.739984	0.276846	0.19255	3.94709	0.302345	4.1127	0.000178066	0.00160096
MSTRG.11213	MSTRG.11213.1	NA	11.9431	12.1642	12.7672	10.7544	10.8771	12.6863	0.949559	0.754061	0.985352	0.526792	11.8654	0.803941	7.54349	2.636e-07	1.6767e-05
MSTRG.11214	MSTRG.11214.1	NA	4.51871	4.83002	5.32091	4.3632	5.08965	5.03058	0.69385	0.264365	1.46774	0.13072	4.85885	0.639168	5.39349	5.58937e-05	0.00063272
MSTRG.11215	MSTRG.11215.1	NA	13.8951	13.4103	12.5499	11.8775	12.6481	14.4581	1.69809	2.08504	1.21227	1.92747	13.1398	1.73072	4.34294	7.55987e-07	3.01964e-05
MSTRG.11216	MSTRG.11216.1	NA	1.11001	1.45568	1.17731	1.14437	1.14673	0.840671	0	0	0	0	1.14579	0	2.13109	4.85877e-05	0.000566599
MSTRG.11218	MSTRG.11218.6	NA	0	0	0	0.040928	0	0.12536	0	9.64688	0	8.91152	0.027715	4.6396	0.145625	0.070275	0.183814
MSTRG.11219	MSTRG.11219.1	NA	1.7799	2.52941	2.5984	2.52075	2.15786	3.14013	0.315695	0.347284	0	0	2.45441	0.165745	2.67684	0.000592373	0.00429966
MSTRG.11223	ENSMUST00000144061.1	Samd8	0	0	0	1.14694	1.84549	1.48842	0	5.38212	0	26.286	0.746808	7.91703	0.185042	0.198648	0.375951
MSTRG.11223	MSTRG.11223.1	NA	0.022934	0	0.041316	0	0.011737	0.010158	12.9131	0	0	0	0.014358	3.22827	0.207486	0.106459	0.246922
MSTRG.11223	MSTRG.11223.3	NA	0	0.477301	0	0	0	0	2.51415	4.586	4.33364	0	0.07955	2.85845	0.640818	0.41795	0.634313
MSTRG.11223	MSTRG.11223.5	NA	0	0.287739	0	0	0	0	11.219	0	0	0	0.047957	2.80476	0.233654	0.117944	0.265401
MSTRG.11224	ENSMUST00000130224.1	Vdac2	0	0	6.92791	0	6.5448	6.28433	0	0.634926	0	0.076734	3.29284	0.177915	1.60273	0.662187	0.757301
MSTRG.11224	ENSMUST00000132364.1	Vdac2	0.292394	0.324059	0	0	0	0.020831	0	0.003763	8.20429	1.22827	0.106214	2.35908	1.87541	0.228912	0.417678
MSTRG.11224	MSTRG.11224.4	NA	3.73532	4.98223	0	4.67161	0.662622	0.755369	0.481594	0	1.36119	0	2.46786	0.460696	4.53653	0.0599478	0.16217
MSTRG.11225	MSTRG.11225.1	NA	6.09083	0	0	0	0	0	0	0	0	0	1.01514	0	1.24461	0.777642	0.84176
MSTRG.11226	ENSMUST00000022295.3	Comtd1	0.423399	0.781506	0.271096	0.59682	0.693176	2.33971	3.61871	4.01013	0	0.202664	0.850952	1.95788	0.424618	0.223103	0.409903
MSTRG.11226	MSTRG.11226.3	NA	1.29454	2.21554	1.93713	1.466	2.613	3.00139	0	1.06403	0	8.07245	2.08793	2.28412	0.719553	0.65544	0.751733
MSTRG.11226	MSTRG.11226.5	NA	1.68364	2.27866	2.28859	2.9596	2.63447	3.49185	0	0.33572	0	0.059436	2.55613	0.098789	3.3163	0.000440809	0.0033611
MSTRG.11227	ENSMUST00000170150.8	A430057M04Rik	5.34419	7.3919	5.45327	6.56602	6.32817	8.31255	0.610084	0.790054	6.93188	0.148217	6.56602	2.12006	11.6336	2.36567e-05	0.000327027
MSTRG.1123	MSTRG.1123.1	NA	0	0	0	0	0	0	0	0	29.6638	0	0	7.41595	4.59811	0.0280812	0.0889065
MSTRG.11231	ENSMUST00000225573.1	Gm7480	6.36411	5.89456	5.43339	6.53722	5.46671	6.46087	2.27465	0.346589	6.99036	0	6.02614	2.4029	8.20775	0.00312025	0.0173093
MSTRG.11233	MSTRG.11233.1	NA	0	1.15052	0.584225	1.04717	0	0.98992	1.42951	2.85866	0	0	0.62864	1.07204	0.651398	0.478039	0.667722
MSTRG.11234	MSTRG.11234.1	NA	2.07546	2.60824	2.32916	2.52483	2.38387	2.51043	0.674047	0.034787	2.74604	0	2.40533	0.863718	4.54055	0.000962792	0.00642995
MSTRG.11235	MSTRG.11235.1	NA	1.93159	2.26677	2.03308	1.94929	1.94562	2.01466	0.539364	0.170534	1.8444	0	2.0235	0.638575	3.53235	0.000510835	0.00379996
MSTRG.11236	ENSMUST00000225327.1	4930405A10Rik	1.39294	0.934216	1.31239	0.964533	0.785049	1.2941	0	0	1.83223	0	1.11387	0.458057	3.17257	0.00184451	0.0111149
MSTRG.11239	ENSMUST00000225436.1	Gm47601	0.892868	1.27249	1.40508	1.59017	1.21798	1.14043	0.06067	0.074562	0.577351	0	1.25317	0.178146	2.65546	3.52e-05	0.000440643
MSTRG.11241	ENSMUST00000224933.1	Kcnma1	1.70308	2.79017	8.45474	0	9.55512	10.9801	0	0	1.36657	0	5.58053	0.341641	4.67317	0.152225	0.309822
MSTRG.11241	MSTRG.11241.4	NA	6.30444	7.41358	6.80707	7.37295	7.24932	8.67394	0.908779	1.47093	4.56841	0.50494	7.30355	1.86326	7.56909	5.97088e-06	0.000119061
MSTRG.11241	MSTRG.11241.41	NA	45.7738	52.1403	45.7148	57.1338	44.9866	65.7868	2.59591	2.87016	7.56754	2.81127	51.9227	3.96122	21.4378	1.47286e-07	1.21899e-05
MSTRG.11241	MSTRG.11241.5	NA	4.06853	3.48605	0	4.99372	0	0	1.71854	2.13802	0	0.645369	2.09138	1.12548	0.920817	0.93078	0.946358
MSTRG.11243	ENSMUST00000224401.1	5430425E15Rik	44.7269	47.4313	39.9363	45.9388	46.9436	45.6446	1.78405	2.08693	1.1033	0.30386	45.1036	1.31954	22.274	1.16726e-05	0.000193269
MSTRG.11244	MSTRG.11244.1	NA	0.022061	0	0.106043	0	0.314739	0.155775	0	0	6.15664	0	0.09977	1.53916	2.60782	0.0260983	0.0889065
MSTRG.11245	ENSMUST00000191517.1	Gm29626	7.00775	8.71445	6.19383	7.05596	6.41256	7.48155	0	1.30378	0	0	7.14435	0.325946	6.49975	0.000609026	0.00440154
MSTRG.11246	MSTRG.11246.1	NA	26.1098	26.2877	22.6685	20.5128	24.7975	24.3819	0.749339	0.818551	1.40262	1.01525	24.1264	0.99644	14.7704	5.31961e-08	7.37148e-06
MSTRG.11247	MSTRG.11247.1	NA	41.831	43.2763	41.7262	41.5886	42.4937	46.5683	2.3496	1.91817	0.782324	0.25955	42.914	1.32741	17.7021	4.58206e-05	0.000540001
MSTRG.11249	MSTRG.11249.3	NA	4.31141	5.42029	3.54775	2.42842	4.02237	6.48541	0	1.09798	0	0.380222	4.36928	0.36955	3.32673	0.0108355	0.048101
MSTRG.11251	MSTRG.11251.1	NA	0	0	0	0	0	0	0	0	12.3133	0	0	3.07832	3.1702	0.0280812	0.0889065
MSTRG.11258	ENSMUST00000224174.1	Gm47814	12.2902	12.8029	11.8904	11.9928	13.612	12.7825	23.0622	24.3294	1.11245	14.2469	12.5618	15.6877	0.243196	0.0160052	0.0654453
MSTRG.11260	ENSMUST00000223939.1	Rps24	1.30747	1.36752	1.83988	1.22618	1.9209	1.079	0	7.78716	0.430829	0.629174	1.45683	2.21179	1.09831	0.898897	0.921583
MSTRG.11260	ENSMUST00000224569.1	Rps24	4.30439	4.22952	1.92802	0	3.069	2.12346	4.96751	49.305	0	0	2.60907	13.5681	0.270601	0.376753	0.587962
MSTRG.11260	ENSMUST00000224699.1	Rps24	4.10799	5.4733	5.16197	7.71368	12.1927	5.83809	11.8936	70.2772	1.3679	15.6077	6.74796	24.7866	0.159751	0.0796202	0.203002
MSTRG.11260	ENSMUST00000225117.1	Rps24	1.46463	1.98962	4.52783	0	3.16477	2.95377	0	0	0	0	2.3501	0	2.09239	0.211746	0.394244
MSTRG.11260	ENSMUST00000225994.1	Rps24	1.78624	2.1053	2.19389	1.6602	2.90958	2.41564	0.405735	0.59982	0.432683	0.044634	2.17848	0.370718	2.51243	0.00146051	0.00911785
MSTRG.11260	MSTRG.11260.3	NA	11.6398	11.5579	16.1729	11.1176	14.3324	12.714	80.9006	90.6781	22.5451	70.6034	12.9224	66.1818	0.0939489	1.14187e-05	0.00019019
MSTRG.11260	MSTRG.11260.4	NA	1.29747	6.04253	4.85751	0.456963	0.892061	0	5.1101	158.553	0	0	2.25776	40.9157	0.137834	0.305733	0.514705
MSTRG.11260	MSTRG.11260.5	NA	5.88368	0.075856	5.47132	0	3.81629	0.572404	16.2448	41.0799	0	33.0359	2.63659	22.5901	0.0145331	0.00157583	0.00972211
MSTRG.11263	ENSMUST00000224831.1	Gm47907	0.605664	1.12242	0.4456	0.522453	0.22347	0.202852	0	0	8.34854	0	0.520409	2.08713	4.03453	0.0115746	0.0506687
MSTRG.11265	ENSMUST00000224207.1	Gm32224	1.60048	2.86143	2.58411	3.6018	2.90745	2.13461	0	0.731854	0	3.89616	2.61498	1.157	1.35677	0.587449	0.73617
MSTRG.11265	MSTRG.11265.2	NA	7.452	5.33701	4.38317	5.13349	5.83107	4.00597	3.39109	0	0	0.294031	5.35712	0.92128	2.27667	0.122573	0.27329
MSTRG.11265	MSTRG.11265.4	NA	0	0	0	0.128123	0.737726	0.49374	0	8.85431	0	0	0.226598	2.21358	0.646231	0.626348	0.750855
MSTRG.11265	MSTRG.11265.5	NA	0	0	0	0	0.552009	0	0	5.1065	0	0	0.092001	1.27662	0.644921	0.536751	0.713944
MSTRG.11265	MSTRG.11265.6	NA	0	0	0.025388	0.010827	0	0	0	0	0	8.35954	0.006036	2.08988	0.292017	0.14262	0.296871
MSTRG.11266	MSTRG.11266.1	NA	1.72765	1.55798	1.72496	1.7282	1.49722	1.6308	1.12494	2.33852	0.81586	1.33927	1.64447	1.40465	0.957058	0.808222	0.86727
MSTRG.11267	MSTRG.11267.1	NA	0.822303	1.18746	0.907083	1.39415	0.733959	0.965256	0	0	0	0	1.0017	0	2.08765	0.000275421	0.00228905
MSTRG.11268	ENSMUST00000225188.1	Zmiz1os1	3.91737	3.98736	5.5828	3.88361	4.237	5.75369	1.93768	0	1.17799	0	4.56031	0.778917	3.83979	0.0148506	0.0616811
MSTRG.11268	MSTRG.11268.1	NA	0.424939	0.232171	0.011093	0	0.081588	0	6.65739	0	0	2.31691	0.124965	2.24357	0.16742	0.0117867	0.0514285
MSTRG.11268	MSTRG.11268.10	NA	0.220966	4.9e-05	0.298633	0	0	0.160441	14.3661	0	0	1.32825	0.113348	3.92358	0.126048	0.0246116	0.0889065
MSTRG.11268	MSTRG.11268.11	NA	0.073162	0.075238	0.1096	0	0.05378	0.262049	8.36382	2.83585	0	0.087702	0.095638	2.82184	0.179839	0.0358992	0.10711
MSTRG.11268	MSTRG.11268.14	NA	9.52294	12.1603	10.688	9.87077	10.3924	11.6338	2.5593	1.96483	2.37659	0	10.7114	1.72518	6.75378	0.00236797	0.0137171
MSTRG.11268	MSTRG.11268.17	NA	1.24113	2.75345	2.18752	9.34276	3.12432	6.11718	0	1.0317	0	0	4.12773	0.257926	4.89722	0.0263551	0.0889065
MSTRG.11268	MSTRG.11268.18	NA	0.016281	0.021589	0	0	0	0	0.307912	13.6857	0	0	0.006312	3.49841	0.387256	0.346044	0.553167
MSTRG.11268	MSTRG.11268.19	NA	0	0.019795	0.047727	0	0	0	0	7.09168	0	17.4219	0.011254	6.1284	0.108182	0.0557858	0.15336
MSTRG.11268	MSTRG.11268.20	NA	0	0	0	0	0	0	0	13.2172	0	0	0	3.3043	0.456601	0.440596	0.637792
MSTRG.11268	MSTRG.11268.21	NA	5.55624	7.21562	6.43187	7.919	6.29296	7.68254	0	12.0634	8.03555	0	6.84971	5.02474	10.2284	0.0167295	0.0677986
MSTRG.11268	MSTRG.11268.3	NA	4.25775	4.38197	4.07117	7.00291	4.19064	6.91732	0.674656	0	1.69497	1.73242	5.13696	1.02551	4.37636	0.00553456	0.0278573
MSTRG.11268	MSTRG.11268.4	NA	1.5416	6.3593	5.95085	0	3.90645	0.194812	0	3.63162	0	0	2.99217	0.907905	1.28647	0.801379	0.861486
MSTRG.11268	MSTRG.11268.6	NA	4.7604	0	5.34506	4.29023	4.21011	7.0497	0	0.020432	0	0	4.27592	0.005108	4.18942	0.0806484	0.205109
MSTRG.11268	MSTRG.11268.7	NA	0.315169	0.972098	0.253505	1.74629	0	0.542989	13.1232	0	0	38.3244	0.638342	12.8619	0.0491821	0.0280904	0.0889131
MSTRG.11268	MSTRG.11268.8	NA	1.37343	0.651349	2.1635	3.86647	1.63212	2.85762	0	0	0	0.490851	2.09075	0.122713	2.5673	0.0435519	0.12512
MSTRG.11269	MSTRG.11269.1	NA	3.86513	6.21946	4.96531	7.10877	6.69649	8.42444	0	0	0	0	6.21327	0	7.78682	2.93132e-05	0.000383157
MSTRG.1127	MSTRG.1127.1	NA	0	0	0	0	0	0	0	0	12.3133	0	0	3.07832	3.1702	0.0280812	0.0889065
MSTRG.11270	ENSMUST00000224582.1	Gm17747	10.3861	13.0067	11.7009	10.3698	11.5699	14.0614	2.1506	2.25179	0	0	11.8491	1.1006	4.4732	0.012236	0.0529604
MSTRG.11270	MSTRG.11270.2	NA	11.4496	12.0867	10.0956	11.7067	11.8435	11.6301	1.80135	0	1.53782	1.72696	11.4687	1.26653	6.05371	0.00163587	0.010045
MSTRG.11275	MSTRG.11275.1	NA	12.2821	13.6544	10.4039	15.8525	14.5604	13.5244	0.819402	0.115021	3.74095	0.578386	13.3796	1.31344	16.5595	1.32113e-05	0.000211711
MSTRG.11276	MSTRG.11276.1	NA	5.69479	7.41158	5.76011	8.67382	7.54936	8.53914	0.577238	0.076348	4.3845	0.283789	7.27147	1.33047	12.3876	3.13025e-05	0.000402546
MSTRG.11277	MSTRG.11277.1	NA	16.2203	19.1993	15.5139	23.962	18.3789	20.3985	0.390345	0.419922	1.43021	0.062357	18.9455	0.575709	23.2222	1.87973e-08	4.66384e-06
MSTRG.11278	MSTRG.11278.1	NA	2.31253	2.49881	1.96586	4.08168	2.78922	2.84787	0	0.125376	1.27048	0	2.74933	0.348965	5.83969	1.21736e-07	1.10201e-05
MSTRG.11281	ENSMUST00000184642.1	Zcchc24	0	0.131667	0.043541	0.2571	0.151522	0.081571	1.43842	0.329711	0	2.63506	0.1109	1.1008	0.307657	0.00538349	0.0272294
MSTRG.11283	MSTRG.11283.1	NA	5.02405	5.58934	5.70352	6.19388	5.97124	6.08618	0.120402	0.217243	2.01514	0	5.76137	0.588195	9.96213	6.24796e-07	2.69422e-05
MSTRG.11284	ENSMUST00000184083.1	Anxa11os	6.79265	7.39541	7.05459	7.12785	7.94293	6.89058	0.659351	0	0.715254	0	7.20067	0.343651	7.76484	1.92384e-05	0.000280567
MSTRG.11285	MSTRG.11285.1	NA	0	0	0	0	0	0	0	0	12.3133	0	0	3.07832	3.1702	0.0280812	0.0889065
MSTRG.1129	MSTRG.1129.1	NA	0	0	0	0	0	0	0	0	12.3133	0	0	3.07832	3.1702	0.0280812	0.0889065
MSTRG.11290	MSTRG.11290.1	NA	5.83217	6.32085	6.17003	7.55456	5.7533	6.91501	0	0.551789	0.537573	0	6.42432	0.27234	8.18374	1.10261e-06	3.80389e-05
MSTRG.11291	MSTRG.11291.10	NA	0.098253	0.223917	2.47615	0	8.15546	1.79744	0.149766	0	0.723171	0	2.1252	0.218234	2.1999	0.372023	0.582631
MSTRG.11291	MSTRG.11291.20	NA	11.122	11.9488	8.28924	9.49981	1.53215	9.50436	0	0.81105	0.82294	0.144178	8.6494	0.444542	8.34419	0.00932386	0.0426134
MSTRG.11292	ENSMUST00000083930.1	Gm24031	31.8095	37.6914	35.5284	36.9125	34.9041	44.8629	1.26578	0.913394	7.51956	1.09186	36.9515	2.69765	33.5977	3.00787e-06	7.39897e-05
MSTRG.11296	MSTRG.11296.1	NA	1.25045	0.949916	1.09235	1.4884	1.63184	1.34869	0	0	0	0	1.29361	0	2.3884	5.68348e-05	0.000641099
MSTRG.11303	MSTRG.11303.1	NA	3.66188	4.1538	3.88114	5.30159	3.22449	3.3442	0	0.312587	1.0215	0	3.92785	0.333523	6.47269	1.64959e-06	4.98287e-05
MSTRG.11306	MSTRG.11306.1	NA	1.53553	1.73436	1.47298	2.67857	1.37069	1.46589	0	0	0	0	1.70967	0	2.90705	0.000168921	0.00153302
MSTRG.11307	MSTRG.11307.1	NA	11.5837	13.8878	14.9161	18.7095	17.9266	17.6711	1.0647	1.03072	1.45471	0.285912	15.7825	0.95901	12.1245	5.94401e-06	0.000118773
MSTRG.11308	MSTRG.11308.2	NA	14.3124	12.9724	20.8202	25.2384	21.9063	17.668	0.362567	0.825042	2.47501	0.143444	18.8196	0.951515	22.9701	3.42655e-06	8.0761e-05
MSTRG.11310	MSTRG.11310.1	NA	8.40503	10.0636	10.5501	11.0552	10.888	9.92404	0	0.256609	2.6105	0	10.1477	0.716778	18.7876	4.47647e-07	2.20988e-05
MSTRG.11311	MSTRG.11311.1	NA	0	17.9666	0	17.8678	0	14.6622	0	0	0	12.0427	8.4161	3.01067	2.06293	0.690112	0.780012
MSTRG.11311	MSTRG.11311.2	NA	20.7865	1.89075	20.2307	2.19442	19.4007	3.5778	6.23399	13.6114	3.37958	2.42302	11.3468	6.412	0.739695	0.772512	0.84176
MSTRG.11312	ENSMUST00000223688.1	Tasor	24.2692	21.0409	26.5735	19.4032	23.0228	22.0841	8.87127	5.29207	0.160719	5.16843	22.7323	4.87312	1.27011	0.323767	0.536492
MSTRG.11312	MSTRG.11312.3	NA	2.46271	1e-06	0	3.62567	3.75184	0	2e-06	22.8932	0	64.6745	1.64004	21.8919	0.112427	0.230005	0.418922
MSTRG.11312	MSTRG.11312.4	NA	0	0.31048	0.335193	0	0	0.27815	19.9617	0	3.39197	0.540958	0.15397	5.97365	0.26491	0.21901	0.404137
MSTRG.11312	MSTRG.11312.5	NA	1.29484	4.41461	4.21837	2.14072	1.50778	0	0.708434	0	0	63.3354	2.26272	16.011	0.182149	0.25894	0.456154
MSTRG.11312	MSTRG.11312.6	NA	0.114462	0.040351	0.091889	0.044956	0.066487	0.180106	16.2402	2.6563	0.410783	0.92774	0.089709	5.05877	0.108309	0.0113268	0.0498058
MSTRG.11313	MSTRG.11313.1	NA	32.8772	32.0984	32.0167	23.2762	33.4889	29.7436	6.36403	8.26069	1.7848	4.90135	30.5835	5.32772	2.73068	0.00370822	0.0200153
MSTRG.11313	MSTRG.11313.2	NA	0	0	0	9.44754	0	0	0	0	0	0	1.57459	0	2.4365	0.337128	0.542886
MSTRG.11316	MSTRG.11316.13	NA	0.017258	0	0.033878	0.071697	0.019352	0.028759	0	0	9.9639	0	0.028491	2.49098	3.01161	0.0230255	0.0860634
MSTRG.11316	MSTRG.11316.14	NA	0	0.073616	0	0	0	0.069183	0	0	6.93113	0	0.0238	1.73278	2.57998	0.025214	0.0889065
MSTRG.11316	MSTRG.11316.17	NA	0.002313	0.08216	0.198127	0.034722	0.103964	0.690729	0	2.72969	5.62472	6.36371	0.185336	3.67953	0.597356	0.434524	0.637792
MSTRG.11316	MSTRG.11316.18	NA	0.043667	0.107928	0.167468	0.135486	0.126209	0.246242	0	1.50652	6.43474	0	0.137833	1.98532	2.11536	0.0354722	0.106079
MSTRG.11317	MSTRG.11317.1	NA	0.152555	0.247427	0	0	0.407592	0	0	0	12.3133	0	0.134596	3.07832	3.60948	0.0199503	0.0775308
MSTRG.11319	ENSMUST00000211470.1	Gm45645	3.80865	2.92272	6.16637	3.36801	3.42133	4.05638	0.44466	1.10851	0.743316	1.23611	3.95724	0.88315	2.27974	0.00963312	0.0437691
MSTRG.11319	MSTRG.11319.1	NA	18.2457	18.5934	12.9849	16.3206	15.4146	14.2269	1.24183	0	0	0	15.9643	0.310457	10.8254	8.90952e-05	0.000915719
MSTRG.11319	MSTRG.11319.4	NA	3.24436	4.31086	2.71108	0	5.41796	4.58427	0	0	0	0	3.37809	0	2.96299	0.126971	0.280559
MSTRG.11320	MSTRG.11320.1	NA	18.0613	15.9379	17.3081	16.6366	18.5526	16.9983	0.636695	0.924628	1.48817	0.89006	17.2491	0.984889	11.7257	1.06498e-08	3.89626e-06
MSTRG.11321	MSTRG.11321.1	NA	2.12762	1.89608	3.03816	1.86425	2.54532	2.02797	0.809126	0	0	0	2.2499	0.202282	2.09969	0.00985948	0.0446053
MSTRG.11322	MSTRG.11322.1	NA	9.71988	9.08682	9.08932	7.84173	9.77815	9.41826	0.901805	0.20957	0	0	9.15569	0.277844	6.34179	3.06855e-05	0.000396606
MSTRG.11323	MSTRG.11323.1	NA	18.3793	20.6978	19.7966	19.0593	17.4209	23.2031	1.00492	0.662163	0	0.199173	19.7595	0.466564	10.5394	5.18502e-06	0.000107814
MSTRG.11324	MSTRG.11324.1	NA	11.9939	9.94078	11.5706	9.8272	11.5665	11.4622	0.518766	0.711641	1.95021	0.210083	11.0602	0.847675	11.2458	1.90508e-06	5.45658e-05
MSTRG.11325	MSTRG.11325.1	NA	39.3797	40.9789	39.9415	36.5704	41.3236	43.7004	0.5983	1.93069	0.296602	1.18387	40.3158	1.00237	16.3182	5.78549e-06	0.000116484
MSTRG.11326	MSTRG.11326.1	NA	42.9903	48.7544	46.4435	49.0277	46.4816	53.0051	0.884879	1.77309	1.25161	0.501895	47.7838	1.10287	28.7907	2.9079e-07	1.7517e-05
MSTRG.11328	MSTRG.11328.1	NA	31.19	36.4905	36.1165	34.3042	30.1886	35.228	0.122431	0.64108	0.924198	0	33.9196	0.421927	37.1469	6.60073e-08	8.12718e-06
MSTRG.11330	ENSMUST00000180668.1	Gm2670	5.0921	6.3481	7.21318	8.48036	6.05833	8.19218	0	0.332135	1.02757	0.564474	6.89738	0.481044	7.98827	1.51482e-05	0.000233956
MSTRG.11332	MSTRG.11332.1	NA	14.5782	13.2472	16.0416	18.7032	14.6173	20.5839	0.622853	1.51199	0.941677	0.204853	16.2952	0.820343	12.2276	1.90628e-05	0.000278679
MSTRG.11338	ENSMUST00000225833.1	Gm48005	15.1767	17.2874	18.5542	21.4955	15.9761	24.7053	1.72549	1.12201	5.27226	1.07099	18.8659	2.29769	13.55	1.33624e-05	0.000213523
MSTRG.11339	MSTRG.11339.1	NA	4.66171	4.8958	0	4.95828	8.54557	6.36996	0.346693	0.220514	0.15021	0.088775	4.90522	0.201548	6.17624	0.041213	0.11977
MSTRG.11340	MSTRG.11340.1	NA	4.66171	4.8958	9.54455	4.95828	0	6.36996	0.346693	0.220514	0.15021	0.088775	5.07172	0.201548	3.2088	0.169069	0.333642
MSTRG.11341	MSTRG.11341.1	NA	6.32423	6.2817	6.62262	6.08661	5.0738	7.68353	0.163212	0.365242	2.26406	0.260188	6.34541	0.763174	8.86642	9.48313e-06	0.000166394
MSTRG.11342	MSTRG.11342.1	NA	4.00117	4.3145	4.81816	5.38629	5.11862	5.96693	0.622997	0	2.20683	0	4.93428	0.707456	7.66263	0.000136911	0.0012916
MSTRG.11343	MSTRG.11343.1	NA	4.50911	3.51521	3.87427	4.67737	4.96481	5.4678	0	0.238349	0	0	4.50143	0.059587	5.33437	8.20242e-06	0.000149399
MSTRG.11344	MSTRG.11344.1	NA	9.41523	9.10805	10.0253	10.316	9.97196	12.8937	0	0.518169	2.62958	0	10.2884	0.786937	17.8225	9.88255e-07	3.54882e-05
MSTRG.11346	MSTRG.11346.1	NA	25.1483	23.5019	28.9903	24.9417	19.9216	29.0309	1.52937	1.83662	0	0	25.2558	0.841498	10.5128	0.000497337	0.00371639
MSTRG.11347	MSTRG.11347.1	NA	16.0932	16.886	16.8927	15.7322	16.3657	20.2033	0.7889	1.77673	0.705194	0.413334	17.0289	0.921041	9.73062	1.79625e-05	0.000266623
MSTRG.11349	ENSMUST00000133229.1	Selenok	1.35349	0.963797	1.23761	0.806571	0.796259	0.937149	11.2312	6.37135	0.628421	11.411	1.01581	7.4105	0.0721718	2.62445e-06	6.74013e-05
MSTRG.11353	MSTRG.11353.1	NA	3.94831	4.98269	3.75877	5.37389	5.60033	5.3396	0	0.294843	2.21757	0.115997	4.83393	0.657103	9.23998	6.6655e-08	8.19813e-06
MSTRG.11355	ENSMUST00000224395.1	Cacna1d	0.193128	0.470918	0.101488	0.22242	0.281365	0.407529	0.863674	1.145	1.05467	1.68173	0.279475	1.18627	0.578686	0.00817593	0.0382888
MSTRG.11358	MSTRG.11358.1	NA	15.8152	16.7746	15.9736	16.6784	15.0693	16.0367	0	0.401226	1.54372	0.633535	16.058	0.644619	17.9733	4.80187e-07	2.309e-05
MSTRG.11364	MSTRG.11364.1	NA	0.59199	0.452129	0.283224	0.937339	0.110869	0.275425	4.17887	4.47091	2.09939	0	0.441829	2.68729	0.569319	0.372792	0.583349
MSTRG.11367	ENSMUST00000112208.8	Prkcd	9.65577	2.07607	10.2789	14.1916	13.972	15.2083	3.14625	10.7773	0	2.3805	10.8971	4.07601	1.18961	0.841701	0.886688
MSTRG.11367	MSTRG.11367.10	NA	0	6.78725	0	0	0	0	0	0	0	0	1.13121	0	1.4423	0.654137	0.750855
MSTRG.11369	MSTRG.11369.4	NA	0.087772	0	0	0	0	0.084232	4.21027	4.66572	0	0	0.028667	2.219	0.228393	0.0541801	0.149694
MSTRG.11370	MSTRG.11370.1	NA	12.958	12.2591	11.3185	12.8128	11.0116	10.6321	0.512688	0.221014	0	0.358518	11.832	0.273055	8.08419	1.44131e-07	1.20172e-05
MSTRG.11371	MSTRG.11371.1	NA	13.7738	13.8632	13.2822	13.8036	13.4662	10.4584	0.611088	0.346557	0.713733	0.389572	13.1079	0.515237	10.2923	2.07106e-07	1.46217e-05
MSTRG.11372	ENSMUST00000227408.1	1700087M22Rik	5.83443	6.18578	4.78272	5.71252	5.98337	6.48372	0.771179	0	0	0	5.83042	0.192795	5.02551	0.000117145	0.00113562
MSTRG.11375	MSTRG.11375.1	NA	9.28076	11.1897	10.0362	10.9777	10.5002	10.7239	0.6381	0.360974	3.88403	0.124191	10.4514	1.25182	15.1459	6.56947e-06	0.000127221
MSTRG.11378	MSTRG.11378.1	NA	0	0	0	0	0	0	0	0	22.5744	0	0	5.64359	4.08966	0.0280812	0.0889065
MSTRG.11383	MSTRG.11383.17	NA	8.64389	8.32633	8.25811	7.96209	8.56441	7.61151	1.07087	0.967572	0	0	8.22772	0.50961	4.84089	0.000547599	0.00402624
MSTRG.11385	MSTRG.11385.1	NA	16.2086	14.7006	14.9873	13.2089	15.4923	12.5474	0.898959	1.18558	1.7935	0.712239	14.5242	1.14757	9.53505	4.11857e-07	2.11216e-05
MSTRG.1139	MSTRG.1139.1	NA	1.36996	1.93653	1.61093	2.93196	1.78146	1.42433	0.110902	0.216888	0.905937	0.090757	1.84253	0.331121	3.46997	3.14437e-05	0.000403951
MSTRG.11390	ENSMUST00000167223.1	Nisch	0	0.253313	0.061224	0.267308	0.317846	0.421941	0	0	4.14252	0.423973	0.220272	1.14162	2.19273	0.0239057	0.0883928
MSTRG.11391	ENSMUST00000161399.1	Tnnc1	0	0	0.132884	0	0	0	1.07569	0.088348	3.03168	1.01345	0.022147	1.30229	0.790102	0.489031	0.675272
MSTRG.11393	ENSMUST00000190788.6	Bap1	0.106759	0	0.070853	0.231798	0.042992	0.412941	0	2.43455	2.99478	1.17643	0.144224	1.65144	0.981925	0.95766	0.967336
MSTRG.11396	ENSMUST00000152182.1	Capn7	1.91827	0	0.042516	1.05732	0.916888	0.140171	18.4043	14.5958	3.25119	0	0.679194	9.06283	0.250035	0.237232	0.428434
MSTRG.11396	MSTRG.11396.4	NA	2.40095	3.68843	4.21614	2.67662	4.50029	0	0	7.05957	0	7.32562	2.91374	3.5963	0.537008	0.550634	0.725979
MSTRG.11398	MSTRG.11398.1	NA	15.8611	18.4205	17.2689	18.6219	18.7515	17.7215	0.046923	0.257145	3.81854	0.189574	17.7742	1.07804	32.0012	4.01992e-07	2.0924e-05
MSTRG.11399	MSTRG.11399.1	NA	2.60661	2.72098	2.8162	2.77772	2.71969	2.65587	0.132737	0.07798	1.48124	0	2.71618	0.422989	5.05011	9.78937e-06	0.000170182
MSTRG.1140	ENSMUST00000187623.1	Cab39	3.46502	17.6666	7.27133	10.2812	14.0454	13.0775	1.01059	1.59451	0.990068	1.33579	10.9678	1.23274	5.32811	0.0111738	0.0492954
MSTRG.1140	MSTRG.1140.6	NA	16.1154	1.9472	10.9003	9.93164	5.70936	10.0139	0	0	0	0	9.10298	0	8.14174	0.00819608	0.0383671
MSTRG.11400	ENSMUST00000228309.1	Mettl6	0.001429	0	0	0.071177	0.06092	0.013643	0.585731	0.19291	5.73231	0.243485	0.024528	1.68861	1.55755	0.175913	0.343478
MSTRG.11403	ENSMUST00000158616.1	Gm24057	0	0	0	0	0	0	0	0	5.42274	0	0	1.35569	2.29084	0.0280812	0.0889065
MSTRG.11404	MSTRG.11404.1	NA	1.26227	1.73503	1.00397	1.37193	0.442374	0.712795	0	0	0	0	1.08806	0	2.07088	0.0122273	0.0529333
MSTRG.11405	MSTRG.11405.1	NA	0.866936	1.17038	0.497331	0.982387	0.607206	0.060821	0	0	49.4251	0	0.697509	12.3563	9.98564	0.00821	0.0384121
MSTRG.11407	MSTRG.11407.1	NA	9.75399	11.0895	10.0453	9.50196	11.2629	10.453	0.315571	0.541739	1.14564	0	10.3511	0.500738	11.864	4.59512e-07	2.2429e-05
MSTRG.11408	ENSMUST00000227034.1	Gm49308	10.7525	10.7336	9.43184	11.0773	11.846	11.7006	1.19266	1.1761	0.279536	1.07544	10.9237	0.930936	4.58711	9.86386e-06	0.000171037
MSTRG.11408	ENSMUST00000227937.1	Ankrd28	19.2498	18.7231	18.5191	17.5086	19.6274	18.709	7.45627	12.6402	2.72026	3.37284	18.7228	6.54739	1.99886	0.122447	0.273068
MSTRG.11408	MSTRG.11408.11	NA	1.24759	2.31796	2.05006	1.56267	4.15692	3.0074	20.435	32.8869	0.428798	21.9149	2.39043	18.9164	0.0387703	0.00130187	0.00827405
MSTRG.11408	MSTRG.11408.12	NA	0	0	0	0	0	0	27.2871	8.90424	0	0	0	9.04783	0.0686355	0.0399922	0.116887
MSTRG.11408	MSTRG.11408.9	NA	0	0.161043	0	0	0	0	0	0	2.90699	32.319	0.02684	8.80649	0.272674	0.314236	0.524942
MSTRG.11409	MSTRG.11409.1	NA	14.6896	13.7871	12.2984	13.0335	11.251	11.6724	0.662091	0.334487	0.958257	0.076975	12.7886	0.507953	12.0368	1.7454e-06	5.16366e-05
MSTRG.1141	MSTRG.1141.1	NA	16.153	15.8712	13.6184	15.9911	17.1406	15.6742	1.27022	1.12965	1.03715	0	15.7414	0.859257	11.6652	3.79161e-05	0.000466444
MSTRG.11410	ENSMUST00000226532.1	Gm49309	10.3482	9.91069	7.44745	9.14449	8.16179	9.08895	0.869695	0.274544	0.521634	0	9.01693	0.416468	7.94575	2.58286e-05	0.000349233
MSTRG.11410	ENSMUST00000228722.1	Gm49309	1.02428	1.05867	3.2423	3.75372	2.68725	3.98192	0.237061	0.395373	0	0	2.62469	0.158108	2.85628	0.0340918	0.102732
MSTRG.11411	MSTRG.11411.1	NA	0	0	0.13953	0	0.473441	0	1.431	0.79547	4.40185	0	0.102162	1.65708	1.13006	0.746266	0.827239
MSTRG.11412	MSTRG.11412.1	NA	10.1411	8.58623	8.26882	7.64251	8.15973	7.4584	1.11889	0.428664	0.266035	0.640752	8.37613	0.613585	4.41255	7.0765e-06	0.000134278
MSTRG.11413	MSTRG.11413.1	NA	1.67996	1.26825	1.77356	0.73372	1.05419	1.18455	0	0.598427	0	1.30811	1.28237	0.476634	1.09799	0.749451	0.829789
MSTRG.11417	ENSMUST00000228143.1	Ncoa4	23.3651	25.1163	21.649	25.4774	26.588	26.8246	1.57143	0.946075	2.16683	0.251843	24.8367	1.23405	18.5596	4.05243e-06	9.08083e-05
MSTRG.11418	ENSMUST00000104423.1	Gm23946	0.443582	0.024122	0.297912	0	0.319366	1.0297	0	1.35965	4.43778	1.56676	0.352446	1.84105	1.21852	0.647985	0.750855
MSTRG.11418	ENSMUST00000168813.1	Timm23	3.25415	4.74205	4.25624	4.82562	5.7443	5.53027	0.117565	0.269246	0	0.27489	4.72544	0.165425	4.54239	5.30399e-05	0.0006076
MSTRG.11418	ENSMUST00000172052.7	Timm23	0	0	0	0	0	0	4.57604	0.458575	0	0	0	1.25865	0.319605	0.0627851	0.168085
MSTRG.11419	ENSMUST00000227042.1	Gm46447	0.80344	0.247411	5.48011	0	0.303615	4.27949	5.08276	0	0	3.98438	1.85234	2.26679	0.195721	0.0638168	0.170212
MSTRG.11419	MSTRG.11419.1	NA	0.264961	0.06555	0.173372	0.263467	0.240169	0.330304	0.682713	1.74086	2.6168	0.827093	0.22297	1.46687	0.856585	0.287476	0.492515
MSTRG.11419	MSTRG.11419.13	NA	7.42857	8.0687	4.89669	7.33012	7.53714	4.99652	0.252006	0.975095	0	0.560668	6.70963	0.446942	4.59426	0.000717597	0.00503541
MSTRG.11420	MSTRG.11420.1	NA	10.8895	9.55671	10.3633	10.3037	10.5688	10.2979	0.328049	1.37695	0	0.779798	10.33	0.621199	5.36356	0.000160448	0.00146912
MSTRG.11421	MSTRG.11421.1	NA	9.62409	9.82918	9.96697	9.96348	10.0503	10.0878	0.230261	0.448319	0.590182	0.293816	9.9203	0.390645	9.24224	2.16047e-10	9.92745e-07
MSTRG.11423	MSTRG.11423.1	NA	1.62751	0.995552	1.12142	1.56049	1.27706	1.30496	0	0	0	0.346385	1.3145	0.086596	2.01973	0.00177136	0.0107404
MSTRG.11426	ENSMUST00000226980.1	Gm48914	9.4146	9.82085	9.13407	8.96526	9.45229	9.35764	0.452309	1.71264	0.658323	0	9.35745	0.705818	7.70767	0.000197334	0.00173961
MSTRG.11428	MSTRG.11428.1	NA	1.59522	1.39038	1.76015	1.36128	1.13	2.38536	0.588286	3.90692	0	1.6991	1.60373	1.54858	0.676906	0.408699	0.6238
MSTRG.11431	MSTRG.11431.1	NA	0.602754	1.23495	0.597133	1.57462	1.33306	1.03355	0.405169	0	0	0	1.06268	0.101292	1.8824	0.0252308	0.0889065
MSTRG.11439	ENSMUST00000137590.7	Arhgap22	0	1.3817	1.92112	1.09341	1.26686	1.15788	0	0	0	0	1.13683	0	1.97194	0.0884364	0.220527
MSTRG.1144	ENSMUST00000190367.1	Gm28884	1.94924	0.908868	2.89779	4.42557	0.896642	4.83398	0	0	1.43962	0.289775	2.65201	0.432349	4.48626	0.0166258	0.0674733
MSTRG.1144	MSTRG.1144.1	NA	0.943533	3.35469	0.425589	1.66902	3.42785	0.119661	0.327265	0.30064	0	0	1.65673	0.156976	2.18627	0.194384	0.369904
MSTRG.1144	MSTRG.1144.2	NA	1.91117	1.43515	1.28548	0.415234	1.65966	1.77864	0	0	0	0	1.41422	0	2.12034	0.0171508	0.0691378
MSTRG.11441	ENSMUST00000137359.1	Gm15512	3.02399	5.4628	3.91662	3.87674	4.77497	6.58371	0.559202	0	0	0	4.60647	0.1398	4.32235	0.000772199	0.00534187
MSTRG.11443	MSTRG.11443.1	NA	8.07561	7.50153	7.52133	7.79468	6.61673	5.45344	0	0.385605	0.541243	0.228211	7.16055	0.288765	7.91933	2.2175e-06	6.04646e-05
MSTRG.11448	ENSMUST00000104925.4	Rpl23a-ps3	22.3741	27.1557	30.0328	18.9812	32.6269	23.5169	380.631	478.253	102.637	422.414	25.7813	345.984	0.0315412	3.64311e-06	8.44834e-05
MSTRG.11450	ENSMUST00000227403.1	Gm49201	3.85185	3.35247	5.33468	3.43309	3.80339	3.61154	7.8782	9.32691	0	7.44841	3.89784	6.16338	0.186691	0.0015498	0.00958467
MSTRG.11451	MSTRG.11451.1	NA	2.83403	3.1392	3.78435	3.03893	3.80232	3.24817	0.224461	4.00075	0	0.288473	3.30783	1.12842	2.00024	0.230494	0.419568
MSTRG.11452	MSTRG.11452.1	NA	4.71855	5.05549	5.91875	5.56074	5.68442	6.32925	1.72175	2.43823	0	0	5.54453	1.03999	2.47837	0.0782765	0.200327
MSTRG.11456	ENSMUST00000227194.1	Gm49202	2.94068	3.26562	2.70344	3.42797	2.79918	3.67998	0	0	1.77209	0	3.13615	0.443023	6.76519	3.64333e-06	8.44834e-05
MSTRG.11457	MSTRG.11457.1	NA	1.91416	2.15519	1.94585	2.55282	1.71613	2.33099	0	0.274437	0	0	2.10252	0.068609	2.99095	5.35689e-05	0.000612107
MSTRG.11458	MSTRG.11458.2	NA	4.5777	5.09875	2.10243	2.67187	3.66546	4.4322	0	0	0.71406	0	3.75807	0.178515	6.13001	0.000162857	0.00148727
MSTRG.11458	MSTRG.11458.3	NA	12.2789	11.2192	15.2793	15.0839	14.872	12.631	0.544129	1.55778	1.6509	0.161178	13.5607	0.978496	12.0383	1.46478e-05	0.000228533
MSTRG.11459	MSTRG.11459.1	NA	19.777	19.281	16.8101	19.6028	19.7089	21.241	0.578085	1.49007	2.19401	0.303635	19.4035	1.14145	17.7678	3.47512e-07	1.94167e-05
MSTRG.1146	ENSMUST00000186560.1	Gm28100	0.366852	0.721121	0.441882	1.10777	0.224792	0.329558	0	0	7.59531	0	0.531996	1.89883	4.23832	0.00293958	0.0164508
MSTRG.11464	MSTRG.11464.1	NA	7.90781	8.27309	7.51692	9.36569	8.13545	8.63758	0.537873	1.06022	0	0	8.30609	0.399523	6.06979	0.000202655	0.0017787
MSTRG.11465	MSTRG.11465.1	NA	12.8882	12.7288	11.5811	12.7619	12.9847	14.4615	0.491221	0.864564	1.73635	0.492951	12.901	0.89627	11.6782	6.31841e-09	3.0817e-06
MSTRG.11468	MSTRG.11468.1	NA	5.16703	0	0	0	0	7.2651	0	0	0	0	2.07202	0	1.79928	0.556713	0.730747
MSTRG.11468	MSTRG.11468.2	NA	0.017566	0.038888	0	8.11675	0	0.040111	0.599092	0	0	1.41032	1.36889	0.502353	1.09248	0.923647	0.940915
MSTRG.11468	MSTRG.11468.4	NA	0	6.31872	5.66939	0	6.08844	0	0	0	0	0	3.01276	0	1.91565	0.530914	0.709102
MSTRG.11470	MSTRG.11470.1	NA	3.22122	3.77376	4.88474	4.40893	3.80878	4.25353	0.189337	0.443335	0	0	4.05849	0.158168	4.01115	5.63609e-05	0.000636942
MSTRG.11471	ENSMUST00000228874.1	5830448L01Rik	12.053	12.3048	14.5355	11.9519	14.3958	12.5019	2.82316	1.50845	9.79659	0	12.9571	3.53205	13.265	0.00127071	0.00810651
MSTRG.11473	MSTRG.11473.1	NA	7.75149	10.1762	8.91266	12.0928	11.3457	10.8579	0	0.25637	1.77558	0	10.1895	0.507988	17.7236	1.74055e-08	4.4932e-06
MSTRG.11474	ENSMUST00000181044.1	A930038B10Rik	1.09231	1.41689	1.15469	1.35196	1.19468	1.21926	0	0.895911	0	0	1.2383	0.223978	1.89375	0.030892	0.0951993
MSTRG.11475	ENSMUST00000228194.1	Gm49032	0	0	0	0	0.009547	0	0.892745	0	5.82642	0.600537	0.001591	1.82993	1.24193	0.591472	0.739599
MSTRG.11476	MSTRG.11476.2	NA	38.323	39.5063	39.1515	39.2835	36.9093	45.2222	2.00941	2.37463	3.77043	1.1576	39.7326	2.32802	19.2882	2.12765e-07	1.48311e-05
MSTRG.11476	MSTRG.11476.3	NA	0	0	0	0	0	0.010149	0	0.920728	5.80885	3.99323	0.001692	2.6807	0.800285	0.675485	0.768044
MSTRG.11479	MSTRG.11479.1	NA	9.49096	8.64259	9.04939	8.25094	9.60728	8.12959	0.863928	0.344498	0.548132	0	8.86179	0.43914	7.40584	1.95028e-05	0.000283058
MSTRG.11481	ENSMUST00000228746.1	Gm49040	0	0	0	0	0	0	0	0	4.70143	0	0	1.17536	2.17239	0.0280812	0.0889065
MSTRG.11483	MSTRG.11483.1	NA	9.13705	10.0299	8.34348	8.83833	8.12238	8.15952	0.317398	1.56015	2.28989	0.50081	8.77177	1.16706	8.57013	6.26688e-06	0.000123125
MSTRG.11484	MSTRG.11484.1	NA	5.79912	6.00296	5.79514	5.80188	6.66691	6.11823	0.119369	0.240889	0.869829	0	6.0307	0.307522	8.20237	4.68127e-08	6.92997e-06
MSTRG.11486	ENSMUST00000223921.1	Ghitm	0	0.052246	0.005016	0.026988	0.13676	0.070773	0.111591	0.62329	5.84001	0.301222	0.048631	1.71903	1.75864	0.0362397	0.107912
MSTRG.11486	MSTRG.11486.2	NA	0.01515	0.025714	0.221704	0.105183	0.360253	0.069286	3.09892	3.94963	1.70325	8.88317	0.132882	4.40875	0.131621	0.000293112	0.00240683
MSTRG.11486	MSTRG.11486.4	NA	0	0	0	0	0	0	0	0	15.6248	0	0	3.9062	3.50012	0.0280812	0.0889065
MSTRG.11487	MSTRG.11487.1	NA	0	0	0	0	0	0	0	0	12.3133	0	0	3.07832	3.1702	0.0280812	0.0889065
MSTRG.11488	ENSMUST00000225614.1	Gm31456	0.797916	1.11642	1.16972	1.31243	0.920433	1.04052	0	0	0	0	1.05957	0	2.08671	4.8923e-05	0.000569756
MSTRG.11490	MSTRG.11490.1	NA	2.91011	0	13.8418	0	12.1571	52.0994	6.51012	0	0	8.28682	13.5014	3.69923	0.30495	0.454138	0.647698
MSTRG.11490	MSTRG.11490.10	NA	0	0	0	60.4206	0	0	0	0	0	0	10.0701	0	4.77258	0.337128	0.542886
MSTRG.11490	MSTRG.11490.3	NA	30.615	53.761	0.228568	6.95847	14.7498	0	1.25675	11.7679	6.05136	0.603178	17.7188	4.91979	6.32255	0.290322	0.495853
MSTRG.11490	MSTRG.11490.4	NA	7.38403	0	40.0523	9.39968	0	0	1.85474	0	0	0	9.47266	0.463685	1.27172	0.8756	0.903
MSTRG.11490	MSTRG.11490.5	NA	7.45156	0	0	0	0.020604	2.68051	0	0.069705	0	0	1.69211	0.017426	1.58406	0.609997	0.750855
MSTRG.11490	MSTRG.11490.8	NA	0	0	1.86605	0	22.4992	0	0	0	0	0	4.06088	0	1.84877	0.62153	0.750855
MSTRG.11492	MSTRG.11492.1	NA	19.3961	18.8163	17.1527	16.6465	13.2338	15.5368	0.900267	1.42369	1.11622	1.03208	16.797	1.11806	8.53321	1.3969e-06	4.44887e-05
MSTRG.11493	MSTRG.11493.1	NA	23.0651	19.5627	18.4476	14.1295	15.9076	17.2276	0.766991	1.5074	0.884457	0.854409	18.0567	1.00331	8.96502	7.46856e-06	0.000139302
MSTRG.11494	MSTRG.11494.1	NA	31.0476	31.8542	27.8508	22.9629	21.1467	28.8095	1.77811	0.83165	0.756473	1.03119	27.2786	1.09936	10.4287	2.78839e-06	7.02147e-05
MSTRG.11495	MSTRG.11495.1	NA	54.5495	50.1327	48.3608	42.4615	40.4664	45.2984	2.95133	3.51043	0.42245	2.08524	46.8782	2.24236	8.0743	2.9354e-05	0.000383581
MSTRG.11496	MSTRG.11496.1	NA	48.0368	43.9395	41.1344	36.0975	33.1821	40.0975	2.92599	3.09058	1.27191	1.25401	40.4146	2.13562	10.521	2.37152e-05	0.000327559
MSTRG.11497	MSTRG.11497.1	NA	63.0406	58.317	55.2754	50.8973	47.4789	57.0727	3.02934	3.97089	1.93927	2.07065	55.347	2.75254	12.8099	2.31812e-06	6.22624e-05
MSTRG.11498	MSTRG.11498.1	NA	46.7102	41.4367	43.2361	37.4882	33.838	40.1095	5.2301	5.93412	1.6892	4.34983	40.4698	4.30082	4.57652	4.94829e-05	0.000575227
MSTRG.115	ENSMUST00000143603.7	Ncoa2	0.003939	0.099139	0.027668	0.475693	0.067677	0.131553	4.03041	0.059888	0	0.084947	0.134278	1.04381	0.436132	0.163479	0.325588
MSTRG.115	ENSMUST00000147927.7	Ncoa2	0.028773	0	0.100689	0	3.72806	8.06544	4.62089	0	0	0	1.98716	1.15522	0.742182	0.79046	0.852315
MSTRG.115	ENSMUST00000185275.1	Ncoa2	24.56	23.0548	22.3964	24.9184	23.2008	22.2677	0	0.479829	1.03654	0	23.3997	0.379092	30.3829	5.65553e-09	2.95311e-06
MSTRG.115	ENSMUST00000195493.1	Gm38376	16.5369	16.4249	15.4437	17.0846	18.0497	17.1692	1.31076	0.687471	1.38237	0.14446	16.7848	0.881267	12.9372	7.10154e-06	0.000134509
MSTRG.115	MSTRG.115.12	NA	0.316023	0	0	0	4.19412	0.040312	14.2273	10.207	0	7.74179	0.758409	8.04402	0.0431326	0.00470033	0.0243527
MSTRG.115	MSTRG.115.15	NA	1.32741	0.145336	0.017715	0	0.016761	0.043795	5.0974	3.63421	1.81799	0	0.258502	2.6374	0.388651	0.191731	0.366227
MSTRG.115	MSTRG.115.16	NA	0	0	0	0	0	0	14.8183	7.05265	0	2.5746	0	6.11139	0.0511904	0.000872852	0.00591911
MSTRG.115	MSTRG.115.3	NA	10.0368	0.266738	0.016873	0.005792	0	0	0.662202	1.32008	0	1.00963	1.72104	0.747979	0.534567	0.509971	0.691845
MSTRG.115	MSTRG.115.4	NA	0.113545	1.2173	0	0	0	4.26815	35.4157	0	0	0	0.933166	8.85393	0.183288	0.242944	0.435995
MSTRG.11500	MSTRG.11500.1	NA	41.7212	35.104	35.0805	29.8234	31.9216	31.4549	1.88212	3.1379	1.51838	1.11175	34.1843	1.91254	11.6092	1.44667e-05	0.00022626
MSTRG.11501	MSTRG.11501.1	NA	33.8902	27.7045	29.3533	24.5719	24.3505	23.6833	1.44112	2.14257	0.611619	0.916954	27.2589	1.27807	9.56194	1.16117e-05	0.000192483
MSTRG.11502	MSTRG.11502.1	NA	36.8414	29.0114	32.3224	25.1281	26.3808	24.0728	3.00037	2.0334	0	0.655255	28.9595	1.42226	6.54694	0.000548168	0.00402991
MSTRG.11503	MSTRG.11503.1	NA	30.2041	26.3834	27.1445	22.9453	25.5664	21.4454	2.20031	2.58021	0	3.56049	25.6149	2.08525	3.7389	0.000539746	0.00397791
MSTRG.11504	ENSMUST00000177185.1	Gm20642	11.9047	0	14.4358	16.8173	0	0	0	0	0	0	7.19296	0	3.28379	0.422385	0.637792
MSTRG.11504	MSTRG.11504.1	NA	15.3568	16.2779	13.4949	10.603	12.0767	14.4542	0.530062	0.776333	0.62642	0.355449	13.7106	0.572066	9.46937	2.25643e-06	6.11981e-05
MSTRG.11504	MSTRG.11504.4	NA	17.9143	0	44.2167	35.9245	0	0	0	0	0	0	16.3426	0	4.19426	0.447699	0.642536
MSTRG.11504	MSTRG.11504.5	NA	17.9008	0	0	0	0	0	0	0	0	0	2.98347	0	1.38868	0.777642	0.84176
MSTRG.11504	MSTRG.11504.6	NA	9.39075	0	0	0	0	0	0	0	0	0	1.56513	0	1.29889	0.777642	0.84176
MSTRG.11504	MSTRG.11504.7	NA	8.808	48.0342	0	0	46.8382	45.0465	3.46015	2.45642	0	1.28313	24.7878	1.79992	2.16323	0.682001	0.773264
MSTRG.11505	MSTRG.11505.1	NA	78.6362	73.6355	69.1953	66.6483	63.2752	65.4773	5.70236	5.00822	3.3116	4.71453	69.478	4.68418	9.52907	3.7279e-08	6.27007e-06
MSTRG.11506	MSTRG.11506.1	NA	68.6908	59.1788	57.6796	53.1361	56.5414	53.8417	5.92051	6.05258	0.668119	3.61157	58.1781	4.06319	5.46464	0.000398629	0.00309348
MSTRG.11507	MSTRG.11507.1	NA	70.6655	62.3341	63.1306	55.4336	55.7574	56.8522	5.58208	5.41642	0.852726	3.45505	60.6956	3.82657	6.36397	7.80987e-05	0.000824275
MSTRG.11508	MSTRG.11508.1	NA	26.3103	21.2738	22.0332	18.2646	19.7001	19.6169	2.06811	1.63773	0.978216	2.21519	21.1998	1.72481	5.7025	3.35419e-07	1.90092e-05
MSTRG.11509	MSTRG.11509.1	NA	76.5624	67.7604	75.1566	61.7463	51.8593	56.1393	4.2976	4.5971	2.80414	1.93631	64.8707	3.40879	13.5397	1.89907e-05	0.000277944
MSTRG.1151	MSTRG.1151.26	NA	2.05308	2.76056	2.87824	3.7969	2.87864	3.01641	0.385056	0.138486	1.10625	0	2.8973	0.407448	4.52151	4.40889e-05	0.000525008
MSTRG.11510	MSTRG.11510.1	NA	1.27869	2.84408	0.317876	8.89872	10.8506	0.261046	0	0	0	0	4.07517	0	5.83499	0.0845493	0.212722
MSTRG.11510	MSTRG.11510.10	NA	0	4.38234	1.55289	24.5761	0	0	0	0	0	0	5.08521	0	4.33044	0.260146	0.457599
MSTRG.11510	MSTRG.11510.2	NA	10.0384	18.6462	32.0285	3.11115	5.8939	20.5234	1.45641	5.51607	0.657234	2.8312	15.0403	2.61523	1.5919	0.542318	0.718761
MSTRG.11510	MSTRG.11510.3	NA	51.5292	0	5.94394	16.4587	40.4575	15.0041	1.18366	0	0	0	21.5656	0.295915	9.40611	0.147282	0.30319
MSTRG.11510	MSTRG.11510.4	NA	10.9838	20.9318	11.2192	0	0	10.1532	2.1591	0	0	0	8.88134	0.539775	1.49861	0.757227	0.836384
MSTRG.11510	MSTRG.11510.5	NA	0	10.2729	5.52078	0	2.65523	6.62079	0	0	0	0	4.17829	0	2.59566	0.357639	0.565983
MSTRG.11512	ENSMUST00000086606.6	Eif1-ps1	0	0.141663	0	0	0	0	1.17081	0	2.92907	0	0.023611	1.02497	1.1845	0.656217	0.752316
MSTRG.11513	MSTRG.11513.1	NA	1.46617	1.20435	1.30376	1.16935	1.28349	1.1358	0.499959	0.772743	0	0.357507	1.26049	0.407552	1.24025	0.131712	0.288348
MSTRG.11514	MSTRG.11514.4	NA	0.370375	0.885156	1.24774	0.963975	0.824352	0.732098	7.50101	4.2515	0	7.89883	0.837283	4.91283	0.0909143	8.35513e-05	0.000870254
MSTRG.11514	MSTRG.11514.5	NA	3.69012	4.15676	4.4135	4.14897	4.1154	4.49474	3.91674	3.89436	0	0	4.16991	1.95277	1.23703	0.732439	0.815354
MSTRG.11515	MSTRG.11515.1	NA	16.5379	19.1048	17.9716	18.6994	18.0573	20.5975	1.6592	2.33455	2.31714	1.50031	18.4948	1.9528	7.93285	1.0741e-07	1.04815e-05
MSTRG.11516	MSTRG.11516.1	NA	7.35579	7.82542	7.8061	7.89666	9.3197	8.78682	2.76271	4.12429	1.53916	2.85866	8.16508	2.8212	1.86279	0.0102737	0.0461254
MSTRG.11518	MSTRG.11518.1	NA	12.4377	13.1526	11.2903	13.7649	16.4939	14.0173	0.128018	0.56278	2.96351	0.413887	13.5261	1.01705	19.0241	8.04584e-08	8.89367e-06
MSTRG.11521	MSTRG.11521.1	NA	18.0135	18.8525	19.6812	20.7262	20.2792	22.5644	0.348482	0.505208	1.29284	0.243741	20.0195	0.597568	20.3058	4.79104e-09	2.74798e-06
MSTRG.11524	MSTRG.11524.1	NA	0	0	0	0	0	0	0	0	6.15664	0	0	1.53916	2.40402	0.0280812	0.0889065
MSTRG.11526	MSTRG.11526.1	NA	0	0	0	0	0	0	0	0	10.8767	0	0	2.71918	3.0129	0.0280812	0.0889065
MSTRG.1154	ENSMUST00000195317.1	Gm37914	10.7051	10.7143	10.3174	9.78866	10.7761	9.47097	0	0.831814	1.87756	0	10.2954	0.677343	14.953	1.84767e-06	5.34509e-05
MSTRG.11545	ENSMUST00000224139.1	Gm49146	0	0	0	0.09876	0	0	0	0	5.73567	0	0.01646	1.43392	2.42509	0.0186584	0.0736973
MSTRG.11548	MSTRG.11548.1	NA	0	0	0	0	0	0	0	0	6.15664	0	0	1.53916	2.40402	0.0280812	0.0889065
MSTRG.1155	MSTRG.1155.1	NA	0	0	0.113044	0	0	0	0	0	12.3133	0	0.018841	3.07832	3.14673	0.0359705	0.107284
MSTRG.1156	MSTRG.1156.1	NA	17.6073	18.4863	17.0671	17.9091	17.3971	18.2901	3.62933	5.07977	0.605616	5.53491	17.7928	3.7124	1.95239	0.0372959	0.110434
MSTRG.11572	MSTRG.11572.9	NA	0	0	0.060901	0	0.091924	0	0	0	5.75745	0	0.025471	1.43936	2.37884	0.0300083	0.0931686
MSTRG.11574	ENSMUST00000151749.1	Gpr137c	0.184769	0.083822	0.023087	0.010252	0.023276	0.032149	0	12.3622	0	0	0.059559	3.09055	0.487108	0.46827	0.659349
MSTRG.11574	MSTRG.11574.1	NA	2.83229	6.70976	2.51551	4.40681	2.78781	5.52471	0.511656	0.728279	0.617049	4.44916	4.12948	1.57654	1.76691	0.314568	0.525352
MSTRG.11574	MSTRG.11574.10	NA	8.50502	3.95385	7.66101	6.46296	7.02629	5.85516	4.32029	1.39623	3.54967	1.20049	6.57738	2.61667	2.54741	0.0439211	0.125995
MSTRG.11574	MSTRG.11574.11	NA	12.2113	7.78959	7.35046	5.09244	12.8303	7.59237	0.333814	0.957652	4.81792	0.177942	8.81108	1.57183	12.204	0.000362393	0.00286374
MSTRG.11574	MSTRG.11574.8	NA	2.58652	0	0.051598	0	0	0	4.77789	13.967	0	0	0.439686	4.68623	0.180789	0.1369	0.296441
MSTRG.11575	MSTRG.11575.1	NA	25.5057	24.2343	27.9733	22.256	19.3229	22.0007	1.58848	1.63916	1.28792	1.14203	23.5488	1.4144	9.22312	5.50223e-07	2.49072e-05
MSTRG.11576	MSTRG.11576.1	NA	10.1004	9.18055	10.0685	9.22462	8.23751	9.43786	1.49988	0.642545	1.12899	0.100197	9.3749	0.842903	6.67376	0.00016359	0.00149301
MSTRG.11577	ENSMUST00000227166.1	Gm49194	8.91003	8.23741	8.28163	6.57949	6.91783	7.7162	1.73874	1.73152	0	2.57406	7.77377	1.51108	1.66364	0.0119456	0.051962
MSTRG.11580	MSTRG.11580.8	NA	0.152025	0.350603	0	0	0.158103	0.397906	0	0	0	11.2158	0.176439	2.80396	0.295872	0.193665	0.368929
MSTRG.11581	MSTRG.11581.1	NA	0.99009	1.04098	0.813152	0.599882	1.6403	1.21845	0	0.673515	1.34676	0	1.05048	0.50507	2.52379	0.00409363	0.0217511
MSTRG.11582	ENSMUST00000226973.1	Gnpnat1	0.062917	0.055663	0.001567	0.02496	0.153938	0.188804	0.904474	1.38173	2.32051	1.18772	0.081308	1.44861	0.637263	0.00108643	0.00711173
MSTRG.11582	MSTRG.11582.2	NA	0	0	0	0	0	0	9.35644	0	0	0	0	2.33911	0.2466	0.106469	0.246922
MSTRG.11583	ENSMUST00000228769.1	Fermt2	8.61234	9.15431	8.30857	10.2158	8.93326	9.01392	0.561876	0.430673	0.82462	0.000501	9.0397	0.454418	9.423	8.48698e-07	3.24011e-05
MSTRG.11584	ENSMUST00000228572.1	9630050E16Rik	8.75029	9.20972	8.24807	10.026	9.43301	9.03969	0.846582	0.762568	1.23778	0.139616	9.1178	0.746637	8.2328	2.31039e-06	6.21858e-05
MSTRG.11590	ENSMUST00000122972.1	Gm15601	40.4778	8.11958	34.6795	36.6852	0	43.3713	5.8309	1.66005	2.58191	0.000119	27.2222	2.51825	5.80525	0.285194	0.489613
MSTRG.11590	ENSMUST00000226558.1	Gm15601	0	31.9612	0	0	29.3409	0	0	0	0	0	10.217	0	3.92328	0.438393	0.637792
MSTRG.11590	MSTRG.11590.3	NA	0.005052	0.093694	0.000852	0.014491	6.85678	0.007013	0	0	0	0.566708	1.16298	0.141677	1.2518	0.78567	0.848401
MSTRG.11592	ENSMUST00000152110.7	Ddhd1	2.73081	0.080732	3.03784	1.50603	2.14846	3.9213	0	0	0	0	2.23753	0	2.59202	0.0989057	0.240647
MSTRG.11592	ENSMUST00000226559.1	Ddhd1	46.3449	49.7708	41.9371	41.1915	34.5561	41.6382	0.29143	1.08795	0.42274	0.0282	42.5731	0.45758	33.8784	1.51602e-06	4.69923e-05
MSTRG.11592	ENSMUST00000227258.1	Gm49125	84.6671	83.5289	81.1355	75.25	81.3259	82.5725	1.71634	1.92086	1.91206	2.16074	81.4133	1.9275	27.6703	1.35663e-10	9.48671e-07
MSTRG.11592	MSTRG.11592.1	NA	0	2.94705	0	0	0.000712	0.048654	14.4583	17.8258	0	15.2026	0.499402	11.8717	0.0226211	0.00120729	0.00776577
MSTRG.11592	MSTRG.11592.2	NA	0.814771	0.111996	2.18318	3.1443	4.51251	3.44845	10.1556	0.632756	5.69368	0.912752	2.3692	4.3487	1.09248	0.922101	0.939738
MSTRG.11592	MSTRG.11592.3	NA	0.003517	1.27241	2.48728	0	0	0	0	11.4929	0	13.964	0.627201	6.36423	0.113309	0.0809919	0.205769
MSTRG.11593	ENSMUST00000117730.2	Gm7206	1.48913	2.09542	2.26552	2.37682	1.18851	2.37821	59.542	55.4679	21.6922	71.9333	1.9656	52.1588	0.0287954	1.30472e-06	4.25241e-05
MSTRG.11596	MSTRG.11596.1	NA	0	0	0	0	0	0	0	0	14.6969	0	0	3.67423	3.41167	0.0280812	0.0889065
MSTRG.116	MSTRG.116.1	NA	14.8783	15.975	14.6314	17.3726	16.5345	18.4724	1.13935	0.604918	0.957924	0.652761	16.3107	0.838737	10.1681	2.82562e-07	1.72933e-05
MSTRG.11601	ENSMUST00000111388.4	Ubb-ps	0.229441	0.498876	0.314324	0.652175	0.405042	0.261671	1.70328	3.86331	6.00076	5.7854	0.393588	4.33819	0.419759	0.0161837	0.0660316
MSTRG.11601	MSTRG.11601.2	NA	0.494458	0.621132	0.65839	0.450597	0.917373	0.93508	0.840192	7.71156	0	6.23004	0.679505	3.69545	0.202615	0.0413393	0.120052
MSTRG.11601	MSTRG.11601.3	NA	0.503067	0.537612	0.412143	0	0.554979	0.943165	6.05149	15.2873	4.49513	8.65168	0.491828	8.62139	0.114247	0.000482101	0.00361891
MSTRG.11601	MSTRG.11601.4	NA	0	0	0	0	0	0	5.08246	0	0	0	0	1.27061	0.339169	0.106469	0.246922
MSTRG.11602	MSTRG.11602.1	NA	0.8064	1.86846	0	0	2.00016	1.51653	4.52576	28.0767	0	2.55563	1.03192	8.78952	0.127795	0.0768764	0.197465
MSTRG.11602	MSTRG.11602.3	NA	0.069637	0.170095	0	0.000356	0.058015	0.022782	0.605832	1.25471	0	12.5082	0.053481	3.5922	0.148476	0.0272199	0.0889065
MSTRG.11608	MSTRG.11608.7	NA	0.024081	0	0.037538	0	0	0	10.1875	2.07642	0	0	0.01027	3.06597	0.168976	0.0424313	0.122551
MSTRG.11609	MSTRG.11609.11	NA	0	0	2.75789	0.038064	3.21525	3.88898	0	13.0216	0	0	1.65003	3.2554	0.774505	0.837303	0.886688
MSTRG.1161	MSTRG.1161.1	NA	3.78066	4.97675	3.82293	4.05732	3.9513	4.7368	0.157574	1.34413	1.5737	0.328534	4.22096	0.850985	4.91067	7.84823e-05	0.000827828
MSTRG.11610	MSTRG.11610.1	NA	9.54888	9.12169	9.29105	8.54474	9.01011	8.16164	0.177298	0.559352	0.334503	0.268762	8.94635	0.334979	7.71918	1.42999e-07	1.1984e-05
MSTRG.11611	ENSMUST00000227016.1	Gm34934	1.60077	1.74598	1.81954	1.86117	1.9113	1.9629	0.901303	1.57883	0.655621	2.1115	1.81694	1.31181	0.978766	0.907071	0.927923
MSTRG.11612	ENSMUST00000228355.1	2810457G06Rik	7.31426	11.5386	9.41765	14.72	12.3965	18.3754	1.3832	2.56875	0	0	12.2937	0.987988	5.9259	0.0120339	0.0522667
MSTRG.11613	ENSMUST00000228844.1	Gm48958	17.4148	24.2923	17.3165	25.3137	19.1301	24.2473	1.37143	0.541467	0.415426	0.384786	21.2858	0.678277	12.3394	1.49291e-05	0.00023167
MSTRG.11614	MSTRG.11614.1	NA	12.3425	14.3618	10.2485	12.8051	11.9197	12.1775	0.495012	0.507197	1.31161	0.51103	12.3092	0.706213	11.1947	1.54133e-08	4.33499e-06
MSTRG.11617	MSTRG.11617.1	NA	5.00969	5.42144	3.85482	5.06876	4.5622	4.90789	0	0.476894	1.7693	0	4.80413	0.561549	8.52136	1.54083e-07	1.24827e-05
MSTRG.11618	MSTRG.11618.1	NA	8.29554	8.33588	5.4	7.57282	6.0995	6.42167	0	0.324471	0	0.331586	7.0209	0.164014	6.58584	1.97084e-05	0.000285213
MSTRG.1162	MSTRG.1162.1	NA	1.17804	1.31341	1.65292	1.48065	1.45348	1.46396	0	0	0.903567	0	1.42374	0.225892	3.19042	4.35365e-05	0.000519669
MSTRG.11621	ENSMUST00000227883.1	Gch1	0.943059	1.46396	1.14659	1.72062	1.28212	1.33259	0.157408	0	1.16007	0.097641	1.31482	0.35378	3.00439	7.28383e-05	0.000780175
MSTRG.11625	ENSMUST00000228742.1	Gm49149	3.41535	3.57618	3.89079	2.79922	2.31813	2.69333	0	0	0	0	3.1155	0	3.79101	2.2569e-05	0.00031579
MSTRG.11629	ENSMUST00000227190.1	Gm9502	30.9881	13.3767	0.707693	0.271593	17.3414	0.564404	0.465907	0	1.46856	0.216493	10.5417	0.53774	5.46	0.257511	0.454447
MSTRG.1163	MSTRG.1163.1	NA	1.522	2.45334	1.95091	1.80485	2.40559	2.36311	0.991024	0.672789	3.66477	0	2.0833	1.33214	3.49159	0.00353609	0.0192268
MSTRG.11630	ENSMUST00000227941.1	Mapk1ip1l	2.52921	25.6449	38.6337	40.6873	20.8595	38.9133	0.721406	2.47992	0.405039	0.314276	27.878	0.980161	12.6388	0.0310031	0.0954469
MSTRG.11630	MSTRG.11630.1	NA	18.5611	16.3996	16.8764	16.47	18.0835	16.0917	5.34297	4.11503	0.862927	3.17497	17.0804	3.37398	2.19644	0.00528263	0.0268071
MSTRG.11630	MSTRG.11630.9	NA	3.10036	4.22296	5.96176	3.60458	4.57861	4.74682	0	1.83259	0	0	4.36918	0.458149	3.60564	0.0166863	0.0676594
MSTRG.11634	ENSMUST00000228735.1	Gm48986	10.1245	10.732	9.02023	11.7472	11.3734	12.5284	0.62356	0.608456	0	0	10.9209	0.308004	8.21305	2.52511e-05	0.000343242
MSTRG.1164	MSTRG.1164.1	NA	0	0	0	0.138256	0.147185	0.135627	0	62.1655	0	0	0.070178	15.5414	0.325567	0.478812	0.668416
MSTRG.11640	ENSMUST00000180532.1	Gm6055	0.470995	0.499772	0.176544	0.199574	0.385697	0.523086	13.3474	10.8787	0	9.89805	0.375945	8.53106	0.0360625	9.6405e-05	0.000974278
MSTRG.11641	MSTRG.11641.7	NA	0.174759	0	0	0	0.287815	0	0	0	9.73726	0	0.077096	2.43431	3.09886	0.0237939	0.0881271
MSTRG.11642	ENSMUST00000228011.1	9530086P17Rik	8.05533	10.5096	10.1023	12.7737	12.9746	15.6502	0	0.835841	0.942988	0	11.6776	0.444707	15.0759	7.8558e-06	0.000144645
MSTRG.11643	ENSMUST00000228432.1	Gm49310	8.01268	9.88052	8.50493	12.1056	10.8813	12.5155	0.659285	1.26515	4.09968	0	10.3168	1.50603	14.6715	5.37297e-06	0.000110317
MSTRG.11644	MSTRG.11644.1	NA	9.10701	9.54104	8.55073	11.517	10.2454	12.5063	0.788314	0.693437	0	0	10.2446	0.370438	7.22912	0.000103735	0.00103148
MSTRG.11645	ENSMUST00000227419.1	Gm49307	8.41708	10.1549	8.57978	11.2863	10.4638	10.7396	0.379985	0.424071	1.30786	0	9.94023	0.527979	12.5645	1.23139e-07	1.10847e-05
MSTRG.11646	ENSMUST00000226373.1	Tmem260	12.6706	13.6673	13.1718	11.0285	13.9582	9.34014	0.516905	0.618486	3.35134	0.127667	12.3061	1.1536	15.5325	1.29344e-05	0.000208358
MSTRG.11646	MSTRG.11646.12	NA	0	0	0	2.26074	0	4.51521	0	0	0	0	1.12932	0	2.13653	0.315602	0.526627
MSTRG.11647	ENSMUST00000227321.1	Gm49096	3.05651	0.108596	3.28255	3.01642	2.69739	2.83773	0.416418	0.647804	0.266755	0.557757	2.49986	0.472183	1.88891	0.236608	0.427651
MSTRG.1165	ENSMUST00000143674.7	Pde6d	0.123969	0.132363	0.026036	0	0	0.024852	0	0.942114	0	3.27985	0.051203	1.05549	0.382932	0.0708313	0.185004
MSTRG.11650	ENSMUST00000226751.1	Gm48909	0.141648	0	0	0.11434	0.112734	0.225236	0.752118	3.42002	0	0	0.098993	1.04303	0.517534	0.229876	0.41877
MSTRG.11657	MSTRG.11657.1	NA	0	0	0	0	0.102497	0	0	0	28.5111	0	0.017083	7.12779	4.61735	0.0258914	0.0889065
MSTRG.11657	MSTRG.11657.2	NA	0	0	0	0	0	0	0	0	9.56812	0	0	2.39203	2.86015	0.0280812	0.0889065
MSTRG.1166	MSTRG.1166.1	NA	8.43591	8.6268	7.76099	8.28251	9.01614	7.77378	0.623618	0.559921	0	0.116751	8.31602	0.325073	5.83759	8.61864e-06	0.00015506
MSTRG.11661	MSTRG.11661.1	NA	0	0	0	0	0	0	0	0	15.7592	0	0	3.93979	3.5127	0.0280812	0.0889065
MSTRG.11662	ENSMUST00000160453.1	Exoc5	2.6594	2.14952	2.19596	1.89355	2.64844	1.6947	0	0	0	0.345235	2.20693	0.086309	2.64042	0.00031129	0.00252523
MSTRG.11662	ENSMUST00000226647.1	Gm49204	21.8433	20.1458	20.6302	18.2975	21.8192	20.1376	2.82629	3.58401	1.00842	2.33428	20.4789	2.43825	4.19408	5.30823e-05	0.000608025
MSTRG.11662	MSTRG.11662.1	NA	1.01324	0.976685	1.32669	0.746842	1.30225	0.847477	0	4.25734	0	0	1.03553	1.06434	1.16884	0.804557	0.864222
MSTRG.11662	MSTRG.11662.2	NA	8.50299	0	0.30854	7.28438	7.50763	0	0	0	0	0	3.93392	0	4.48923	0.197576	0.374454
MSTRG.11665	ENSMUST00000228809.1	Gm48936	2.1689	1.90913	3.82295	2.6662	1.93388	1.91894	1.12036	0.255766	2.57872	0.59086	2.40333	1.13643	2.528	0.0251482	0.0889065
MSTRG.11665	MSTRG.11665.1	NA	1.07322	1.11959	1.58928	2.65854	2.11601	0.82919	0.57769	0.766133	0	0.407278	1.56431	0.437775	1.44729	0.245046	0.438861
MSTRG.11668	ENSMUST00000227634.1	Slc35f4	0.051179	0.131231	0.094654	0	0.164612	0.076764	0.121117	0.089999	3.76738	0.381889	0.086407	1.0901	1.63515	0.110246	0.252873
MSTRG.1167	ENSMUST00000193369.1	Gm37152	13.9632	13.8557	13.551	15.315	14.1748	13.2893	3.34716	0.884738	0	0.304327	14.0248	1.13406	4.57205	0.00473175	0.0244816
MSTRG.11674	ENSMUST00000228396.1	Gm48950	11.2638	10.8144	10.7974	8.60686	8.5821	10.2424	0.25958	0.32559	0	0.208805	10.0512	0.198494	7.49634	1.29215e-07	1.13658e-05
MSTRG.11675	ENSMUST00000226894.1	Gm48948	11.9232	13.0061	12.2	12.3559	12.966	14.9435	0.48996	0.627451	0.261152	1.58865	12.8991	0.741802	6.26996	3.20094e-05	0.000409706
MSTRG.11677	ENSMUST00000080330.5	Gm10916	0.589688	0.984496	1.37755	0.183136	1.30509	1.47374	1.81319	1.98186	0	3.41726	0.985618	1.80307	0.290288	0.00244014	0.0140642
MSTRG.11678	ENSMUST00000175096.1	Rpph1	397.582	534.557	533.009	592.237	604.23	526.959	6614.59	5864.48	367.739	5638.44	531.429	4621.31	0.0260694	0.000170397	0.00154447
MSTRG.11681	ENSMUST00000181482.1	Gm26782	16.3782	14.8685	16.8561	13.6075	17.6487	12.6586	26.7247	20.4758	3.16476	29.1158	15.3363	19.8703	0.247921	0.000590119	0.00428565
MSTRG.11681	ENSMUST00000181697.2	Gm26782	0	0	2.73114	0	3.39443	0	0	5.67987	0	6.55534	1.02093	3.0588	0.235744	0.180251	0.349742
MSTRG.11681	ENSMUST00000227207.1	Gm26782	1.77684	1.81477	1.95238	1.1629	1.20749	1.05012	3.59288	5.91809	0.968692	1.64013	1.49409	3.02995	0.40729	0.0402637	0.117552
MSTRG.11681	ENSMUST00000227351.1	Gm26782	0.505698	0.91404	0.94987	0.761443	0.745564	0.753819	15.7702	18.0157	0.64295	12.1057	0.771739	11.6336	0.0406595	0.000116774	0.00113298
MSTRG.11681	ENSMUST00000228078.1	Gm26782	4.58358	4.16197	2.36615	3.78599	1.69798	0	0	3.36064	0	0	2.76594	0.84016	2.1734	0.36665	0.57644
MSTRG.11681	ENSMUST00000228254.1	Gm26782	9.97247	6.50162	7.76925	6.75166	8.9058	5.48412	12.8207	18.3606	0	11.8419	7.56415	10.7558	0.171628	0.0110884	0.0489975
MSTRG.11681	MSTRG.11681.1	NA	0.342568	0.010285	0.05873	0	0.904287	0.002581	0.036645	4.34658	0	0	0.219742	1.09581	0.708123	0.61082	0.750855
MSTRG.11681	MSTRG.11681.3	NA	0	0	0	0	0	2.97224	5.74878	0	2.52829	0	0.495373	2.06927	0.718426	0.712199	0.798323
MSTRG.11681	MSTRG.11681.4	NA	0	0	0.296248	0	0	0.512371	0	8.63477	0	0	0.13477	2.15869	0.542374	0.486933	0.673581
MSTRG.11681	MSTRG.11681.6	NA	0.072668	0.333806	0	0	0.203699	0.087771	2.36689	2.61587	0	0	0.116324	1.24569	0.37093	0.0805763	0.20498
MSTRG.11681	MSTRG.11681.7	NA	2.39026	0.582686	0.333494	1.49032	0.256182	0	3.81424	3.91843	0.229224	0	0.842159	1.99047	0.484148	0.354727	0.56273
MSTRG.11683	ENSMUST00000160890.7	Osgep	2.26854	0.595075	1.00566	0.720415	1.35501	4.60593	0.347714	0.182446	0	0	1.75844	0.13254	1.90627	0.193562	0.368786
MSTRG.11683	MSTRG.11683.4	NA	4.09714	3.99233	1.36938	2.89649	6.56987	6.17788	7.45374	15.3208	0	6.69902	4.18385	7.36838	0.222213	0.0792774	0.202343
MSTRG.1169	ENSMUST00000192517.1	Gm37022	1.54045	1.75759	2.18482	1.85234	2.31236	2.02188	0	0.080846	1.05979	0.140275	1.94491	0.320228	3.63752	5.4252e-05	0.000618036
MSTRG.11694	ENSMUST00000228571.1	Gm7107	0.022985	0.073642	0.090441	0.058509	0.170411	0.046902	4.25871	4.11051	2.81162	5.00353	0.077148	4.04609	0.166206	7.80979e-08	8.77845e-06
MSTRG.11696	ENSMUST00000166408.7	Mettl17	2.53037	2.08176	1.70379	3.57126	2.59564	0.194865	0	0.075076	0	0	2.11295	0.018769	3.12455	0.0341647	0.102901
MSTRG.11697	ENSMUST00000228173.1	Ndrg2	0.181105	0.466639	0.401119	0.096294	0.388904	0.755343	0.246113	1.38397	4.00459	1.72599	0.381567	1.84017	1.04987	0.881718	0.907877
MSTRG.11697	MSTRG.11697.2	NA	1.4489	0.502799	0.730994	0.933406	0.461286	2.23951	5.25553	15.8985	0	16.0306	1.05282	9.29615	0.0598972	0.00401416	0.0213902
MSTRG.11697	MSTRG.11697.6	NA	0.017453	0	0	0	0.041957	0	3.71114	0	0.390768	0	0.009902	1.02548	0.462851	0.177214	0.345358
MSTRG.11697	MSTRG.11697.7	NA	0.034072	0.068024	0.081474	0	0	0	0	1.00097	1.36155	4.64135	0.030595	1.75097	0.464912	0.181178	0.351085
MSTRG.11697	MSTRG.11697.8	NA	0	0	0	0	0	0	0	0	0	4.4875	0	1.12187	0.391077	0.142268	0.296441
MSTRG.11698	ENSMUST00000182961.1	Arhgef40	1.56521	1.95249	1.69114	2.2585	2.10758	2.3192	0	0.603788	2.11252	0	1.98235	0.679078	4.52581	3.93747e-06	8.90691e-05
MSTRG.11699	ENSMUST00000181008.2	Gm16617	9.9846	10.0448	9.3952	12.9155	10.4832	11.2199	1.21989	0	4.95481	0	10.6739	1.54367	17.0769	0.000176954	0.00159283
MSTRG.117	ENSMUST00000195811.1	Gm37409	21.6003	23.9551	20.5303	26.7256	23.172	28.2777	0.457417	1.12273	11.9309	0.222231	24.0435	3.43331	47.4926	9.40482e-07	3.43854e-05
MSTRG.1170	ENSMUST00000186682.1	Dis3l2	6.57103	6.24328	6.62619	6.73712	6.81292	6.33703	0.962539	1.2e-05	0.000129	0.710878	6.55459	0.41839	3.76376	0.000161519	0.0014774
MSTRG.1170	MSTRG.1170.1	NA	0.115661	0.20554	0.272005	0.253767	0.152646	0.351969	0.983866	1.68021	1.67156	1.56735	0.225265	1.47575	0.558267	0.00116623	0.00754986
MSTRG.11701	MSTRG.11701.1	NA	0	0	0.199337	0	0.173943	0	0	2.1117	0	13.0449	0.062213	3.78914	0.170326	0.0656338	0.17412
MSTRG.11703	ENSMUST00000226970.1	Gm49086	4.3236	5.10179	6.78151	6.06187	7.86301	5.42646	6.33286	6.53004	0	2.77183	5.92637	3.90868	0.549413	0.214329	0.397675
MSTRG.11703	MSTRG.11703.1	NA	1.16136	1.77527	0.017895	1.20171	0.015046	3.03509	4.90697	0.008903	0	1.74728	1.20106	1.66579	0.449284	0.30665	0.515784
MSTRG.11705	MSTRG.11705.5	NA	0.331791	0.098838	0.247889	0.861991	1.62489	0.484839	14.4358	14.8454	0	4.27744	0.608372	8.38965	0.0595583	0.0055081	0.0277497
MSTRG.11705	MSTRG.11705.6	NA	1.71509	0.45171	1.18346	0.566498	0.98289	0.447359	23.8329	14.0735	1.10184	4.04199	0.891169	10.7626	0.062321	0.00183906	0.0110882
MSTRG.11705	MSTRG.11705.8	NA	2.58485	0.867529	1.12487	2.07952	1.7766	0.480497	28.6395	28.2951	0	3.68997	1.48564	15.1561	0.051977	0.0143674	0.0601683
MSTRG.11708	MSTRG.11708.1	NA	5.97903	5.93494	5.89307	6.20363	6.44138	5.62195	0.787483	0.242309	0	0.363498	6.01233	0.348322	3.95972	6.13171e-06	0.000121237
MSTRG.11709	ENSMUST00000180857.1	Gm26590	12.1323	10.5253	8.98646	0.340566	12.3481	9.60538	1.39244	0.224371	0	0	8.98969	0.404204	2.96574	0.223542	0.410395
MSTRG.11709	ENSMUST00000227448.1	Gm26590	0	0	0.335986	6.55079	0	0.014136	0	0	0	1.42212	1.15015	0.35553	1.29943	0.758581	0.837636
MSTRG.11710	ENSMUST00000122823.1	Chd8	26.2921	20.9168	35.9554	28.6216	38.0673	38.4831	18.4998	4.93353	0.389217	2.23081	31.3894	6.51334	1.85476	0.326748	0.540196
MSTRG.11710	ENSMUST00000134329.1	Chd8	10.8032	5.84768	7.22391	10.2475	6.90461	8.57624	0.445702	0	0	0	8.2672	0.111425	7.62846	5.70616e-05	0.0006429
MSTRG.11710	ENSMUST00000145404.1	Chd8	0.977927	0.39604	0.882842	0	0.379877	0	9.88753	0	0	0	0.439448	2.47188	0.281397	0.14731	0.303226
MSTRG.11710	ENSMUST00000147827.7	Chd8	1.44121	0.986146	1.99162	1.26432	1.86876	1.25772	0	0	0	0	1.4683	0	2.30243	0.000645959	0.00461964
MSTRG.11710	ENSMUST00000199135.1	Chd8	15.7345	16.3377	15.6472	16.2261	18.8511	16.6208	1.05668	1.36691	2.99006	0.493284	16.5696	1.47673	13.3437	4.52121e-07	2.22052e-05
MSTRG.11710	MSTRG.11710.11	NA	2.81503	6.36826	3.60797	0	0.064406	0.060972	8.14651	1.72675	0.090774	0	2.15277	2.49101	0.31386	0.274991	0.476384
MSTRG.11710	MSTRG.11710.3	NA	0.158948	15.4189	0.010225	0	0	0	0.065824	0	0	0	2.59801	0.016456	1.61113	0.665519	0.759841
MSTRG.11710	MSTRG.11710.5	NA	0	0	0	1.80283	2.26252	2.18499	0	0	0.805603	9.69194	1.04172	2.62439	0.832019	0.858744	0.889812
MSTRG.11712	ENSMUST00000200590.1	Gm43766	9.94373	7.1128	17.034	10.8513	13.4096	7.26822	4.55205	11.5511	9.31168	8.55474	10.9366	8.4924	1.44106	0.369138	0.579314
MSTRG.11713	ENSMUST00000174585.7	Rab2b	16.5894	15.8125	2.28327	8.7142	8.36691	12.1261	0.712182	9.27202	0	0.246733	10.6487	2.55773	4.17138	0.179965	0.349352
MSTRG.11713	MSTRG.11713.3	NA	0	0.007791	0	0	0	0	7.92662	0	0	0	0.001298	1.98165	0.269921	0.106786	0.247316
MSTRG.11716	ENSMUST00000197394.1	Mettl3	15.8409	16.2315	14.5382	13.5316	16.4559	15.2443	0.749357	0.602135	1.06966	0	15.3071	0.605287	13.8574	2.97175e-06	7.3321e-05
MSTRG.11716	MSTRG.11716.9	NA	0	0.006323	0.270141	0	0	0	0	5.24238	0	0	0.046077	1.31059	0.573311	0.43098	0.637792
MSTRG.11721	ENSMUST00000192537.1	Gm37504	1.46938	1.16506	1.14685	1.00781	0.84746	0.729836	0	0	3.39212	0.104644	1.06107	0.87419	3.62696	0.00324633	0.0179084
MSTRG.11722	MSTRG.11722.1	NA	0	0	0	0	0	0	0	0	20.7711	0	0	5.19277	3.94715	0.0280812	0.0889065
MSTRG.1173	ENSMUST00000192326.1	Gm37485	10.0262	9.91743	10.0774	9.17356	7.65727	9.24062	0.493373	0.212635	0.604613	0	9.34875	0.327655	9.16283	2.82954e-06	7.0908e-05
MSTRG.1175	ENSMUST00000192592.1	Gm38010	13.2601	14.7861	13.2141	13.8864	14.3597	14.6096	0.516963	0.889555	0.212299	0.595569	14.0193	0.553597	8.29303	3.69003e-07	1.99857e-05
MSTRG.1176	ENSMUST00000192464.1	Gm37541	6.24071	6.94887	5.91949	6.13394	5.63908	6.27332	0.111264	0.910918	2.71265	0	6.19257	0.933707	10.0343	5.74973e-06	0.000115939
MSTRG.11768	ENSMUST00000103634.2	Trav13n-4	0	0	0	0	0.128729	0	0	0	6.83819	0	0.021455	1.70955	2.57039	0.0242667	0.0889065
MSTRG.1177	ENSMUST00000195687.1	Gm38021	3.95685	3.4309	3.6494	4.31275	3.52269	3.45401	0.288951	0.177328	0	0.366754	3.7211	0.208258	3.31868	3.14516e-06	7.61948e-05
MSTRG.11770	ENSMUST00000200663.1	Trav12-4	0.741295	0.86188	0.811749	0.63026	1.8595	1.36471	3.61181	3.6173	0	3.48626	1.0449	2.67884	0.224802	0.00247497	0.0142357
MSTRG.11777	MSTRG.11777.1	NA	0	0	0	0	0	0	0	0	0	38.5889	0	9.64723	0.131522	0.142268	0.296441
MSTRG.1178	ENSMUST00000120149.1	Gm6136	1.24373	0.981813	1.07343	0.783475	1.00622	1.01434	4.00209	6.59019	0	6.67474	1.01717	4.31675	0.131831	0.000695072	0.0048998
MSTRG.1179	ENSMUST00000195634.1	Gm37967	8.68152	9.14953	8.14899	7.34824	7.45511	7.74824	0.849938	0.341476	1.19667	0	8.08861	0.597021	7.95623	3.58213e-05	0.000446992
MSTRG.11798	ENSMUST00000103699.1	Traj43	1.89024	2.15749	1.21936	2.40465	2.51887	2.16279	0	0	4.32045	0	2.0589	1.08011	7.11264	2.26336e-05	0.000316424
MSTRG.11799	ENSMUST00000103700.1	Traj42	2.16363	2.72011	0.781005	1.2908	2.1835	1.03316	0	0	0	0	1.69537	0	2.77019	0.00716213	0.0344077
MSTRG.118	ENSMUST00000195506.1	Gm38120	6.24613	15.6478	5.79479	6.35676	5.8577	6.61422	0.953538	0.414053	2.33313	0	7.7529	0.925181	8.75239	0.000990369	0.00658465
MSTRG.118	MSTRG.118.1	NA	19.626	12.2842	19.3922	24.1143	21.9527	0.071928	0.528618	0.226345	0.759003	0	16.2402	0.378491	11.5453	0.0698493	0.182946
MSTRG.118	MSTRG.118.2	NA	0	0	0	0	0	20.7426	1.23787	0.436642	0	0.240899	3.45711	0.478853	0.862111	0.904378	0.92579
MSTRG.11800	ENSMUST00000103701.1	Traj41	1.70755	2.78146	2.87509	2.24095	1.71587	2.66352	0	0	0	0	2.33074	0	3.17306	0.000122513	0.00117763
MSTRG.1181	ENSMUST00000195266.1	Gm37017	1.6884	2.58011	1.90536	2.62892	1.50739	2.9605	0	0	0	0	2.21178	0	3.33283	0.00021061	0.00183552
MSTRG.1182	MSTRG.1182.1	NA	0	0	0.021243	0	0	0	0	0	8.88374	0	0.003541	2.22094	2.77202	0.0296816	0.092414
MSTRG.11820	ENSMUST00000103720.1	Traj21	3.1167	3.52544	4.10231	3.88193	3.22995	2.9942	0	0	0	0	3.47509	0	4.40251	8.15962e-07	3.17529e-05
MSTRG.11821	ENSMUST00000103721.2	Traj20	3.86099	3.64511	4.10662	4.01193	4.4398	3.87835	0	0	0	0	3.99047	0	4.9852	7.32666e-09	3.33991e-06
MSTRG.11822	ENSMUST00000103722.1	Traj19	5.18552	3.28568	2.86039	3.62738	1.36528	3.5905	0	0	5.04643	0	3.31912	1.26161	9.18609	0.00115845	0.00750622
MSTRG.11823	ENSMUST00000103723.1	Traj18	1.38222	5.5238	3.83865	3.02658	3.55028	2.00371	0	0	0	0	3.22087	0	3.97872	0.00444805	0.023279
MSTRG.11824	ENSMUST00000103724.1	Traj17	5.24954	6.46243	6.18812	4.00554	3.72254	6.98098	0	0	0	0	5.43486	0	5.77574	4.99273e-05	0.000579221
MSTRG.1183	ENSMUST00000195625.1	Gm37447	5.48357	3.78408	3.37643	3.19043	17.4068	4.99749	0.210384	0.05546	0.333179	0.506479	6.37313	0.276375	5.26786	0.0161123	0.0658011
MSTRG.1183	MSTRG.1183.1	NA	10.0531	13.1954	11.3352	13.9148	0	11.9182	0	0	1.76816	0	10.0694	0.442039	12.3336	0.0415848	0.120588
MSTRG.11832	ENSMUST00000103732.1	Traj8	0	0	0	0	0	0	0	0	6.15664	0	0	1.53916	2.40402	0.0280812	0.0889065
MSTRG.11838	ENSMUST00000103738.1	Traj2	0	0	0	0	0	0	0	0	7.83572	0	0	1.95893	2.64079	0.0280812	0.0889065
MSTRG.11845	ENSMUST00000228871.1	Mrpl52	0	0	0.050874	0	0.004193	0	3.71135	6.03573	0	2.91408	0.009178	3.16529	0.104401	0.000481605	0.00361624
MSTRG.11847	ENSMUST00000226138.1	5430430K15Rik	0.317191	0.299501	0.078072	0.18133	0.118457	0.080466	0	0	8.70064	0	0.17917	2.17516	3.2763	0.0139665	0.0588186
MSTRG.11855	ENSMUST00000132242.1	Acin1	0.646022	0.698328	0.733351	2.01906	0.16156	0.990061	4.59001	6.14247	0	4.36345	0.874731	3.77398	0.157491	0.00787589	0.0371412
MSTRG.1186	MSTRG.1186.1	NA	2.87019	2.93301	1.9763	2.09511	1.85302	2.38167	0.564021	0.179737	0	0.344597	2.35155	0.272089	2.05168	0.00162047	0.00996645
MSTRG.11861	ENSMUST00000182700.1	Ppp1r3e	7.61997	4.4186	4.84206	3.81813	7.16968	6.36113	5.49162	8.37379	1.72199	2.71638	5.70493	4.57594	0.801111	0.592738	0.740529
MSTRG.11865	ENSMUST00000226456.1	Slc22a17	0.081022	0.00932	0.111051	0.027377	0.100491	0.106088	0.089691	0.255141	7.31242	0.090616	0.072558	1.93697	2.29326	0.034683	0.104102
MSTRG.11865	ENSMUST00000226718.1	Slc22a17	0.32681	0.495476	0.053562	0.005391	0.767895	0.417555	0	0	9.4336	0	0.344448	2.3584	3.79829	0.0152431	0.0629791
MSTRG.11865	MSTRG.11865.11	NA	0	0	0	0	0	1.74941	14.5707	0	0.134553	29.432	0.291568	11.0343	0.0373469	0.0136438	0.0577439
MSTRG.11865	MSTRG.11865.12	NA	0	0	0	0	0	0.801038	0	0	0	4.52909	0.133506	1.13227	0.433441	0.215935	0.399933
MSTRG.11869	MSTRG.11869.6	NA	2.504	2.17239	3.07264	3.18381	3.32333	3.67397	0	0.468856	0.274605	0	2.98836	0.185865	3.99798	9.95502e-05	0.000998683
MSTRG.11870	ENSMUST00000185798.1	Mhrt	0.22269	0.6435	0.074056	0.257311	0	0	0	0	4.02179	0	0.199593	1.00545	2.49008	0.0170406	0.0688064
MSTRG.11871	MSTRG.11871.3	NA	1.64743	0	1.36048	1.58655	1.13806	1.31384	0	0	3.91135	0	1.17439	0.977838	4.20931	0.0122637	0.0530523
MSTRG.11873	ENSMUST00000228715.1	Gm31251	1.73128	1.41598	2.46424	3.29101	2.14031	4.45894	0	0.245541	3.53898	0.283947	2.58363	1.01712	5.84579	0.00079931	0.00550177
MSTRG.11874	MSTRG.11874.1	NA	2.3351	2.4491	3.53559	3.03042	2.43329	4.89832	0	0	1.03708	0	3.11364	0.25927	5.40966	0.000239026	0.00203864
MSTRG.11876	ENSMUST00000176872.3	Zfhx2os	1.08047	2.51137	1.59318	1.28831	2.03605	1.25349	0	0	0	0	1.62715	0	2.56946	0.00149065	0.00927023
MSTRG.11876	ENSMUST00000183750.2	Zfhx2os	9.47718	34.3288	9.63434	15.0991	34.4514	17.8162	0	0	0	0	20.1345	0	22.1998	0.000465655	0.00351508
MSTRG.11876	ENSMUST00000185121.7	Gm20687	0.706611	2.25976	0.499031	1.1557	0.719105	0.859037	0.024617	0	1.57473	0	1.03321	0.399836	3.22761	0.00228933	0.0133348
MSTRG.11876	MSTRG.11876.1	NA	21.9869	0.577046	20.7868	22.723	0.398053	23.4729	0	0	3.42254	0.828019	14.9908	1.06264	11.0681	0.126016	0.278841
MSTRG.11876	MSTRG.11876.6	NA	22.6836	26.069	24.1363	24.8611	24.7575	25.9216	2.17335	2.37295	2.81747	1.78621	24.7382	2.2875	9.40063	4.61951e-09	2.72557e-06
MSTRG.11877	ENSMUST00000185430.1	Zfhx2	0.413761	7.93764	1.45467	6.6264	7.3446	4.30039	0.83038	0.014634	1.85444	0.027703	4.67958	0.681788	7.31404	0.0224021	0.0843261
MSTRG.11877	ENSMUST00000188534.1	Zfhx2	50.7719	58.7585	51.7563	53.9826	56.3246	55.7498	0.959435	2.89	11.2075	0.854552	54.5573	3.97786	54.7824	5.15514e-07	2.41746e-05
MSTRG.11877	MSTRG.11877.1	NA	2.37791	23.2437	0.07842	0.15114	0.431685	11.5448	0.112496	0.779275	0.718615	0.336043	6.30461	0.486607	3.1231	0.390294	0.603423
MSTRG.11877	MSTRG.11877.10	NA	24.2897	5.55373	7.26176	6.0526	8.43972	10.4214	0	3.23884	0	0	10.3365	0.809711	6.02924	0.0359172	0.10715
MSTRG.11877	MSTRG.11877.2	NA	0	0	17.1843	6.3849	2.46205	0	0.771654	0	0	0	4.33855	0.192913	1.62513	0.688275	0.778462
MSTRG.11877	MSTRG.11877.3	NA	4.602	0.190421	3.68208	1.78765	0	4.86956	0	0.225421	0	0.025556	2.52195	0.062744	2.12453	0.336033	0.542886
MSTRG.11877	MSTRG.11877.5	NA	1.18499	0	5.2111	0	0	0.410012	0.445711	0	0	0	1.13435	0.111428	0.820647	0.762782	0.840991
MSTRG.11877	MSTRG.11877.6	NA	0	2.66369	0	2.86138	1.8293	2e-06	0	0.046083	0	0	1.22573	0.011521	2.60566	0.163731	0.325939
MSTRG.11877	MSTRG.11877.8	NA	17.0211	0.731652	2.2031	3.55887	4.88396	14.9356	0	0.161842	0	0	7.22237	0.040461	5.81991	0.0785489	0.200872
MSTRG.11877	MSTRG.11877.9	NA	9.27848	1.01086	0.365076	0.37496	0.291358	0	0	4.43651	0	0	1.88679	1.10913	1.04067	0.969332	0.976412
MSTRG.11880	MSTRG.11880.1	NA	2.34704	2.04646	1.6602	1.85076	2.179	1.76634	0	0.238385	0	0	1.97497	0.059596	2.82155	3.67538e-05	0.00045556
MSTRG.11883	ENSMUST00000074642.2	Gm8894	0.431694	0.444733	0.299216	0.447105	0.164712	0.107519	1.83709	7.03678	9.06856	7.35572	0.31583	6.32454	0.332272	0.01717	0.0692049
MSTRG.11885	MSTRG.11885.1	NA	2.04384	2.38555	2.6604	3.23803	2.51946	2.29787	0	0.40733	1.16463	0	2.52419	0.392991	4.63856	3.50283e-06	8.21374e-05
MSTRG.11886	MSTRG.11886.1	NA	1.05186	0.828794	1.32021	0.804637	1.82489	1.18965	0	0	0.380173	0	1.17001	0.095043	2.37742	0.00166439	0.0102005
MSTRG.11888	ENSMUST00000170155.7	Cpne6	0.257532	0.51305	0.361671	0.322622	0.529371	0.678418	0	0.831624	2.05734	1.4421	0.443777	1.08277	1.21883	0.508874	0.691021
MSTRG.1189	MSTRG.1189.1	NA	2.37377	2.12304	2.89524	2.40547	2.20064	2.05049	0	0	2.65102	0	2.34144	0.662755	5.71566	0.000240639	0.00204916
MSTRG.11892	ENSMUST00000238215.1	A730061H03Rik	10.043	10.4416	10.9991	9.93828	10.5676	10.8062	0	4.49929	1.59163	2.12487	10.466	2.05395	5.54933	0.0113959	0.0500256
MSTRG.11901	ENSMUST00000139313.1	Tm9sf1	0	0	0	0	0	0	0	0	4.59994	0	0	1.14999	2.15506	0.0280812	0.0889065
MSTRG.11902	ENSMUST00000228007.1	Gm49747	12.3976	12.3295	11.7565	13.5322	14.3225	14.2186	2.41056	2.30059	3.28996	0.432681	13.0928	2.10845	7.72289	0.00017561	0.00158346
MSTRG.11904	ENSMUST00000227157.1	Nedd8	6.40655	6.7085	6.42326	7.14843	6.53239	6.43056	0.210273	0.480492	0.431119	0.00141	6.60828	0.280823	7.23287	2.55185e-07	1.65102e-05
MSTRG.11908	ENSMUST00000128802.7	Dhrs1	0.111754	0.128648	0.115513	0.132457	0.068847	0.019282	4.02233	3.14821	0.659007	3.36504	0.096084	2.79865	0.152175	4.95641e-06	0.000104491
MSTRG.11914	ENSMUST00000227032.1	Sdr39u1	0	0	0.034484	0	0	0	0	0	4.19457	0	0.005747	1.04864	2.07919	0.0317873	0.0972697
MSTRG.11917	ENSMUST00000227962.1	Gm48927	0	0	0	0	0	0	0	0	5.58901	0	0	1.39725	2.31709	0.0280812	0.0889065
MSTRG.11918	ENSMUST00000103972.1	Gm24118	0	0	0	0	0	0	0	0	4.20215	0	0	1.05054	2.08544	0.0280812	0.0889065
MSTRG.1192	ENSMUST00000174605.1	Gigyf2	0.005718	0.080928	0.09664	0	0.041356	0.004564	10.1428	13.1214	20.9326	2.10933	0.038201	11.5765	0.232867	0.017519	0.0702913
MSTRG.1192	MSTRG.1192.14	NA	4.86678	4.81699	3.7091	4.31041	5.36857	6.34134	0.39336	0	0	1.0496	4.9022	0.360739	3.35167	0.00188079	0.0112989
MSTRG.1192	MSTRG.1192.9	NA	0.278032	0.459697	0.362517	0.081347	0.526253	0.026902	0	0	0	37.2435	0.289125	9.31089	0.163739	0.180379	0.349925
MSTRG.11923	MSTRG.11923.1	NA	1.13912	1.62605	1.63012	1.8138	1.55345	1.66068	0.235541	0.166058	0.755746	0	1.57054	0.289336	2.83994	3.82336e-05	0.000469445
MSTRG.11924	MSTRG.11924.2	NA	1.74064	2.29384	1.78924	2.8896	2.28664	2.55339	0.230118	0.296899	0	0	2.25889	0.131754	2.88249	0.000313418	0.00253872
MSTRG.11926	ENSMUST00000210920.1	Gm4032	1.55117	0.804321	1.18397	1.35245	0.608694	1.28573	0.665885	0.452109	0	1.55477	1.13105	0.668191	0.819769	0.420164	0.636886
MSTRG.11926	ENSMUST00000211600.1	Gm4032	0	0.743479	0.030527	0	0.44921	0	0	0.033303	4.12204	0	0.203869	1.03884	2.45052	0.029524	0.0920478
MSTRG.11927	ENSMUST00000138174.7	Mphosph8	3.18691	5.38679	7.19229	6.96772	4.85605	4.44709	23.9636	14.736	0	12.5782	5.33948	12.8194	0.0950442	0.00269277	0.015269
MSTRG.11928	MSTRG.11928.1	NA	21.3221	19.5654	19.8889	19.9989	19.5306	17.5557	0	1.24251	0	0.69095	19.6436	0.483366	12.0895	4.68795e-05	0.000550253
MSTRG.11929	MSTRG.11929.1	NA	10.3054	11.4609	11.3019	11.5767	11.6383	11.2524	1.10283	0.460791	2.18776	0	11.2559	0.937844	11.8907	2.87659e-05	0.000378611
MSTRG.11930	ENSMUST00000168524.7	Pspc1	0.046899	0.019227	0.003458	0.024138	0.012252	0.020718	0.232438	0.225034	27.9863	0.434556	0.021115	7.21959	3.12732	0.0616619	0.165788
MSTRG.11930	ENSMUST00000180682.1	Gm16973	1.36061	1.91997	1.80914	2.26748	0.382167	2.41869	0	0.303798	0	0	1.69301	0.07595	2.4124	0.0305007	0.0942996
MSTRG.11930	ENSMUST00000180752.1	Gm16973	15.181	26.551	18.2756	29.7528	17.0342	23.4728	1.15414	0.768095	0	1.39329	21.7112	0.828883	8.16703	0.000238682	0.00203645
MSTRG.11930	MSTRG.11930.1	NA	10.1157	4.58387	11.8255	0	10.6245	8.12256	6.02597	10.9868	0	13.0532	7.54536	7.5165	0.132218	0.0351568	0.105278
MSTRG.11930	MSTRG.11930.10	NA	0	0	0	0	0	0	0	0	17.1604	0	0	4.29009	3.64068	0.0280812	0.0889065
MSTRG.11931	MSTRG.11931.1	NA	12.9786	23.0418	18.3027	20.6059	20.2314	22.2255	1.59797	2.86271	1.56507	0.585863	19.5643	1.6529	9.53719	0.000170711	0.00154658
MSTRG.11931	MSTRG.11931.2	NA	17.9177	0.026401	1.01545	0	0	0.041719	0	0	0	0	3.16687	0	1.33898	0.795256	0.85641
MSTRG.11932	MSTRG.11932.1	NA	14.3158	14.1821	14.7122	14.4676	15.672	14.7472	2.71928	1.01567	1.44222	0.119923	14.6828	1.32427	8.12254	0.000644099	0.00460863
MSTRG.11933	MSTRG.11933.5	NA	4.17405	3.92585	1.59656	0	0	0	0.563934	0	0	3.16283	1.61607	0.931692	0.520797	0.438623	0.637792
MSTRG.11933	MSTRG.11933.7	NA	0.378428	0	4.14244	6.25043	6.42781	5.96005	0	0.740648	0	0	3.85986	0.185162	3.66961	0.179125	0.348156
MSTRG.11934	MSTRG.11934.1	NA	8.86035	9.03259	9.59445	10.3684	10.1194	10.9169	0.625849	0.24164	0	0.236475	9.81535	0.275991	6.8841	9.97874e-07	3.57125e-05
MSTRG.11935	ENSMUST00000224747.1	Gm8983	0.090224	0.127451	0	0	0.091096	0.040408	0.884319	0.29801	1.99781	1.59663	0.058197	1.19419	0.64654	0.122362	0.272919
MSTRG.11936	MSTRG.11936.2	NA	0.10698	0.165842	0.186499	0.123281	0.248823	0.236994	0.818902	2.01016	4.67263	3.95673	0.17807	2.86461	0.530017	0.0803766	0.20459
MSTRG.11936	MSTRG.11936.7	NA	1.23405	1.04914	1.243	1.25816	1.29593	1.29503	0	0	0	0	1.22922	0	2.23233	1.79788e-07	1.36094e-05
MSTRG.11937	MSTRG.11937.1	NA	3.1613	2.97549	3.28895	3.65961	3.18688	3.10639	0	0	1.06741	0	3.22977	0.266852	5.93657	9.65716e-07	3.49961e-05
MSTRG.11940	ENSMUST00000224544.1	Gjb6	0.116653	0.262875	0.035389	0.071536	0.307323	0.139423	0.873586	0.273537	7.80686	0.994908	0.155533	2.48722	1.35153	0.426644	0.637792
MSTRG.11940	MSTRG.11940.2	NA	0	0	0.27118	0	0	0.267332	0.273679	1.83246	0	5.41037	0.089752	1.87913	0.234455	0.0257838	0.0889065
MSTRG.11944	ENSMUST00000223673.1	Gm8971	0.428687	0.742726	0.289844	0.48331	1.00999	0.801889	2.11728	10.2478	7.44442	23.0481	0.626074	10.7144	0.188556	0.0330484	0.10025
MSTRG.11948	MSTRG.11948.1	NA	0.265143	0.880661	0.912319	1.26525	0.877373	0.652934	0	0	5.89632	0	0.808947	1.47408	4.45296	0.00201413	0.0119623
MSTRG.11949	ENSMUST00000149702.1	Ift88os	12.3143	13.8905	14.6526	13.2459	13.0088	15.87	0.270204	1.02822	3.74509	0.500916	13.8304	1.38611	16.3682	1.78275e-06	5.22705e-05
MSTRG.11949	MSTRG.11949.2	NA	2.3744	2.42434	2.49404	0	1.6414	2.13549	0	0	0	0	1.84495	0	1.98995	0.157214	0.316944
MSTRG.11952	MSTRG.11952.1	NA	1.80355	2.12304	1.92186	1.39209	1.38539	1.8781	0	0.149586	1.44471	0.076391	1.75067	0.417672	3.57255	0.000304437	0.00248225
MSTRG.11953	MSTRG.11953.2	NA	11.3759	8.64887	9.43162	12.5004	11.1657	8.87581	0.834455	1.41299	0	3.02266	10.3331	1.31753	2.94555	0.0137631	0.0581546
MSTRG.11957	ENSMUST00000131455.1	Sap18	0.089406	0.085042	0.041968	0.087897	0.021169	0.112586	0.123285	0.183439	3.81333	0.044179	0.073011	1.04106	1.88583	0.023345	0.0869411
MSTRG.11958	MSTRG.11958.2	NA	3.45273	2.69247	2.78332	2.9294	2.81113	2.56085	0.958923	1.23395	0	1.24603	2.87165	0.859725	1.30098	0.14295	0.297325
MSTRG.1196	MSTRG.1196.1	NA	6.37334	5.89419	5.01379	6.1766	6.74641	6.81511	3.45688	1.47378	0.590243	2.02031	6.16991	1.8853	1.56168	0.0712846	0.185963
MSTRG.11960	ENSMUST00000225955.1	Zdhhc20	0.943907	1.19043	0.67836	1.46626	1.55358	2.90792	5.56415	4.24832	2.46524	7.09546	1.45674	4.84329	0.288531	0.00725655	0.0347712
MSTRG.11960	MSTRG.11960.5	NA	0.575083	1.08552	0.305791	0.559508	1.12472	0.903981	19.6738	7.36877	0	5.14553	0.759101	8.04703	0.0590482	0.00126721	0.00808776
MSTRG.11960	MSTRG.11960.7	NA	1.22978	1.31539	1.0191	1.93442	1.70043	0.76635	17.9224	13.495	0	4.46725	1.32758	8.97115	0.0766607	0.00553653	0.0278648
MSTRG.11960	MSTRG.11960.8	NA	0.913249	1.1789	1.06849	1.36429	1.33382	2.99916	2.87854	7.76883	0	0.608571	1.47632	2.81398	0.453467	0.276258	0.477945
MSTRG.11962	MSTRG.11962.1	NA	15.7787	17.0908	14.6853	13.6482	12.7207	16.5233	1.395	0.682677	1.48301	0.524722	15.0745	1.02135	9.45681	7.34764e-06	0.00013776
MSTRG.11963	ENSMUST00000180534.2	3110083C13Rik	13.5858	14.5395	13.083	12.249	13.9565	13.1511	27.4433	2.03079	0	31.5621	13.4275	15.259	0.202687	0.0424252	0.122539
MSTRG.11963	MSTRG.11963.1	NA	0	0	0	0	0	0	0	0	0	7.6642	0	1.91605	0.304003	0.142268	0.296441
MSTRG.11963	MSTRG.11963.2	NA	0	0.041283	0	1.65567	0	0	0	36.4356	1.38596	0	0.282825	9.45538	0.737581	0.816068	0.873891
MSTRG.11965	MSTRG.11965.1	NA	6.2588	6.95586	6.3917	7.15694	6.7588	7.16051	0	0	0.769937	0	6.78043	0.192484	10.2971	1.08466e-08	3.89698e-06
MSTRG.11967	ENSMUST00000079960.1	Rpl13-ps3	0	0.083863	0.046498	0.082158	0	0.108018	0	0.337768	2.6738	1.33913	0.053423	1.08767	1.08896	0.782048	0.84542
MSTRG.11973	MSTRG.11973.1	NA	1.45374	1.2547	1.26292	1.42313	1.30017	1.10123	0.179212	0	1.64371	0	1.29932	0.455729	3.24026	0.000268178	0.00224216
MSTRG.11975	ENSMUST00000223596.1	Gm49336	0	16.617	18.9133	1.35235	19.729	15.8534	3.9162	65.8684	0	70.223	12.0775	35.0019	0.0642888	0.135098	0.293569
MSTRG.11975	MSTRG.11975.10	NA	17.0017	0	0	9.89169	0	0.012026	63.6296	0	10.6112	0	4.48423	18.5602	0.841693	0.93142	0.946842
MSTRG.11975	MSTRG.11975.15	NA	0	0	0	4.34539	0	2.20649	0	1.65261	0	0	1.09198	0.413151	1.75074	0.49093	0.676845
MSTRG.11977	MSTRG.11977.1	NA	0.094428	0	0.059348	0	0.099145	0.152097	0	0	6.15664	0	0.067503	1.53916	2.5334	0.0267049	0.0889065
MSTRG.11979	ENSMUST00000149364.1	4930563I02Rik	0	2.29272	2.0868	3.18858	0	3.11741	0	0	0	0	1.78092	0	2.54849	0.182544	0.353095
MSTRG.11982	ENSMUST00000225931.1	Gm47694	15.8951	15.0654	18.3696	17.0998	18.3756	23.3759	5.39497	1.88575	1.69835	2.9316	18.0302	2.97767	3.30155	0.00187506	0.0112698
MSTRG.11982	MSTRG.11982.1	NA	18.5754	19.8538	16.0089	18.0305	16.93	10.7182	0	4.30671	0	0	16.6861	1.07668	10.7967	0.00710558	0.0341775
MSTRG.11985	ENSMUST00000225574.1	Mtmr6	0.183192	0.384976	0	0.485149	0.324751	0.394327	2.99838	8.72037	0	10.0199	0.295399	5.43468	0.0840559	0.00383481	0.0205989
MSTRG.11986	MSTRG.11986.2	NA	0	5.71048	16.3679	0.457792	0	5.6342	0	0	0	91.9303	4.69506	22.9826	0.154078	0.32833	0.54204
MSTRG.11987	MSTRG.11987.1	NA	0.972565	1.23486	1.40441	1.24509	0.785313	1.31284	0	0	1.08757	0	1.15918	0.271893	2.92194	0.000430991	0.00330026
MSTRG.11989	MSTRG.11989.1	NA	0.799725	1.25541	1.05294	1.80417	1.08044	1.08549	0	0.052475	0	0.007756	1.17969	0.015058	2.28439	0.000477644	0.00359025
MSTRG.11991	MSTRG.11991.6	NA	1.18504	2.58953	2.49843	1.48812	1.03838	0.865372	0	0	0	0	1.61081	0	2.32321	0.0136336	0.0577074
MSTRG.11992	MSTRG.11992.1	NA	2.14735	3.65557	2.19779	3.75445	3.29756	3.42432	0	0	2.08865	0.162699	3.07951	0.562838	6.82891	9.80445e-06	0.000170341
MSTRG.11995	ENSMUST00000224635.1	Mipep	0.103864	0.175876	0.033985	0.179149	0.256511	0.208394	1.35296	2.22788	3.79083	2.58356	0.15963	2.4888	0.506721	0.00105281	0.00692804
MSTRG.11997	MSTRG.11997.3	NA	0	0.026013	0.013224	0.024299	0.018197	0.012847	0	0	0	4.86789	0.015763	1.21697	0.384129	0.149491	0.306081
MSTRG.11998	MSTRG.11998.1	NA	19.7186	20.4571	16.5541	19.2418	18.1221	18.6171	1.18075	0.900671	1.25525	0.333758	18.7851	0.917607	12.9304	8.60462e-07	3.25581e-05
MSTRG.12	MSTRG.12.1	NA	50.3639	51.0666	47.6453	47.9081	44.2368	50.8399	2.32597	2.52998	2.44507	1.6889	48.6768	2.24748	16.6789	1.38053e-08	4.26002e-06
MSTRG.12000	MSTRG.12000.2	NA	0	0	0	0.130681	0.226006	0.158034	2.09999	1.883	3.88946	0	0.085787	1.96811	0.847668	0.668871	0.762629
MSTRG.12002	ENSMUST00000190737.1	1700109G14Rik	0.701031	1.12079	1.14115	1.29506	0.827501	0.795827	1.68423	0.376876	5.18818	0	0.980227	1.81232	2.27125	0.0849772	0.213586
MSTRG.12004	ENSMUST00000223938.1	Gm5461	1.03218	1.9217	1.24816	1.24589	1.31252	1.65545	0	0.512817	0	1.30113	1.40265	0.453486	1.34957	0.335353	0.542886
MSTRG.12008	MSTRG.12008.1	NA	8.83497	6.92324	6.92158	7.01725	7.42237	6.75014	0.666486	0.386408	1.12461	0	7.31159	0.544377	7.70014	1.4238e-05	0.000223596
MSTRG.12009	MSTRG.12009.1	NA	0.806795	1.06756	0.893158	1.84786	0.911813	0.729577	0	0	0	0	1.04279	0	2.20214	0.00187417	0.0112656
MSTRG.12012	MSTRG.12012.1	NA	1.244	1.02283	0.630949	1.09874	1.28743	0.505475	2.15564	3.61134	6.89124	1.07236	0.964905	3.43264	1.10212	0.693844	0.783182
MSTRG.12014	ENSMUST00000175266.1	Mir15a	11.2487	10.5162	11.506	9.15253	13.6389	12.1837	4.17856	2.55469	0	0	11.3743	1.68331	3.04797	0.0812638	0.20624
MSTRG.12014	ENSMUST00000180917.8	Dleu2	5.12249	6.27632	2.24278	3.98379	5.13021	6.75863	0	0.288095	0	0	4.91904	0.072024	5.91419	0.000660054	0.00469792
MSTRG.12014	ENSMUST00000182259.7	Dleu2	1.86925	6.76338	1.70494	0.123959	0	1.80369	0.882908	4.00348	0	5.56327	2.0442	2.61242	0.287704	0.160037	0.320856
MSTRG.12014	ENSMUST00000182756.7	Dleu2	14.2483	13.0307	18.4807	16.0422	12.2636	16.8606	2.03036	2.63557	0	1.83827	15.1543	1.62605	3.04273	0.00251172	0.0144196
MSTRG.12014	ENSMUST00000182768.7	Dleu2	6.31369	0.887183	10.683	0	10.6148	3.01735	5.60877	12.2036	0	1.87062	5.25268	4.92075	0.218164	0.163871	0.326135
MSTRG.12014	ENSMUST00000191650.1	Dleu2	17.8141	16.2526	18.2121	17.033	12.7134	14.7368	2.58852	1.13012	0	0	16.127	0.929658	6.12072	0.00275973	0.0155826
MSTRG.12014	ENSMUST00000192342.1	Gm37472	42.7125	45.0086	41.0389	46.851	42.3149	45.5643	1.2559	1.98595	3.32598	2.24693	43.915	2.20369	20.6215	1.90481e-08	4.68596e-06
MSTRG.12014	ENSMUST00000193208.1	Dleu2	28.6235	25.3957	27.7816	25.9704	26.3581	22.5451	2.35698	4.24314	0.669202	1.7535	26.1124	2.25571	5.64306	0.000412394	0.00318246
MSTRG.12014	MSTRG.12014.10	NA	0	0	0	19.7861	4.26225	0	0.812762	1.47339	2.21965	0	4.00806	1.12645	4.09906	0.241632	0.434319
MSTRG.12014	MSTRG.12014.13	NA	0.032394	0.011087	0	0	0.02226	0	2.69297	0.223661	11.6484	0.581314	0.010957	3.78659	1.04764	0.933346	0.948279
MSTRG.12014	MSTRG.12014.17	NA	4.31921	6.38827	6.59244	5.12018	4.99916	6.5963	0.596912	0.726665	0	0	5.66926	0.330894	4.08728	0.000514791	0.00382467
MSTRG.12014	MSTRG.12014.18	NA	1.68819	2.25133	2.41244	4.59651	1.66361	3.6939	0	0.945465	0	0.378492	2.71766	0.330989	2.74668	0.0272897	0.0889065
MSTRG.12014	MSTRG.12014.19	NA	8.69994	6.67534	7.73347	4.81126	7.71312	0.599658	3.65685	3.50623	0.924013	1.45513	6.0388	2.38556	1.13023	0.859403	0.890271
MSTRG.12014	MSTRG.12014.2	NA	0.501733	0.433969	0.058997	0	1.82365	0.163556	0.601233	2.16676	1.89754	4.49645	0.496984	2.29049	0.482597	0.195801	0.371822
MSTRG.12014	MSTRG.12014.3	NA	9.05412	14.5741	9.27124	0	9.36547	11.2996	9.51582	14.0017	0	11.6714	8.92741	8.79722	0.127786	0.0436953	0.125445
MSTRG.12014	MSTRG.12014.31	NA	1.06279	3.00265	2.22183	3.1246	2.01254	3.51532	0	0.130206	0	0	2.48996	0.032551	3.53683	0.00223673	0.0130735
MSTRG.12014	MSTRG.12014.32	NA	9.52167	12.5216	10.0022	11.3791	9.10439	12.719	2.25364	0.89236	0	0.361362	10.8747	0.87684	4.18372	0.00223702	0.0130735
MSTRG.12014	MSTRG.12014.5	NA	2.09204	0.861945	1.51184	0	1.1381	1.64745	0	0.65112	0	3.11897	1.20856	0.942523	0.66164	0.457901	0.650812
MSTRG.12014	MSTRG.12014.7	NA	5.4959	6.01771	5.60621	4.52783	0	8.66184	0	0.285223	0	0	5.05158	0.071306	4.1087	0.105787	0.246922
MSTRG.12014	MSTRG.12014.8	NA	2.08762	0	0	0	0.002821	3.02758	7.02803	0	0	0	0.853003	1.75701	0.419997	0.368916	0.579075
MSTRG.12014	MSTRG.12014.9	NA	0	0.454538	0	0	1.25348	0	0	0.218218	0	5.36457	0.28467	1.3957	0.433831	0.258801	0.455981
MSTRG.12016	MSTRG.12016.1	NA	15.3	14.4123	13.5106	17.03	10.6614	12.418	1.54458	0.907138	0	0.722754	13.8887	0.793617	5.30808	0.000124745	0.00119567
MSTRG.1202	MSTRG.1202.14	NA	1.44845	1.81013	1.59696	1.79178	1.86569	2.04483	0.150463	0.106535	0	0	1.75964	0.06425	2.52398	1.48818e-05	0.00023121
MSTRG.1202	MSTRG.1202.2	NA	2.22826	2.12079	1.7026	1.48377	1.92548	1.63405	1.13179	1.56292	5.99506	1.86523	1.84916	2.63875	1.77793	0.0329081	0.0999338
MSTRG.12020	ENSMUST00000184720.1	Gm27972	0	0	0	0	0.021541	0	0	0	8.44853	0	0.00359	2.11213	2.73356	0.0272872	0.0889065
MSTRG.12022	MSTRG.12022.1	NA	33.0376	34.7371	33.5782	34.5994	26.9422	31.7874	0.978229	2.14953	0.505269	1.15947	32.447	1.19812	12.3375	6.17069e-06	0.000121785
MSTRG.12023	ENSMUST00000195332.1	Gm37420	42.146	44.9658	39.0776	45.1747	41.3443	46.2537	3.23466	2.20014	1.81401	0.589426	43.1603	1.95956	16.7245	3.44662e-05	0.00043371
MSTRG.12024	ENSMUST00000194021.1	Gm37820	1.6819	1.72575	1.46197	2.21091	1.50933	1.46135	0	0	3.28048	0	1.6752	0.82012	5.37446	6.51724e-05	0.000713227
MSTRG.1203	MSTRG.1203.1	NA	1.96459	3.29819	3.12717	3.96796	2.35646	3.72739	0	0.156392	0	0	3.07363	0.039098	4.03503	0.00017763	0.0015978
MSTRG.12037	MSTRG.12037.1	NA	17.4048	14.4311	17.0073	15.0526	16.3816	14.7233	1.33302	1.18621	0.556166	0.309247	15.8334	0.846161	8.1647	1.63113e-05	0.000247298
MSTRG.12038	ENSMUST00000184011.1	Mir8098	0.092045	0.572286	13.0898	17.4531	0.351911	1.44574	0.289522	0.200024	5.15808	3.59014	5.50081	2.30944	2.73326	0.45395	0.647603
MSTRG.12038	MSTRG.12038.1	NA	0.745861	2.05335	0.920371	0.887362	1.84961	2.41312	3.12113	2.97259	0	0	1.47828	1.52343	0.706876	0.579145	0.734496
MSTRG.12038	MSTRG.12038.4	NA	2.14412	1.62142	1.63347	1.71437	1.15613	1.52348	0	0.243215	0.647543	0	1.63216	0.222689	3.02129	9.93019e-05	0.000996802
MSTRG.12038	MSTRG.12038.9	NA	0	0	0	0	0	0	0	0	8.04587	0	0	2.01147	2.6686	0.0280812	0.0889065
MSTRG.12039	MSTRG.12039.1	NA	9.03751	8.13611	7.21247	6.98388	8.84005	7.30553	1.14219	0.716752	1.14178	0.119384	7.91926	0.780028	6.29151	7.08533e-05	0.000762897
MSTRG.12041	ENSMUST00000226895.1	Gm18146	1.60819	1.31234	1.28113	1.0217	0.701463	0.98896	0	0	0	0	1.1523	0	2.02882	0.00129518	0.00823607
MSTRG.12050	ENSMUST00000225639.1	Ctsb	14.7575	15.9195	13.7138	18.7945	17.3036	21.166	0.057997	1.51375	2.48946	0.077265	16.9425	1.03462	23.7123	1.98699e-06	5.60854e-05
MSTRG.12050	MSTRG.12050.2	NA	0.764105	0.960386	0.757318	0.534249	0.95696	1.05933	7.93977	13.5245	0	6.31325	0.838725	6.94437	0.073175	0.00116295	0.00753284
MSTRG.12050	MSTRG.12050.3	NA	0.221487	0.323048	0.303457	0.284842	0.769685	0.418102	16.0667	8.53831	0	5.71581	0.38677	7.58021	0.0460254	0.000298134	0.00244056
MSTRG.12054	MSTRG.12054.1	NA	1.21501	1.9878	1.15655	1.61461	1.32645	1.04424	0	0	3.54695	0	1.39078	0.886737	4.87708	0.000269496	0.00225006
MSTRG.12056	ENSMUST00000137259.1	Gm15918	4.97228	5.69614	6.2133	5.12832	4.5607	4.99481	0	1.45597	2.91301	0	5.26093	1.09224	8.43226	0.00017351	0.00156798
MSTRG.12057	ENSMUST00000176510.1	Xkr6	0	18.3035	15.6228	18.435	0	21.6404	3.87797	4.18596	0	3.10249	12.3336	2.7916	0.829573	0.902307	0.924116
MSTRG.12057	ENSMUST00000176862.1	Xkr6	7.93023	0.007427	0	0	9.32454	0	0	0	0	0	2.87703	0	2.12626	0.511716	0.693193
MSTRG.12058	MSTRG.12058.1	NA	41.8804	46.1998	40.4537	48.6112	46.6104	53.3881	2.37139	1.948	2.98202	0	46.1906	1.82535	32.0714	4.47663e-05	0.000530928
MSTRG.1206	ENSMUST00000157343.1	Gm25395	1.9827	2.66207	2.15137	3.21393	3.94554	3.40512	18.2294	10.5699	10.0724	14.0944	2.89345	13.2415	0.227398	0.000536984	0.00395985
MSTRG.12061	MSTRG.12061.1	NA	5.07675	6.34368	5.19491	6.00767	5.86614	7.06868	0	0	0	0	5.92631	0	7.16489	1.83882e-07	1.37175e-05
MSTRG.12062	MSTRG.12062.1	NA	2.79911	4.55559	3.67077	4.74657	3.19362	4.98668	0	0	0	0	3.99206	0	5.20466	2.77144e-05	0.000368561
MSTRG.12063	MSTRG.12063.1	NA	10.8556	12.2876	10.4635	11.3976	9.20878	11.4155	0.323524	0.353201	1.08776	0.141043	10.9381	0.476381	12.0177	9.25431e-08	9.63342e-06
MSTRG.12064	MSTRG.12064.1	NA	39.0733	39.6176	38.5203	37.8398	33.4731	40.0063	20.0039	21.9934	4.443	14.4409	38.0884	15.2203	1.16184	0.593213	0.740926
MSTRG.12065	MSTRG.12065.1	NA	43.0834	44.5682	41.9825	42.7959	40.4054	46.4566	18.2229	17.6888	4.64908	11.8344	43.2153	13.0988	1.68241	0.0683162	0.179845
MSTRG.12066	MSTRG.12066.1	NA	39.7023	39.4386	39.2075	37.8765	33.0324	38.1298	18.908	19.0424	3.28854	16.7781	37.8978	14.5043	1.02786	0.914322	0.933558
MSTRG.12066	MSTRG.12066.2	NA	0.765462	0.776944	0.472595	0.573838	0.799737	0.986227	2.66329	2.20964	0	3.31224	0.729134	2.04629	0.255696	0.000698969	0.00492364
MSTRG.12067	MSTRG.12067.1	NA	34.6986	31.6018	32.2842	28.7411	27.7664	30.1582	32.6242	36.0071	5.05343	37.2869	30.875	27.7429	0.384176	0.0102185	0.0459237
MSTRG.12068	MSTRG.12068.1	NA	44.8605	47.2606	47.1072	41.2756	37.4359	45.2009	28.8323	36.0441	2.21645	29.5446	43.8568	24.1594	0.495656	0.114622	0.259937
MSTRG.12068	MSTRG.12068.2	NA	3.01604	4.00907	3.48573	3.18471	2.95556	4.19912	0	2.44834	0	0	3.47504	0.612084	3.0518	0.045607	0.129901
MSTRG.12069	MSTRG.12069.1	NA	2.5754	2.59951	2.684	2.41116	3.12875	3.91904	8.86591	2.59533	0	1.53863	2.88631	3.24997	0.399364	0.0801543	0.204151
MSTRG.12069	MSTRG.12069.2	NA	0	0	0.012802	0	0	0	0	0.945847	3.46753	0	0.002134	1.10334	1.59943	0.0606461	0.163632
MSTRG.12070	MSTRG.12070.1	NA	10.3802	11.0126	9.64723	11.9662	11.0821	12.2746	0.503264	0.502467	0	0.231726	11.0605	0.309364	7.82565	1.47973e-06	4.62823e-05
MSTRG.12071	ENSMUST00000166038.1	4930471C04Rik	2.299	3.02443	2.7222	3.23092	2.38527	3.42693	0	0	3.5383	0	2.84813	0.884575	7.75541	5.83251e-05	0.000653865
MSTRG.12073	ENSMUST00000169175.1	Gm17116	7.51974	8.48294	8.84054	8.58374	7.80684	8.97646	0.531257	0.895932	0	0	8.36838	0.356797	5.97737	9.09685e-05	0.00093105
MSTRG.12075	MSTRG.12075.1	NA	9.17661	10.6147	9.5425	13.1918	9.32649	11.467	0.699081	0	0.742171	0	10.5532	0.360313	11.4445	1.25696e-05	0.000204293
MSTRG.12076	MSTRG.12076.3	NA	8.88515	9.70724	10.0823	12.1113	10.8444	12.1891	0.762946	1.21228	0	0	10.6366	0.493806	6.83681	0.000356996	0.00282829
MSTRG.12076	MSTRG.12076.7	NA	13.0799	13.3456	13.9524	15.1993	13.2454	13.9237	1.0398	0.502554	1.73857	0.165645	13.791	0.861642	12.523	4.02233e-06	9.03762e-05
MSTRG.12077	MSTRG.12077.1	NA	6.5246	9.10932	9.22125	10.9738	8.65521	12.6299	0.67804	0.171754	2.28168	0	9.51901	0.782869	12.9503	3.8142e-05	0.000468443
MSTRG.12079	MSTRG.12079.2	NA	13.7626	13.5436	14.2363	16.6628	13.7678	14.83	0.647887	0.352981	1.20538	0.340325	14.4672	0.636643	13.0741	8.32484e-08	9.09919e-06
MSTRG.1208	ENSMUST00000158656.1	Scarna6	108.742	150.45	142.17	188.082	169.072	238.115	103.694	86.3772	0	8.2525	166.105	49.5809	0.859054	0.898472	0.921248
MSTRG.12082	MSTRG.12082.1	NA	3.48869	3.84943	4.81914	4.8849	5.18457	5.9566	1.23497	0.166667	0.667669	0	4.69722	0.517326	4.26479	0.0018602	0.0111957
MSTRG.12086	MSTRG.12086.1	NA	2.66296	1.94786	1.89783	0	0.971557	2.13551	0	1.0252	0	1.7489	1.60262	0.693524	0.863965	0.781819	0.845213
MSTRG.12086	MSTRG.12086.4	NA	0.131386	0.507601	0.057677	0	0	0.010268	6.45196	0	0	0	0.117822	1.61299	0.326978	0.135601	0.294424
MSTRG.12087	MSTRG.12087.1	NA	63.0975	60.064	60.1089	57.4377	60.1336	61.0537	2.5936	1.65759	1.96728	1.60097	60.3159	1.95486	20.2195	2.17089e-08	5.01778e-06
MSTRG.12088	MSTRG.12088.1	NA	38.1319	35.1173	39.5458	35.0525	34.7562	33.2868	1.99182	2.51923	0	0.945047	35.9818	1.36402	8.85136	7.75475e-05	0.000819837
MSTRG.12089	ENSMUST00000180610.7	Mir124a-1hg	133.174	122.502	200.404	118.774	105.384	155.19	0.308522	8.05942	0	0	139.238	2.09199	53.4243	0.00145053	0.00906543
MSTRG.12089	ENSMUST00000181808.2	Mir124a-1hg	58.6675	84.4988	54.2439	107.072	90.2796	81.2512	12.2561	9.81828	0	4.20645	79.3355	6.5702	3.95039	0.0651079	0.172957
MSTRG.12089	ENSMUST00000186703.1	Mir124a-1hg	8.77517	9.51569	8.17308	14.8899	11.6654	14.0247	2.17977	0.971784	3.79708	0.568663	11.174	1.87932	8.78928	0.000128047	0.00122119
MSTRG.12089	MSTRG.12089.1	NA	130.02	131.595	60.0461	142.946	152.465	100.333	5.82666	8.20542	5.02742	6.09629	119.567	6.28895	17.6	6.81916e-05	0.000739436
MSTRG.12089	MSTRG.12089.11	NA	0	0	0	0	0	0	7.04636	0	0	0	0	1.76159	0.286839	0.106469	0.246922
MSTRG.12089	MSTRG.12089.2	NA	0	0	39.9304	0	0	0	0	0	0	0	6.65507	0	0.772944	0.854746	0.886688
MSTRG.12089	MSTRG.12089.3	NA	5.04386	8.96448	3.55874	7.01992	9.02258	6.45404	0	0	0	0	6.67727	0	8.70153	9.9341e-05	0.000997021
MSTRG.12089	MSTRG.12089.5	NA	4.22257	4.40353	0.819133	3.40028	6.47971	3.72057	2.89307	0	0	0	3.84097	0.723267	2.49191	0.205254	0.384984
MSTRG.12091	MSTRG.12091.1	NA	11.6691	13	11.5503	13.1215	13.197	13.3847	0.548363	0.548735	0.59358	0.339924	12.6538	0.507651	9.99445	4.28094e-09	2.65018e-06
MSTRG.12092	MSTRG.12092.1	NA	4.5515	4.72531	4.31842	4.70895	3.72248	5.16806	0	0.641103	0	1.02393	4.53245	0.416258	3.26085	0.00216906	0.0127479
MSTRG.12094	MSTRG.12094.1	NA	20.8436	22.532	21.3739	22.5059	23.677	24.0789	0.710973	0.214994	2.73495	0.145241	22.5019	0.95154	27.3417	1.72152e-06	5.12147e-05
MSTRG.12095	MSTRG.12095.12	NA	13.2199	14.4598	11.4434	12.0548	13.2476	1.15989	0.23529	1.2439	0	0.551955	10.9309	0.507786	5.45425	0.0569868	0.155893
MSTRG.12095	MSTRG.12095.13	NA	0	0	0	1.98316	0	15.1901	0	0	0	0	2.86221	0	2.51253	0.410567	0.625945
MSTRG.12095	MSTRG.12095.6	NA	0.07074	0.194365	1.17155	0	0	0	3.98792	5.82108	3.02648	2.84241	0.239442	3.91947	0.1891	0.00120232	0.00774026
MSTRG.12096	ENSMUST00000191712.1	Gm37183	9.98844	11.7276	10.7137	12.5367	12.7252	12.7773	0.988326	0.603274	1.72054	0.173733	11.7448	0.871468	10.9579	3.34809e-06	7.93185e-05
MSTRG.12098	ENSMUST00000224989.1	Gm4573	9.69204	12.0652	11.2165	11.8907	10.5144	13.5122	0	0.894768	0	0	11.4818	0.223692	10.4851	3.35956e-05	0.000425271
MSTRG.12099	MSTRG.12099.1	NA	9.49056	9.92135	9.87732	9.86712	10.1224	9.69106	0.312777	0.843648	0.756516	0.117659	9.8283	0.50765	9.30718	6.76706e-07	2.81759e-05
MSTRG.121	ENSMUST00000194484.1	Gm38223	10.03	12.0125	10.9884	14.9693	11.5289	17.9094	1.48015	0.43594	2.17919	0	12.9064	1.02382	12.8743	0.000129593	0.0012336
MSTRG.12101	ENSMUST00000223989.1	Extl3	0.361455	0.073478	0.017935	0.313843	0.045951	0.020915	1.35303	0.062285	5.49494	6.75609	0.138929	3.41659	0.515281	0.344662	0.551578
MSTRG.12101	MSTRG.12101.3	NA	0	0.318664	0.449229	0.408004	1.02824	0.85548	1.11347	4.33169	0	0	0.509937	1.36129	0.593021	0.416887	0.633076
MSTRG.12101	MSTRG.12101.5	NA	0.178953	0	0	0.074201	0	0	0.194123	0	7.65494	1.21894	0.042192	2.267	1.58667	0.325242	0.538326
MSTRG.12102	MSTRG.12102.1	NA	6.6052	6.72646	6.1011	7.39167	6.68472	6.21868	0.502987	0	0.771809	0	6.6213	0.318699	7.98412	5.5023e-06	0.000112138
MSTRG.12103	MSTRG.12103.1	NA	1.83412	2.53049	2.27408	4.46544	2.50606	2.45141	0	1.28425	4.3491	0	2.67693	1.40834	6.72477	2.89319e-05	0.000380133
MSTRG.12104	MSTRG.12104.1	NA	10.2431	11.1491	10.7992	14.195	11.0095	10.9999	0	0.1737	2.55752	0	11.3993	0.682805	21.9569	6.5169e-08	8.08462e-06
MSTRG.12105	MSTRG.12105.4	NA	0	0	0	0	0	0	0	0	12.0958	0	0	3.02395	3.14701	0.0280812	0.0889065
MSTRG.12109	MSTRG.12109.1	NA	12.5985	13.2975	13.2471	13.1133	12.1593	12.4807	0.462034	0.16525	1.01687	0.363272	12.8161	0.501856	12.0634	1.85224e-07	1.37631e-05
MSTRG.12110	MSTRG.12110.1	NA	6.53054	7.64241	7.24179	6.76446	6.69706	7.17631	0	0.579447	0.749645	0	7.00876	0.332273	8.87248	1.28515e-06	4.20677e-05
MSTRG.12111	MSTRG.12111.1	NA	6.27212	6.05774	6.00598	5.99208	6.22394	6.14306	0.352548	0.429079	0.389746	0.117756	6.11582	0.322282	5.81638	6.20243e-08	7.87304e-06
MSTRG.12112	MSTRG.12112.1	NA	3.64521	2.63278	3.1958	2.91238	3.58725	2.53267	0	0.300864	0	0	3.08435	0.075216	3.68272	4.00158e-05	0.000486607
MSTRG.12114	MSTRG.12114.1	NA	4.9508	5.28574	5.03603	5.36853	4.85984	5.39408	0	0.182147	1.39676	0	5.14917	0.394726	8.74028	1.48828e-07	1.22469e-05
MSTRG.12116	MSTRG.12116.1	NA	0.086179	0	0	0	0	0	0	0	0	5.17557	0.014363	1.29389	0.369813	0.145391	0.300616
MSTRG.12117	ENSMUST00000224743.1	Elp3	0.233444	0.216031	0.117635	0.016637	0.012751	0.299068	0.76878	2.13915	6.53751	3.24422	0.149261	3.17241	0.625581	0.176593	0.344478
MSTRG.12120	MSTRG.12120.1	NA	0	0	0	0	0	0	0	0	12.3133	0	0	3.07832	3.1702	0.0280812	0.0889065
MSTRG.12122	ENSMUST00000152903.1	Clu	0.018263	0.102986	0.045298	0.096056	0.161636	0.243887	0.070366	0.26624	5.88233	0.194327	0.111354	1.60332	2.17044	0.0187401	0.0739435
MSTRG.12125	MSTRG.12125.1	NA	17.2841	17.1754	18.8804	18.4109	21.183	21.1158	0.1625	0.944574	0.712841	0.760818	19.0083	0.645183	14.0107	1.27717e-06	4.19409e-05
MSTRG.12126	MSTRG.12126.1	NA	17.1766	19.2036	18.136	17.9225	20.8207	20.2039	0	0.682758	0	0	18.9106	0.170689	17.1983	1.98192e-06	5.60087e-05
MSTRG.12127	MSTRG.12127.1	NA	24.4254	29.3955	27.5022	26.993	25.9827	26.4114	0.375722	0.420181	1.82437	0.151497	26.785	0.692943	30.3609	4.1949e-08	6.61033e-06
MSTRG.12128	MSTRG.12128.1	NA	0.977905	1.54918	1.5368	1.18265	1.49841	1.38111	0	0	0	0	1.35434	0	2.29804	4.88526e-05	0.000569052
MSTRG.12129	MSTRG.12129.1	NA	25.5102	28.5499	28.0307	28.6197	28.5117	28.8995	0.966045	0.859126	0.935397	0	28.0203	0.690142	21.8505	2.24759e-06	6.10099e-05
MSTRG.1213	MSTRG.1213.1	NA	19.3917	18.3061	16.5756	17.2101	17.5022	16.8234	0	0.48031	2.53509	0.29978	17.6349	0.828795	25.2652	1.93037e-07	1.40439e-05
MSTRG.12130	MSTRG.12130.1	NA	20.5485	26.3951	24.232	27.7637	24.6233	29.7582	0.481441	1.13768	0	0	25.5535	0.40478	17.3659	1.96335e-05	0.000284344
MSTRG.12131	MSTRG.12131.1	NA	1.64795	2.36408	1.53832	3.07369	2.65878	3.29231	0.367319	0.395692	1.06969	0.197793	2.42919	0.507624	3.59682	9.54776e-05	0.000966947
MSTRG.12132	ENSMUST00000223737.1	Trim35	0.043073	0.064517	0.005062	0.042471	0.441344	0.467093	2.61939	1.29914	0	0.38008	0.17726	1.07465	0.363037	0.0254833	0.0889065
MSTRG.12133	ENSMUST00000147477.1	Stmn4	0.057141	0.103347	0.046688	0	0.166033	0.127827	0.420804	0.461769	24.0089	1.55288	0.083506	6.61109	1.95698	0.226411	0.414317
MSTRG.12134	MSTRG.12134.9	NA	0	28.0592	13.3417	0	2.50029	0	0	180.842	0	0	7.31687	45.2105	0.428545	0.725428	0.809581
MSTRG.12135	MSTRG.12135.1	NA	31.7089	23.4217	25.6864	25.9996	26.4175	23.2346	41.4122	45.3306	3.59272	35.466	26.0781	31.4504	0.247303	0.00909611	0.0417736
MSTRG.12136	MSTRG.12136.2	NA	0.988064	1.18295	0.662387	0	1.57218	0.607991	4.53226	1.59316	12.7131	0	0.835596	4.70963	1.39662	0.646293	0.750855
MSTRG.12136	MSTRG.12136.3	NA	0	0	0	0	0	0	0	0	14.1644	0	0	3.5411	3.35958	0.0280812	0.0889065
MSTRG.1214	ENSMUST00000191704.1	4833421G17Rik	15.2057	16.7948	15.8149	21.1686	18.6291	16.3534	0	1.23822	1.80906	0	17.3277	0.76182	24.4099	1.01514e-06	3.60816e-05
MSTRG.12140	MSTRG.12140.1	NA	10.0187	11.0112	10.9281	12.632	11.6341	13.247	0	0.337132	0.357122	0	11.5785	0.173563	13.6958	4.26091e-08	6.64147e-06
MSTRG.12144	MSTRG.12144.1	NA	2.59658	3.98251	3.13642	3.77984	3.36401	3.45561	0	0	1.75214	0	3.38583	0.438036	7.16126	4.52135e-06	9.81286e-05
MSTRG.12145	ENSMUST00000223853.1	Gm31107	1.11899	2.07088	1.1949	1.19619	2.0694	0.051088	2.54057	1.47338	0	0	1.28357	1.00349	0.784141	0.671886	0.765166
MSTRG.12146	MSTRG.12146.1	NA	0.001545	0	0	0	0	0	0	4.53962	0	3.27823	0.000257	1.95446	0.270634	0.0733503	0.190242
MSTRG.12149	MSTRG.12149.1	NA	24.8713	8.35656	27.6196	8.41051	27.9871	19.0514	42.6551	26.9794	2.69995	51.481	19.3827	30.9539	0.112227	0.000953395	0.00637955
MSTRG.12149	MSTRG.12149.2	NA	0.029647	0	0.188563	0	0	6.94836	0	28.7545	0	0.650964	1.19443	7.35136	0.402439	0.537913	0.714911
MSTRG.12149	MSTRG.12149.3	NA	9.97438	21.3864	6.57137	15.8807	2.54182	3.1576	0	0	0	0	9.91871	0	9.86609	0.0129709	0.0554249
MSTRG.1215	MSTRG.1215.1	NA	7.5865	9.33612	6.85967	11.1869	8.74707	10.6371	0	0	0	0	9.05889	0	11.081	9.23347e-07	3.39643e-05
MSTRG.12150	ENSMUST00000157147.1	Gm22319	0	0	0	0	0	0	0	0	6.61082	0	0	1.65271	2.47086	0.0280812	0.0889065
MSTRG.12151	MSTRG.12151.1	NA	0.209108	0.721381	0.600261	0.712485	0.150767	0.522204	0	4.40638	0	0	0.486034	1.1016	0.903292	0.876649	0.903841
MSTRG.12155	ENSMUST00000184497.1	Slc25a37	0.565205	0.666259	0.664244	0.486802	0.349667	0.749431	2.30684	1.34371	0.542228	0.950379	0.580268	1.28579	0.486881	0.00414202	0.0219708
MSTRG.1216	MSTRG.1216.1	NA	13.2233	15.8285	12.5637	15.7534	13.4556	14.1481	0.482637	0.720053	0	0	14.1621	0.300673	10.6897	9.80256e-06	0.000170335
MSTRG.12161	ENSMUST00000184234.1	Entpd4	0.308499	0.177464	0.542853	0.187422	1.13118	0.663359	0.291341	1.30918	0	2.59574	0.501796	1.04906	0.470308	0.097494	0.238024
MSTRG.12161	ENSMUST00000184506.1	Entpd4b	0.806563	0.980447	1.40368	0.969883	1.37762	1.34467	0.41935	1.18377	0	3.8602	1.14715	1.36583	0.557548	0.188389	0.361334
MSTRG.12161	MSTRG.12161.1	NA	0.116748	0.207277	0.143247	0.184385	0.18626	0.266965	4.57069	12.2894	2.82611	14.1344	0.184147	8.45515	0.0811252	0.000413746	0.00319075
MSTRG.12161	MSTRG.12161.12	NA	0	0	0	0	0	0	13.6167	0	0	0	0	3.40417	0.20062	0.106469	0.246922
MSTRG.12161	MSTRG.12161.14	NA	0	0	0	0	0	0	0	0	0	24.7894	0	6.19734	0.166588	0.142268	0.296441
MSTRG.12161	MSTRG.12161.18	NA	0	0	0	0	0	0	9.41928	12.8165	0	0	0	5.55895	0.113142	0.0547069	0.150881
MSTRG.12161	MSTRG.12161.9	NA	0	0	0	0	0	0	0	0	0	29.0145	0	7.25361	0.153217	0.142268	0.296441
MSTRG.12162	ENSMUST00000183339.7	Gm27177	0.535242	0.80062	1.03245	0.582704	1.17573	0.865879	0	2.93539	2.46771	1.83029	0.832103	1.80835	1.14628	0.754297	0.833893
MSTRG.12162	ENSMUST00000183917.7	Gm16867	0.421642	0.727191	0.598689	0.993405	0.684391	0.565064	0.70774	4.55549	1.11917	2.96814	0.665064	2.33764	0.500988	0.133113	0.29048
MSTRG.12162	ENSMUST00000184816.7	Gm16867	0.800414	0.37528	0.631773	0.615886	0	1.05499	2.33015	3.05183	0	0	0.579723	1.3455	0.480955	0.220611	0.406344
MSTRG.12162	MSTRG.12162.11	NA	2.0449	0.651064	1.53391	0.681436	0.522035	1.56203	1.44461	3.51799	0	0	1.1659	1.24065	0.689671	0.521169	0.700863
MSTRG.12162	MSTRG.12162.7	NA	1.32295	2.58407	0.28947	0	2.35506	0	0.704984	0	0	0	1.09192	0.176246	1.28195	0.678066	0.770155
MSTRG.1217	ENSMUST00000195720.1	Gm38365	30.1487	29.8824	27.7847	31.1947	28.5279	26.231	2.42153	1.52284	1.15604	0.149657	28.9615	1.31252	14.5077	9.55564e-05	0.000967246
MSTRG.12175	ENSMUST00000224601.1	Chmp7	7.11891	6.84811	6.39634	6.93044	8.06262	7.58689	0.025953	0.111263	2.08442	0.602334	7.15722	0.705992	10.1285	1.16135e-05	0.000192485
MSTRG.12175	ENSMUST00000225036.1	Chmp7	0.007476	0.003843	0	1.36779	0	2.08846	4.67167	3.75766	1.01114	0.167959	0.577929	2.40211	0.476897	0.340254	0.546611
MSTRG.12176	MSTRG.12176.1	NA	1.35209	0.632705	0.803088	0.729784	4.90218	1.08804	8.11598	5.5898	2.75292	4.88976	1.58465	5.33711	0.247049	0.0228557	0.0855837
MSTRG.12176	MSTRG.12176.2	NA	0.238209	0.06758	0.113457	0.341585	1.1348	0.71844	0.562551	4.59583	0	1.93414	0.435679	1.77313	0.380522	0.125038	0.277272
MSTRG.12176	MSTRG.12176.4	NA	0.421825	0.695496	0.512266	3.24651	0.987438	0.392803	0	0	0	0	1.04272	0	2.37157	0.0568185	0.155496
MSTRG.12176	MSTRG.12176.5	NA	4.08849	2.94271	3.5407	2.4892	0.936479	2.50926	2.79831	3.94458	0	1.29413	2.75114	2.00925	0.570612	0.230977	0.420216
MSTRG.12176	MSTRG.12176.6	NA	2.12759	1.23623	3.93342	0	0.469806	0.907651	3.63232	0	0	1.86029	1.44578	1.37315	0.321073	0.0562651	0.154356
MSTRG.12176	MSTRG.12176.7	NA	4.34046	5.28272	5.04161	5.16592	3.71193	4.96438	0.118023	4.56508	0	1.93385	4.75117	1.65424	1.77859	0.341905	0.548527
MSTRG.12177	MSTRG.12177.1	NA	1.15594	1.74997	1.79865	1.42999	0.8731	1.586	1.16532	0	0	0	1.43228	0.29133	1.46043	0.219281	0.404473
MSTRG.1218	ENSMUST00000189409.6	Usp40	34.1489	34.0585	35.4102	34.0713	35.5066	38.4079	1.95576	10.4277	0	1.89238	35.2672	3.56896	5.10748	0.0331762	0.100545
MSTRG.1218	ENSMUST00000190446.1	Usp40	14.8435	8.25212	11.1938	12.4236	15.8843	14.0467	0.907069	1.42162	0.426101	1.11051	12.774	0.966325	5.61235	0.000181674	0.00162627
MSTRG.1218	MSTRG.1218.6	NA	0.188485	5.68355	3.76335	3.16964	1.24526	3.37611	0	0	0	0	2.9044	0	3.44367	0.0719753	0.187391
MSTRG.12180	MSTRG.12180.3	NA	5.89941	6.35619	5.43931	6.26204	4.96903	6.22671	0	0.143365	1.98806	0.019803	5.85878	0.537807	10.8208	8.32342e-07	3.20664e-05
MSTRG.12182	MSTRG.12182.1	NA	13.7613	15.6032	14.0016	13.7463	13.4021	15.709	0	1.17298	2.9339	1.3066	14.3706	1.35337	14.1397	2.64831e-05	0.000355946
MSTRG.12183	ENSMUST00000223747.1	Egr3	0.259379	0.47881	0.204583	0.260613	0.547999	0.294326	1.48153	0.240519	2.11734	0.17752	0.340952	1.00423	1.12897	0.703024	0.790817
MSTRG.12184	MSTRG.12184.6	NA	0	0	0	0	0	0	0	0	4.85774	0	0	1.21443	2.19873	0.0280812	0.0889065
MSTRG.12185	MSTRG.12185.2	NA	0.532084	0.314506	0.343291	0.364393	0.612862	0.718502	2.0121	1.90657	0.840548	1.43348	0.48094	1.54817	0.450452	0.000982034	0.00653642
MSTRG.12185	MSTRG.12185.5	NA	1.40194	1.48109	1.98405	1.55543	1.69588	3.15771	0	0.483924	0.549265	0	1.87935	0.258297	2.98623	0.00193781	0.0115881
MSTRG.12185	MSTRG.12185.6	NA	1.06451	0.621833	1.26158	2.07759	2.21131	0.863561	0	0	0	0	1.35007	0	2.47103	0.00897428	0.0412933
MSTRG.12189	MSTRG.12189.3	NA	2.47901	1.77552	3.10797	2.75234	2.74088	1.10123	0	1.43976	1.08907	1.22341	2.32616	0.93806	2.16411	0.0729958	0.189521
MSTRG.12189	MSTRG.12189.4	NA	9.02729	9.70654	5.5118	9.72914	8.90592	9.2034	0.837285	0.742456	0	0.269216	8.68068	0.462239	5.5477	0.000288153	0.00237443
MSTRG.12189	MSTRG.12189.5	NA	1.17399	1.32346	1.39752	2.25267	1.68432	1.83029	0	0.204697	0	0	1.61038	0.051174	2.64713	0.000341918	0.00272955
MSTRG.12189	MSTRG.12189.7	NA	1.14507	1.61649	1.46028	2.1693	1.18851	1.63858	0.308124	0	0	0	1.53637	0.077031	2.26694	0.00160847	0.00990588
MSTRG.12190	ENSMUST00000228265.1	Ppp3cc	0	1.8336	0.931702	2.27367	2.61598	1.18827	0	0	4.2319	0	1.47387	1.05797	5.75568	0.0033876	0.0185506
MSTRG.12190	MSTRG.12190.6	NA	0	0	0	0	0	0	0	16.4127	0	0	0	4.10317	0.430063	0.440596	0.637792
MSTRG.12190	MSTRG.12190.9	NA	0	0.023889	0	0.036756	0	0	0	0	0	92.9126	0.010108	23.2281	0.0831564	0.145092	0.300231
MSTRG.12192	MSTRG.12192.1	NA	5.30909	4.92244	4.5073	5.55739	4.36592	4.58234	1.47557	2.06773	0	0.787755	4.87408	1.08276	1.8275	0.0614384	0.165361
MSTRG.12195	ENSMUST00000104389.1	Gm24890	0	0	0	0	0	0	0	0	8.56576	0	0	2.14144	2.7359	0.0280812	0.0889065
MSTRG.12195	MSTRG.12195.4	NA	4.09925	4.32424	4.7934	5.52299	4.70928	5.05406	1.88735	1.97188	2.41179	1.66889	4.75054	1.98498	2.28449	1.43769e-05	0.000225131
MSTRG.122	ENSMUST00000194357.1	Gm37702	19.3277	22.4375	20.1866	21.4975	21.1732	22.3392	0.500503	0.340114	0.651182	0	21.1603	0.37295	20.3093	8.0758e-08	8.91177e-06
MSTRG.12200	ENSMUST00000226601.1	Bmp1	4.12423	4.72826	4.49001	4.30422	4.52689	4.69046	0.115413	0.198623	3.33596	0.000288	4.47734	0.91257	9.32266	1.58811e-05	0.000242145
MSTRG.12201	ENSMUST00000226376.1	Lgi3	0.257676	0.011697	0.105329	0.457516	0.033484	0.203689	0	0	4.32042	0.020431	0.178232	1.08521	2.55606	0.00771797	0.0365467
MSTRG.12204	MSTRG.12204.1	NA	0	3.39704	2.55298	0	0.010292	0.146415	0	0.410614	0	2.46378	1.01779	0.718598	0.558027	0.439257	0.637792
MSTRG.12204	MSTRG.12204.18	NA	6.021	2.85301	3.81625	3.73799	1.77622	1.58451	4.92931	19.2352	0	0	3.29816	6.04112	0.538316	0.574895	0.734496
MSTRG.12204	MSTRG.12204.20	NA	4.93623	2.78072	1.20077	2.59352	0.430779	1.46647	0	0	0	0	2.23475	0	3.03213	0.047848	0.135214
MSTRG.12204	MSTRG.12204.22	NA	4.54338	2.82062	2.97691	4.87249	0.681441	0.353677	18.6728	21.8938	0	10.8201	2.70809	12.8467	0.0552421	0.00866126	0.0401162
MSTRG.12204	MSTRG.12204.4	NA	7.90533	15.1482	13.5255	14.5404	15.1569	25.5505	0.748695	0.388415	2.20807	0.593316	15.3045	0.984625	13.8695	0.000124025	0.00119027
MSTRG.12204	MSTRG.12204.5	NA	0	0	0.543817	0	8.31787	0.287334	0	0.058016	0	0	1.52484	0.014504	1.6246	0.570922	0.734496
MSTRG.12204	MSTRG.12204.6	NA	1.40955	0.267867	0.130094	0.951635	1.59727	0.40282	5.39558	0	0.839686	0	0.793206	1.55882	0.831702	0.802879	0.862791
MSTRG.12204	MSTRG.12204.7	NA	0.255748	0.038306	0.061629	0.072583	0	0	0.096991	7.10183	0	0	0.071378	1.79971	0.53864	0.435446	0.637792
MSTRG.12204	MSTRG.12204.8	NA	0.319218	2.39488	2.83279	2.98292	0.401272	0.441477	1.43029	0.494362	0	1.25659	1.5621	0.79531	0.756603	0.612127	0.750855
MSTRG.12208	ENSMUST00000228317.1	Gm49244	6.30353	7.54967	6.64616	5.94543	9.7162	8.86468	0	0.568744	0	0	7.50428	0.142186	7.38465	5.27572e-05	0.000605448
MSTRG.12209	MSTRG.12209.1	NA	7.34537	6.5539	6.05648	6.60881	6.31742	5.95656	0.560369	0.267998	0.380333	0.089993	6.47309	0.324673	5.91985	1.8663e-06	5.38136e-05
MSTRG.12210	MSTRG.12210.1	NA	11.5463	10.6729	10.6443	10.9157	9.68729	9.85821	0.651248	0.89189	0.985623	0.909432	10.5541	0.859548	6.69463	3.13248e-08	5.82176e-06
MSTRG.12211	MSTRG.12211.1	NA	1.34232	1.81899	1.21153	1.33613	1.1435	0.676395	0.890072	0.64783	0	0	1.25481	0.384475	1.32081	0.329446	0.542886
MSTRG.12212	MSTRG.12212.1	NA	8.33914	7.97025	7.87419	8.54102	8.47325	8.86285	0.853588	0.78759	0.830808	0	8.34345	0.617997	7.24351	2.35987e-05	0.0003265
MSTRG.12213	MSTRG.12213.1	NA	11.28	10.5412	10.1048	9.86708	10.6397	9.21077	0.585937	0.701302	1.55343	0.209366	10.2739	0.762509	9.89573	6.48628e-07	2.75053e-05
MSTRG.12214	MSTRG.12214.1	NA	7.77339	8.07759	7.68072	8.41517	7.52397	8.12861	0.874173	1.03913	0.506987	0	7.93324	0.605071	6.06431	0.000109314	0.00107468
MSTRG.12217	MSTRG.12217.1	NA	12.5574	13.059	10.9538	13.2543	11.953	13.0933	0.198015	0.687724	1.87299	0.171304	12.4785	0.732509	15.7792	7.47328e-09	3.37661e-06
MSTRG.12219	MSTRG.12219.1	NA	0.325175	0.445117	0.408803	0.354445	0.25483	0	0.506415	1.73682	0	6.48327	0.298062	2.18162	0.243004	0.0303739	0.0940191
MSTRG.12219	MSTRG.12219.3	NA	0.579021	0	0	0	0.384435	0.009955	8.94314	13.8392	0	9.04875	0.162235	7.95777	0.0361174	0.000316815	0.00256083
MSTRG.12219	MSTRG.12219.4	NA	0	0.458077	0.679007	0.429929	0.210005	0.247872	1.71352	3.54537	0	10.0011	0.337482	3.81501	0.120205	0.00419522	0.0221985
MSTRG.12219	MSTRG.12219.5	NA	0	0	0	0	0.021873	0	2.61964	2.44098	0	1.03793	0.003645	1.52464	0.218	0.000874254	0.00592687
MSTRG.12222	MSTRG.12222.1	NA	4.03504	3.89912	3.18115	2.93478	3.24275	2.96449	2.19981	3.40928	3.30722	1.65485	3.37622	2.64279	1.53375	0.0428886	0.123595
MSTRG.12225	MSTRG.12225.1	NA	6.65337	6.716	6.94976	6.77687	7.033	7.30541	0.360928	0.063937	0	0.27646	6.90573	0.175331	5.62929	3.46396e-08	6.06988e-06
MSTRG.12227	MSTRG.12227.1	NA	7.02739	6.33522	5.74851	6.85798	7.09327	6.23037	0.204492	0.518115	0.677255	0	6.54879	0.349966	7.76206	3.05486e-07	1.79639e-05
MSTRG.12228	MSTRG.12228.1	NA	4.33905	4.53366	3.67184	4.55032	4.63056	5.20327	1.15163	0.567213	0.341238	0.137947	4.48811	0.549508	3.3612	0.00070937	0.00498773
MSTRG.12229	MSTRG.12229.1	NA	7.19195	6.69655	6.88078	6.50857	6.17122	6.35674	0.42897	0.612546	0	0	6.6343	0.260379	5.24991	2.22816e-05	0.000312491
MSTRG.12237	MSTRG.12237.1	NA	9.48487	9.23669	9.23216	8.86498	8.23458	8.66578	0.423811	0.883974	0.811045	0	8.95318	0.529707	8.56598	7.13624e-06	0.000134961
MSTRG.12240	MSTRG.12240.1	NA	6.71473	7.79755	6.30279	7.28657	6.71065	7.78182	0.096731	0.307487	1.11529	0	7.09902	0.379877	10.1797	2.45373e-08	5.28846e-06
MSTRG.12241	MSTRG.12241.1	NA	5.56467	7.71633	6.93838	7.263	7.56254	7.31759	0.536287	0.638753	0.888865	0	7.06042	0.515976	7.29928	8.38244e-06	0.000151836
MSTRG.12242	MSTRG.12242.1	NA	4.68063	4.90905	4.62166	4.71886	3.85424	4.11102	0	0.165517	0	0	4.48258	0.041379	5.20008	3.58031e-07	1.97451e-05
MSTRG.12243	MSTRG.12243.1	NA	6.38011	6.66115	5.96506	5.82848	5.70009	5.83236	0.18063	0.207798	1.8804	0	6.06121	0.567206	9.59473	2.54437e-06	6.61883e-05
MSTRG.12244	MSTRG.12244.1	NA	1.02918	1.18445	1.10489	1.39393	1.76063	1.30003	0	0	2.29236	0	1.29552	0.573091	4.06296	9.40153e-05	0.00095574
MSTRG.12245	MSTRG.12245.1	NA	4.63161	4.93938	5.2371	5.13719	4.92888	5.45841	0	0.325587	1.34424	0.289499	5.05543	0.48983	7.06967	9.10494e-07	3.37073e-05
MSTRG.12246	ENSMUST00000226722.1	Itm2b	0.146135	0.1058	0.103785	0.120484	0.068988	0.066231	0.788752	0.959929	25.7303	3.7736	0.101904	7.81314	1.16319	0.784623	0.84751
MSTRG.12250	MSTRG.12250.1	NA	20.9968	18.0015	18.1058	16.2733	18.4467	17.5162	1.43062	0.891907	1.11217	0.829971	18.2234	1.06617	9.06507	3.08165e-07	1.8077e-05
MSTRG.12251	MSTRG.12251.1	NA	5.96375	6.63112	5.76755	6.44769	5.99326	6.63135	4.51346	5.87802	0.867261	5.56507	6.23912	4.20595	0.705233	0.210979	0.393155
MSTRG.12254	ENSMUST00000177627.1	Gm24540	0	0	0	0	0	0	0	5.10915	0	0	0	1.27729	0.585969	0.440596	0.637792
MSTRG.12258	ENSMUST00000181108.1	Cbx3-ps6	0	0	0	0	0	0	12.3587	12.4429	2.91251	21.1518	0	12.2165	0.0327049	3.1285e-06	7.59339e-05
MSTRG.12259	ENSMUST00000226557.1	Gm49171	1.01918	0.8596	1.07628	0.359559	0.494754	1.04727	0	3.0262	0	5.18989	0.809441	2.05402	0.389201	0.171632	0.337257
MSTRG.12259	MSTRG.12259.2	NA	0	0	0	0	0	0	4.82203	0	0	0	0	1.20551	0.348176	0.106469	0.246922
MSTRG.12262	ENSMUST00000226927.1	4933402J15Rik	0.689161	0.532239	0.774332	0.306214	0.365907	0.527093	0.152976	0.232359	4.00552	0	0.532491	1.09771	2.4895	0.0232527	0.0866843
MSTRG.12262	MSTRG.12262.1	NA	0.056095	0	0	0	0.033122	0.374021	0	0	0	4.9391	0.077206	1.23477	0.401931	0.176428	0.344209
MSTRG.12262	MSTRG.12262.2	NA	0.167755	0	0.494352	0.430652	0.290368	0.094188	2.41274	6.80831	0	5.76994	0.246219	3.74775	0.110857	0.00210179	0.0124079
MSTRG.12262	MSTRG.12262.4	NA	0.027613	0	0	0	0	0	3.27916	0	0	1.42511	0.004602	1.17607	0.257654	0.00799995	0.0376132
MSTRG.12265	MSTRG.12265.1	NA	1.15745	1.21641	2.72644	1.35429	2.05941	1.83011	0.834905	0	0	0	1.72402	0.208726	1.70041	0.0825627	0.208826
MSTRG.12266	MSTRG.12266.4	NA	14.4774	13.8035	13.5688	13.8222	16.8175	16.3864	1.50732	1.31982	0.450383	0.203415	14.8126	0.870233	7.65697	0.000112726	0.00110218
MSTRG.12267	MSTRG.12267.1	NA	22.0975	22.1205	19.7952	20.4821	19.0554	20.9782	0.447513	0.773232	1.77509	0.365948	20.7548	0.840445	19.5338	1.52943e-08	4.33499e-06
MSTRG.12270	MSTRG.12270.1	NA	3.67474	3.53391	3.19244	3.85134	3.47343	3.14548	0.30294	0	1.55281	0	3.47855	0.463937	5.96627	1.8784e-05	0.00027581
MSTRG.12271	MSTRG.12271.1	NA	10.6303	9.56028	8.453	10.5735	10.5393	10.6058	0.617946	0.518319	0.389284	0.22248	10.0603	0.437007	7.93341	4.599e-07	2.2429e-05
MSTRG.12272	MSTRG.12272.1	NA	6.35688	6.97772	5.67725	6.09776	6.91549	5.87631	0.775656	0.613683	1.28852	0	6.3169	0.669464	6.62374	2.4829e-05	0.0003388
MSTRG.12273	MSTRG.12273.1	NA	4.58737	5.48487	4.46536	6.4366	5.39507	5.08951	0.182379	0.37827	2.8703	0.134659	5.24313	0.891402	9.39911	7.02291e-08	8.32915e-06
MSTRG.12274	MSTRG.12274.1	NA	6.67504	6.93255	5.31964	8.47811	6.88561	7.31722	0.354276	0	2.38096	0	6.93469	0.68381	12.4192	3.84573e-06	8.77222e-05
MSTRG.12275	ENSMUST00000227773.1	Gm10847	5.81205	6.64889	4.97734	6.16836	5.47116	6.3022	0	0	2.02241	0	5.89667	0.505602	11.7307	1.04093e-06	3.66915e-05
MSTRG.12276	MSTRG.12276.1	NA	6.91674	8.65178	6.75856	8.77765	7.33787	8.65762	0	0.337322	2.43004	0	7.85004	0.69184	14.8324	5.46867e-08	7.39625e-06
MSTRG.12277	MSTRG.12277.1	NA	13.9816	14.0044	12.994	17.6462	14.7208	15.0129	0.408535	0.956393	0.382857	0	14.7266	0.436946	12.9177	5.38984e-06	0.000110466
MSTRG.12281	MSTRG.12281.6	NA	0	0	0	0	0	0	22.002	3.63957	0	1.11722	0	6.6897	0.0642631	0.00682613	0.0330603
MSTRG.12284	ENSMUST00000227817.1	Cpb2	0	4.37845	0.450821	3.95503	4.96489	0	0	0	0	0	2.29153	0	3.56361	0.154076	0.312571
MSTRG.12289	ENSMUST00000158780.1	Gm24876	0.050102	0.123243	0	0	0	0.462905	0	0	4.81824	0	0.106042	1.20456	2.41152	0.0259964	0.0889065
MSTRG.12291	MSTRG.12291.1	NA	16.4084	13.1733	15.8029	12.217	15.0802	12.2462	5.90598	7.40245	3.80112	6.58303	14.1547	5.92314	1.56405	0.0115894	0.0507217
MSTRG.12291	MSTRG.12291.2	NA	0.758198	1.35501	0.905594	1.18726	2.0497	1.13718	0	1.53632	0	0	1.23216	0.38408	1.77592	0.175655	0.343096
MSTRG.12292	ENSMUST00000083213.1	Snora31	10.4754	8.7375	9.22753	10.9316	10.6805	16.0623	1.14887	14.4864	0	0.220171	11.0191	3.96386	3.10383	0.250817	0.44638
MSTRG.12292	ENSMUST00000151751.1	Tpt1	0.001811	0.036176	0.001241	0.001112	0.012061	0.119424	2.55922	0.067791	3.22958	2.8642	0.028637	2.1802	0.426393	0.109844	0.252235
MSTRG.12292	ENSMUST00000154533.7	Tpt1	0.007631	0.038272	0.011823	0.028051	0.019465	0.059391	0.919813	3.65467	1.91363	6.80063	0.027439	3.32218	0.23014	0.0112628	0.0495928
MSTRG.12292	MSTRG.12292.3	NA	0.031508	0.052863	0.078335	0.171247	0.099843	0.016504	1.54499	0	12.1792	11.7912	0.07505	6.37883	0.484526	0.425647	0.637792
MSTRG.12292	MSTRG.12292.4	NA	6.18633	7.00678	6.80928	6.77617	7.73841	7.44309	3.50176	2.71889	1.00127	2.41217	6.99334	2.40852	1.5388	0.0211499	0.0808658
MSTRG.12294	MSTRG.12294.1	NA	8.76094	8.21618	7.13287	8.16465	5.41196	7.01873	0.115383	0.458787	2.96848	0.089927	7.45089	0.908144	12.4227	6.90218e-06	0.000131776
MSTRG.12299	MSTRG.12299.1	NA	9.57988	11.0421	9.2779	10.1144	10.3843	9.46482	0.305696	0.979476	1.01152	0.118332	9.97724	0.603756	10.0257	1.19243e-06	4.0137e-05
MSTRG.12301	MSTRG.12301.1	NA	7.27815	7.92504	7.38779	7.4887	8.84448	7.79334	0.42946	0.617553	0	0.194042	7.78625	0.310264	5.64391	4.74837e-06	0.000101465
MSTRG.12305	MSTRG.12305.1	NA	3.87342	3.56899	3.02784	2.63978	3.02922	3.38597	0.826304	0.237704	0.996028	0.427827	3.2542	0.621966	3.0104	0.000443062	0.00337403
MSTRG.12306	MSTRG.12306.1	NA	3.15065	2.4862	2.17151	1.76791	1.62386	2.06114	0	0.601839	0	0.555984	2.21021	0.289456	2.05197	0.0154847	0.0637798
MSTRG.12307	MSTRG.12307.1	NA	5.1953	5.20436	4.54965	4.7632	5.45786	5.20683	0	0.452548	1.32847	0.095921	5.06287	0.469236	7.61079	2.7255e-07	1.70624e-05
MSTRG.12308	MSTRG.12308.1	NA	60.5478	58.1308	52.1636	56.1855	56.9501	55.7682	4.02114	4.55741	0.559251	1.82954	56.6244	2.74184	9.19397	0.0001846	0.00164606
MSTRG.12309	MSTRG.12309.1	NA	2.11232	2.32397	2.14887	2.06017	1.98	2.44656	0	0	4.40167	0	2.17865	1.10042	6.69078	0.000271327	0.00226141
MSTRG.12311	MSTRG.12311.1	NA	0.294156	0.498796	1.07917	1.40716	0.635649	0.991736	0	0	7.26686	0	0.817777	1.81671	4.74714	0.00397025	0.0212037
MSTRG.12312	MSTRG.12312.1	NA	1.84219	2.20953	1.96337	1.5738	1.57439	1.98353	0	0	2.67038	0	1.8578	0.667596	4.91615	0.000402785	0.00312068
MSTRG.12314	MSTRG.12314.2	NA	0	0.128685	0.025414	0	0	0.188989	0	0	0	8.81688	0.057181	2.20422	0.298718	0.158148	0.318258
MSTRG.12317	MSTRG.12317.1	NA	0.865423	0.894902	0.880674	1.38168	1.14489	1.41061	0	0	0.888588	0	1.09636	0.222147	2.94137	1.51778e-05	0.000234319
MSTRG.12318	MSTRG.12318.3	NA	0.037348	0	0	0	0	0	0	0.87132	9.376	0	0.006225	2.56183	2.36724	0.022597	0.0848735
MSTRG.12318	MSTRG.12318.8	NA	2.60209	3.5565	2.67352	2.88517	2.92624	3.6519	0	0.169096	0	0.084031	3.04924	0.063282	3.76391	8.30242e-06	0.000150763
MSTRG.12319	MSTRG.12319.1	NA	24.7365	24.0006	22.9892	24.9326	25.7158	26.3908	0.72233	0.819837	1.60318	0.953349	24.7943	1.02467	16.8559	8.03395e-10	1.70568e-06
MSTRG.12320	ENSMUST00000099431.5	Gm10132	9.57696	10.0524	10.4775	10.8795	14.2724	7.15809	111.404	58.6521	2.34163	62.513	10.4028	58.7278	0.0351067	0.000376485	0.00295235
MSTRG.12322	MSTRG.12322.1	NA	18.9103	18.4902	18.4193	17.7895	14.8462	18.7765	0.888894	0.741606	0.576963	0.500082	17.872	0.676886	10.4946	8.86334e-08	9.38419e-06
MSTRG.12323	ENSMUST00000226306.1	Gm49001	20.5979	21.6383	19.9207	21.5951	17.9868	21.8881	0.92735	1.31601	1.72481	0.693825	20.6045	1.1655	13.4365	2.89745e-08	5.66067e-06
MSTRG.12324	MSTRG.12324.1	NA	21.8412	21.2708	19.4096	22.0048	19.6518	22.7052	0.219337	0.859268	1.74656	0	21.1472	0.706292	26.2525	1.32111e-07	1.14938e-05
MSTRG.12325	MSTRG.12325.1	NA	2.43785	1.73622	2.1909	1.66109	1.70561	1.47798	0	0.331937	0	0	1.86827	0.082984	2.47369	0.000562898	0.00411765
MSTRG.12326	MSTRG.12326.1	NA	5.59266	5.528	5.68973	5.91183	5.81396	6.52156	0.439663	0.657526	0.696981	0.296116	5.84295	0.522572	5.24609	1.08866e-07	1.05029e-05
MSTRG.12331	MSTRG.12331.1	NA	4.51377	3.70189	3.81763	0	2.32023	3.93419	3.72031	4.54378	3.60474	14.0965	3.04795	6.49134	0.261322	0.0753093	0.19424
MSTRG.12331	MSTRG.12331.2	NA	2.31392	2.34101	1.87666	9.78724	3.0973	2.92194	1.38552	0	0	0	3.72301	0.346379	3.36532	0.0620274	0.166546
MSTRG.12336	ENSMUST00000227808.1	Akap11	3.15576	3.05307	3.76641	2.96623	3.0308	2.92571	0.810958	0.426377	0.466994	0.256511	3.14966	0.49021	2.61203	0.000113915	0.00111172
MSTRG.12336	MSTRG.12336.1	NA	24.543	19.0691	0.638715	19.5437	0.633518	18.6248	116.956	13.8507	14.1291	0	13.8421	36.2339	1.24042	0.911299	0.931205
MSTRG.12336	MSTRG.12336.3	NA	0.000132	0.001951	0	0.000416	0.101626	0.000471	0.117541	1.00217	51.7192	3.13876	0.017433	13.9944	2.08333	0.283989	0.488084
MSTRG.12336	MSTRG.12336.8	NA	1.0913	1.22018	0.735247	1.25096	0.721672	1.53623	0	0.320498	1.4089	0	1.0926	0.432349	2.9796	8.79641e-05	0.000906112
MSTRG.12338	MSTRG.12338.1	NA	10.1657	11.5212	9.74758	11.5442	9.13058	11.3137	0.518959	0.30325	2.7712	0.204687	10.5705	0.949525	13.9723	1.94077e-06	5.52945e-05
MSTRG.12340	MSTRG.12340.1	NA	3.78096	3.7553	3.53968	4.2601	3.31054	3.35759	0	0.153676	0.582818	0	3.66736	0.184123	5.62121	3.16741e-08	5.82176e-06
MSTRG.12341	MSTRG.12341.1	NA	1.31182	1.11709	1.17842	1.44016	1.5695	1.62573	0.345108	1.56581	0.326327	0.563057	1.37379	0.700076	1.37281	0.223183	0.409986
MSTRG.12342	MSTRG.12342.1	NA	0	0	0	0	0	0	0	0	12.3133	0	0	3.07832	3.1702	0.0280812	0.0889065
MSTRG.12345	MSTRG.12345.2	NA	2.11039	2.74091	2.17015	3.36091	2.17289	2.94967	0	0.410357	0	0	2.58415	0.102589	3.45859	0.000225695	0.00194559
MSTRG.12346	ENSMUST00000228931.1	Gm49016	10.7255	12.2166	11.8938	10.3136	11.214	12.5769	0	0	0	0	11.4901	0	12.1645	2.25184e-09	2.10115e-06
MSTRG.12348	MSTRG.12348.1	NA	8.45221	8.64436	7.42683	8.76532	9.57892	9.39673	0.308613	0.435733	0	0.730909	8.71073	0.368814	5.70629	6.4802e-06	0.000126109
MSTRG.12349	MSTRG.12349.1	NA	8.258	8.79518	7.80037	8.57856	8.9785	9.29223	0.246823	0.314631	0.602834	0	8.61714	0.291072	9.82504	2.62524e-08	5.40317e-06
MSTRG.12350	MSTRG.12350.1	NA	8.39904	8.49216	8.50048	8.02919	8.71502	7.6805	0	0.371312	0	0	8.30273	0.092828	8.38014	4.5162e-07	2.22052e-05
MSTRG.12351	MSTRG.12351.1	NA	4.41662	4.64729	4.26977	4.48904	4.82235	0	0	0.349984	0	0.393851	3.77418	0.185959	3.12848	0.129352	0.284389
MSTRG.12353	ENSMUST00000227710.1	Gm30970	0.317448	0.20471	0.144601	0.252459	0.340529	0.61527	3.02017	3.58658	17.3845	12.1839	0.312503	9.04378	0.327414	0.0417026	0.12086
MSTRG.12354	MSTRG.12354.1	NA	9.14431	10.0341	8.64599	10.1023	8.6115	10.8094	0.731874	0.150747	1.15617	0.229731	9.55792	0.567132	9.42691	4.53564e-06	9.8372e-05
MSTRG.12356	ENSMUST00000228380.1	Gm4632	2.14448	1.69469	1.94302	3.20324	1.55888	3.48	0	0	1.57005	0	2.33739	0.392513	5.32839	0.000136357	0.00128753
MSTRG.12357	MSTRG.12357.2	NA	4.35189	7.14492	5.24059	8.75205	8.15461	9.76025	0.105269	1.27078	1.8097	0.960024	7.23405	1.03644	7.39337	0.000165428	0.00150691
MSTRG.12358	MSTRG.12358.1	NA	9.2819	9.71415	10.1398	11.7108	10.5556	11.0959	0.351685	0.875048	0.562046	0.359457	10.4164	0.537059	8.42285	4.71157e-07	2.27813e-05
MSTRG.12359	MSTRG.12359.2	NA	2.65962	2.85212	3.03179	2.62017	2.8382	3.57535	0.784457	0.51193	0.948406	0.950437	2.92954	0.798808	2.24034	0.000237225	0.00202643
MSTRG.12366	MSTRG.12366.1	NA	2.68167	2.39811	2.13621	2.70456	3.52622	2.06919	0	0	0	0.378396	2.58599	0.094599	3.11881	0.000329998	0.00265026
MSTRG.12371	ENSMUST00000195034.1	Pcdh8	4.70719	4.7729	4.85501	2.74397	6.11886	0.835344	2.37438	2.41543	1.58232	1.53229	4.00554	1.97611	1.27516	0.620787	0.750855
MSTRG.12371	MSTRG.12371.4	NA	0	0.4858	0.018355	3.46257	0.492281	0.330724	9.2482	0.068305	0	0.295924	0.798288	2.40311	0.458445	0.425507	0.637792
MSTRG.12377	MSTRG.12377.1	NA	0	0	0	0	0	0	0	0	12.3133	0	0	3.07832	3.1702	0.0280812	0.0889065
MSTRG.12378	MSTRG.12378.1	NA	0	0	0	0	0	0	0	0	6.15664	0	0	1.53916	2.40402	0.0280812	0.0889065
MSTRG.12379	ENSMUST00000226618.1	9630013A20Rik	1.85705	0.513556	0.621767	0.994017	0.879136	0.270728	4.66238	2.90176	0	2.67996	0.856042	2.56102	0.210478	0.00363419	0.0196843
MSTRG.12379	ENSMUST00000228125.1	9630013A20Rik	0	0	0.257982	0.55383	1.18269	0	9.48981	0	0	3.55527	0.332417	3.26127	0.146245	0.0287524	0.0903485
MSTRG.12379	ENSMUST00000228857.1	9630013A20Rik	0	0.349244	1.04859	0.013457	0.270427	0.501105	4.61986	19.2213	1.2838	22.636	0.363805	11.9402	0.0422915	0.00117286	0.00758461
MSTRG.12379	MSTRG.12379.1	NA	0.116687	1.46356	0.333667	0	0.34672	1.62625	6.4822	4.98848	0	2.15394	0.647814	3.40616	0.138949	0.00732141	0.0350133
MSTRG.12379	MSTRG.12379.11	NA	0.123782	0.087502	0.315169	0	0.095015	0	1.39034	1.00088	0	2.07355	0.103578	1.11619	0.267891	5.80394e-06	0.000116725
MSTRG.12379	MSTRG.12379.12	NA	2.25225	0	2.65261	0	1.02364	0	8.63216	6.16634	0	0	0.988083	3.69963	0.175029	0.0922663	0.227959
MSTRG.12379	MSTRG.12379.13	NA	0	0	0.471247	0	0.197538	0	2.26375	2.42122	0.492328	0	0.111464	1.29432	0.414459	0.0878412	0.219314
MSTRG.12379	MSTRG.12379.14	NA	0.927795	2.94809	2.11853	0.941107	1.38485	2.43127	1.32386	1.03063	0	0.579829	1.79194	0.733581	0.940198	0.840686	0.886688
MSTRG.12379	MSTRG.12379.15	NA	0	0	0	0	0	0	0	4.01416	0	0	0	1.00354	0.621168	0.440596	0.637792
MSTRG.12379	MSTRG.12379.16	NA	0.766953	2.70306	1.17492	0.019506	0.232951	1.8095	12.5626	12.9349	1.86298	8.83576	1.11782	9.04908	0.0708441	0.000687447	0.00485588
MSTRG.12379	MSTRG.12379.18	NA	10.7184	7.22344	13.1153	6.24064	8.67281	6.20473	1.01144	1.54304	3.10423	0.593438	8.6959	1.56303	5.75617	0.0014015	0.00880543
MSTRG.12379	MSTRG.12379.2	NA	2.01502	0	3.19402	0	0	3.62579	1.9346	37.3675	5.99535	0.29293	1.47247	11.3976	0.49948	0.597369	0.744393
MSTRG.12379	MSTRG.12379.3	NA	1.36514	5.63862	1.06438	0	4.18008	0	37.1276	0	0	0	2.04137	9.28189	0.237242	0.328607	0.542335
MSTRG.12379	MSTRG.12379.4	NA	2.91611	0	2.99602	5.42684	0.941268	0	0	0	0	36.5612	2.04671	9.1403	0.335347	0.465935	0.657421
MSTRG.12379	MSTRG.12379.6	NA	1.40842	1.77767	1.11484	0.701574	0	0	3.57177	6.06034	0	6.55396	0.833751	4.04652	0.113913	0.00348752	0.018999
MSTRG.12379	MSTRG.12379.7	NA	0	0.033853	0	0	0	0	0	0	0	4.9192	0.005642	1.2298	0.377316	0.144468	0.299306
MSTRG.12379	MSTRG.12379.8	NA	0	0.38946	1.95036	2.11307	1.48642	1.57107	0	0	0	7.34639	1.25173	1.8366	0.680227	0.659039	0.754677
MSTRG.12379	MSTRG.12379.9	NA	3.2155	0.979923	2.54117	3.6811	2.08677	1.43587	4.12054	3.92635	0	9.32809	2.32339	4.34374	0.212558	0.0144029	0.0602927
MSTRG.1238	MSTRG.1238.1	NA	0	0	0	0	0	0	0	0	35.3101	0	0	8.82754	4.95785	0.0280812	0.0889065
MSTRG.12386	ENSMUST00000226392.1	Gm49157	0	0.845342	0.384495	0	0	0	0	0	6.91438	0	0.204973	1.7286	2.74216	0.0647682	0.17228
MSTRG.12388	MSTRG.12388.1	NA	1.38138	1.85809	1.41012	1.71006	1.38246	1.48798	0	0.316821	1.32522	0	1.53835	0.410511	3.49504	4.00512e-06	9.00728e-05
MSTRG.12389	ENSMUST00000226731.1	Gm49159	3.02555	3.20991	3.16403	2.76857	2.75195	3.1126	0.642352	0.120485	1.18487	0	3.00543	0.486927	3.97266	0.000320837	0.00258805
MSTRG.12390	MSTRG.12390.1	NA	5.94242	7.00597	6.12803	6.07186	5.59968	6.47266	0.351127	0.448832	0.873923	0.15665	6.20343	0.457633	6.55713	2.36078e-07	1.57124e-05
MSTRG.12393	ENSMUST00000226140.1	Gm49199	8.42304	7.05381	7.6799	7.99366	8.46975	6.36996	0.434964	0.657968	0	1.10661	7.66502	0.549887	3.98696	8.93882e-05	0.000917901
MSTRG.12394	MSTRG.12394.1	NA	7.47091	7.57355	7.84527	8.32292	7.74692	8.10547	0.30163	0.683989	1.08382	0	7.84417	0.51736	9.09493	7.45681e-07	2.99618e-05
MSTRG.12396	ENSMUST00000226795.1	Gm49197	4.73861	5.97676	5.44432	5.05989	1.68613	5.81664	0.484901	0.089389	1.11776	0.622389	4.78706	0.578611	4.33275	0.00638338	0.0313134
MSTRG.12397	ENSMUST00000226632.1	Gm4355	0.210154	0.427375	0.269876	0.283541	0.049143	0.078295	0	0	4.58122	0	0.219731	1.1453	2.59467	0.0162216	0.0661558
MSTRG.124	ENSMUST00000195718.1	Gm38380	30.3164	34.5478	31.4991	36.1466	32.9112	32.8767	0.58723	1.21836	0.208144	0	33.0496	0.503435	22.9403	5.67735e-06	0.000114964
MSTRG.12401	MSTRG.12401.2	NA	0	0	0	0	0	0	0	0	7.76176	0	0	1.94044	2.63091	0.0280812	0.0889065
MSTRG.12402	ENSMUST00000158121.1	Gm23225	0	0	0	0	0	0	0	0	4.10443	0	0	1.02611	2.06789	0.0280812	0.0889065
MSTRG.12403	MSTRG.12403.1	NA	0	0	0	0	0	0	0	0	12.3133	0	0	3.07832	3.1702	0.0280812	0.0889065
MSTRG.12404	MSTRG.12404.1	NA	0	0	0	0	0	0	0	0	22.9767	0	0	5.74419	4.12062	0.0280812	0.0889065
MSTRG.12405	ENSMUST00000192817.1	Pcdh9	0.177817	0.106162	0.290357	0.10313	0.515279	0.514207	1.51081	2.23929	1.68715	2.26318	0.284492	1.92511	0.411358	0.00100456	0.00666205
MSTRG.12405	MSTRG.12405.6	NA	0	0.012484	0.01693	0	0	0.007004	0	0	0	4.21353	0.00607	1.05338	0.403214	0.142711	0.296962
MSTRG.12406	MSTRG.12406.1	NA	19.3099	17.2653	18.5817	15.5669	15.9937	14.0986	2.74367	2.78506	0	0.541043	16.8027	1.51744	4.0652	0.00662643	0.0322878
MSTRG.1241	MSTRG.1241.1	NA	4.52022	4.78846	3.92857	5.78592	5.30037	6.11853	0	0.218126	3.61585	0	5.07368	0.958494	12.2015	5.62326e-07	2.52236e-05
MSTRG.12411	MSTRG.12411.1	NA	43.0533	39.7039	47.21	36.7205	33.5414	33.7376	2.89741	2.82644	0	1.56755	38.9945	1.82285	6.54651	9.70376e-05	0.000979035
MSTRG.12412	MSTRG.12412.1	NA	1.15567	1.42213	1.25492	1.16832	1.06787	1.69079	0.705897	0.337211	0	0	1.29328	0.260777	1.51223	0.0590838	0.160335
MSTRG.12413	ENSMUST00000228387.1	Gm48964	17.5566	12.5319	16.2995	12.7234	11.7417	12.9406	2.20839	1.80748	0	0.279509	13.9656	1.07384	4.40155	0.00323605	0.0178595
MSTRG.12414	MSTRG.12414.1	NA	41.3461	34.1858	46.1243	34.1652	32.2034	33.5529	3.22376	4.65711	0.789749	0.834221	36.9296	2.37621	8.12688	0.00107898	0.00707029
MSTRG.12414	MSTRG.12414.2	NA	16.4318	19.1736	23.6036	12.8361	16.4086	12.4145	0.584431	0.237611	0	3.62431	16.8114	1.11159	4.67288	0.0063757	0.031281
MSTRG.12415	ENSMUST00000228155.1	Gm48967	53.1491	48.5672	59.6261	43.9787	37.8497	43.8336	5.13858	4.85827	1.0933	2.50862	47.8341	3.39969	6.1671	0.000141555	0.00132745
MSTRG.12416	MSTRG.12416.1	NA	92.2852	91.1571	103.248	82.1989	85.779	85.5991	7.7804	9.46799	2.06432	4.77042	90.0446	6.02078	7.32247	0.000105069	0.00104159
MSTRG.12417	MSTRG.12417.1	NA	9.63779	8.19008	7.03556	5.61534	4.43474	7.76088	0	4.0851	0	0.147127	7.1124	1.05806	4.22029	0.0504987	0.141276
MSTRG.12418	MSTRG.12418.1	NA	28.8761	29.9975	37.023	28.1255	27.6553	28.9009	4.61806	1.26194	0	3.87445	30.0964	2.43861	3.38733	0.00044669	0.00339603
MSTRG.12419	ENSMUST00000227609.1	C230086J09Rik	58.3965	50.1304	62.0707	44.9582	47.0966	47.9128	9.90431	8.49347	0.529717	5.12155	51.7609	6.01226	2.63653	0.012959	0.0553925
MSTRG.12420	MSTRG.12420.1	NA	70.4562	69.1579	77.9845	65.8272	62.1164	67.9451	6.25775	6.17367	0.726083	2.92228	68.9146	4.01994	6.82461	0.000316909	0.00256141
MSTRG.12421	MSTRG.12421.1	NA	87.8234	70.2369	90.2562	66.6748	71.6783	64.8161	336.453	227.365	44.444	278.354	75.2476	221.654	0.105239	5.89339e-06	0.00011809
MSTRG.12422	MSTRG.12422.1	NA	0	0	0	0	0	0	0	0	10.8925	0	0	2.72313	3.01469	0.0280812	0.0889065
MSTRG.12428	MSTRG.12428.1	NA	2.12369	1.73649	2.60722	2.33042	2.18111	2.18298	0.467458	0.090755	0.283403	0.062376	2.19365	0.225998	2.61068	0.00022128	0.00191327
MSTRG.12429	MSTRG.12429.1	NA	1.67716	1.08086	1.66068	1.15961	1.4332	1.09905	0.87487	0.173329	1.15726	0	1.35176	0.551366	2.0394	0.0299737	0.0930853
MSTRG.12431	MSTRG.12431.1	NA	1.4216	0.69882	1.47363	1.49438	1.13304	1.28576	0	0.216839	1.06411	0	1.2512	0.320238	2.88013	0.000442701	0.0033724
MSTRG.12433	MSTRG.12433.1	NA	1.42571	1.45499	1.73433	1.33753	1.38517	1.69703	0.267465	0.207299	0.997641	0.24089	1.50579	0.428324	2.39483	0.000219481	0.00189972
MSTRG.12434	MSTRG.12434.1	NA	1.66787	1.43738	2.4586	1.54978	1.50406	1.65963	0	0.422848	0	0	1.71289	0.105712	2.25116	0.00197817	0.0117847
MSTRG.12435	MSTRG.12435.1	NA	2.98223	2.58664	3.74201	3.31979	2.15761	3.20537	0	0.329053	1.37422	0	2.99894	0.425819	5.16904	7.20382e-05	0.000773047
MSTRG.12436	MSTRG.12436.1	NA	1.67294	1.56405	2.5158	2.06445	1.97901	2.21899	0.373766	0.301125	0	0	2.00254	0.168723	2.22136	0.00103414	0.0068239
MSTRG.12437	MSTRG.12437.1	NA	1.66145	1.90509	2.81522	2.90503	1.68924	2.55982	0.278217	0.45833	1.08817	0	2.25597	0.45618	3.45533	0.000436647	0.00333512
MSTRG.12438	MSTRG.12438.1	NA	2.13195	1.4912	2.61101	2.36969	1.33125	1.87549	0.357167	0.286318	1.97226	0	1.96843	0.653935	3.55055	0.00148769	0.00925482
MSTRG.12439	MSTRG.12439.1	NA	3.04436	2.63316	3.67351	3.18548	2.96437	3.42634	0.811382	0.642333	0.649556	0.180599	3.15454	0.570968	2.77997	0.000338746	0.00270798
MSTRG.1244	ENSMUST00000192974.1	Gm37297	19.5608	24.6309	20.2162	25.0806	22.4422	28.1664	0.780624	0.408433	5.71504	0.577081	23.3495	1.87029	29.7786	3.13649e-06	7.60624e-05
MSTRG.12440	MSTRG.12440.1	NA	3.33894	2.9102	4.55405	3.88179	2.56981	3.35738	0.286059	0.843601	0	0.356388	3.43536	0.371512	2.54853	0.00239194	0.0138322
MSTRG.12443	MSTRG.12443.1	NA	4.27317	3.28633	5.3941	5.3051	4.41779	5.63815	0.483233	0.517867	1.01745	0.311819	4.71911	0.582593	4.6259	3.87863e-05	0.000474608
MSTRG.12444	MSTRG.12444.1	NA	2.1689	1.62046	3.06378	2.78054	2.34354	2.22842	0.288099	0.654476	0.363223	0.118436	2.36761	0.356058	2.61255	0.0012004	0.00773008
MSTRG.12447	MSTRG.12447.6	NA	10.7681	9.5932	12.2555	8.36156	9.21451	8.06671	6.80971	10.8599	0	10.2882	9.70993	6.98944	0.358901	0.0331178	0.100417
MSTRG.12449	ENSMUST00000226897.1	Gm49026	7.08425	8.0861	6.66697	6.99699	8.02268	7.6666	0.234072	0.416007	0	0	7.4206	0.16252	6.80872	2.11251e-06	5.86019e-05
MSTRG.12449	MSTRG.12449.8	NA	0.323	0.276196	0.346021	0.496873	0.430449	0.814761	3.61432	2.04285	3.73793	5.59797	0.447883	3.74826	0.301803	0.00235802	0.0136691
MSTRG.1245	MSTRG.1245.1	NA	16.713	20.9898	17.5716	22.627	19.0288	23.5928	1.50176	0.591342	1.41558	0.156607	20.0872	0.916322	15.3613	1.52495e-05	0.00023496
MSTRG.12450	MSTRG.12450.1	NA	6.45457	6.62176	6.66632	7.50636	6.60318	7.10906	0.470355	0.591852	0.513255	0.158363	6.82688	0.433456	6.1468	3.65575e-07	1.99221e-05
MSTRG.12451	MSTRG.12451.1	NA	0	0	0	0	0	0	0	0	15.3715	0	0	3.84287	3.47625	0.0280812	0.0889065
MSTRG.12458	ENSMUST00000192515.1	Gm37093	0.630907	0.583738	1.5985	0.973108	1.30107	1.64194	0	0	0	0	1.12154	0	1.98692	0.0134569	0.0570834
[truncated: 28,189 more rows]
