# Supplementary material for: Fear extinction is regulated by the activity of long noncoding RNAs at the synapse
Source: Nat Commun. 2023 Nov 22;14:7616. doi: 10.1038/s41467-023-43535-1 (PMC10665438; doi:10.1038/s41467-023-43535-1)
Supplement: Supplementary file 5 — Supplementary Data 2 [file 41467_2023_43535_MOESM5_ESM.xlsx]

## Sheet: lncRNA_synapse_enriched.SL
Synapse-enriched transcripts identified in the lncRNA capture-seq
gene_id	transcript_id	ref_gene_name	Nucleus 1	Nucleus 2	Nucleus 3	Nucleus 4	Nucleus 5	Nucleus 6	Synapse 1	Synapse 2	Synapse 3	Synapse 4	average_FPKM_nucleus	average_FPKM_synapse	fold-change	P-value	Q-value	Proximal/Intragenic/Extragenic	SINE/LINE information
ENSMUSG00000113598.1	ENSMUST00000221068.1	Gm48287	0.49756	0.593352	0.393814	0.198502	0.440506	0.220669	2.23634	1.30198	0	0.694452	0.390734	1.05819	0.386454	0.00423497	0.0223687	Extragenic	LINE/L2(chr13:94647260-94647340:-); SINE/B4(chr13:94646931-94647106:-)
MSTRG.1	ENSMUST00000162897.1	Xkr4	4.57919	2.22642	3.76308	3.37546	4.54246	2.97401	58.5109	28.3992	25.0796	33.3322	3.57677	36.3305	0.0849797	3.87854e-05	0.000474608	Intragenic	SINE/B2(chr1:3215463-3215652:-); SINE/B4(chr1:3211601-3211708:-); SINE/B4(chr1:3212240-3212373:-)
MSTRG.1	MSTRG.1.2	NA	18.2456	13.7884	16.0057	5.95655	14.9324	12.7064	101.674	184.311	8.33964	199.427	13.6059	123.438	0.0220703	0.000111447	0.00109144	Intragenic	LINE/L1(chr1:3374885-3376771:-); SINE/B4(chr1:3288300-3288344:-); SINE/B2(chr1:3357209-3357402:-); SINE/MIR(chr1:3367634-3367741:-); LINE/L1(chr1:3287786-3288285:-); LINE/L1(chr1:3290747-3291437:-); SINE/B4(chr1:3211601-3211708:-); SINE/Alu(chr1:3362998-3363127:-); SINE/Alu(chr1:3218689-3218763:-); SINE/MIR(chr1:3322192-3322314:-); LINE/L1(chr1:3373182-3374725:-); LINE/L1(chr1:3390369-3390848:-);…
MSTRG.10006	MSTRG.10006.27	NA	2.22456	1.66246	1.62721	1.3084	1.30407	1.21932	2.96881	4.5275	1.33938	6.49476	1.55767	3.83261	0.307384	0.00222473	0.0130173	Intragenic	SINE/Alu(chr13:59580687-59580784:-); SINE/Alu(chr13:59580952-59581067:-); SINE/Alu(chr13:59583590-59583737:-); SINE/Alu(chr13:59579954-59580101:-); SINE/B2(chr13:59583936-59584111:-); SINE/B2(chr13:59581093-59581215:-); SINE/B4(chr13:59580632-59580686:-); SINE/Alu(chr13:59580873-59580956:-); SINE/B2(chr13:59583742-59583924:-)
MSTRG.10015	ENSMUST00000224320.1	Tut7	0.544724	0.709324	0.662025	0.456916	0.475368	0.308552	5.32249	3.71182	1.61017	3.14644	0.526151	3.44773	0.215779	2.05262e-05	0.000294304	Intragenic	SINE/B4(chr13:59779578-59779843:-); SINE/Alu(chr13:59783365-59783490:-); SINE/Alu(chr13:59781363-59781476:-); SINE/Alu(chr13:59780198-59780335:-); SINE/B2(chr13:59783167-59783348:-); SINE/ID(chr13:59783291-59783356:-); SINE/B4(chr13:59774052-59774281:-); SINE/Alu(chr13:59773450-59773585:-); SINE/B2(chr13:59782802-59782981:-); SINE/B4(chr13:59773998-59774022:-); SINE/B2(chr13:59779879-59780070:-)
MSTRG.10015	ENSMUST00000225877.1	Isca1	0.246507	0.345801	0.284368	0.430263	0.34252	0.500051	5.55341	2.28228	0	2.19096	0.358252	2.50666	0.168161	0.000621731	0.00447674	Intragenic	SINE/Alu(chr13:59759839-59760016:-); SINE/B4(chr13:59766807-59767009:-); SINE/B2(chr13:59760396-59760593:-); SINE/Alu(chr13:59759712-59759803:-); SINE/B2(chr13:59757475-59757564:-)
MSTRG.1002	MSTRG.1002.1	NA	0	0	0	0.291525	1.44403	1.51962	8.49431	11.8767	0	10.9825	0.54253	7.83837	0.0491763	0.00276195	0.0155935	Extragenic	LINE/L1(chr1:76429663-76429771:+); SINE/MIR(chr1:76467162-76467279:+); LINE/L1(chr1:76455228-76455549:+); SINE/MIR(chr1:76452496-76452688:+); LINE/L1(chr1:76480008-76480987:+); LINE/L1(chr1:76465426-76466417:+); SINE/Alu(chr1:76485184-76485316:+); LINE/L1(chr1:76479206-76480007:+); SINE/ID(chr1:76499089-76499145:+); SINE/B4(chr1:76499176-76499303:+); SINE/B2(chr1:76493277-76493339:+); SINE/Alu(ch…
MSTRG.10038	ENSMUST00000220886.1	Gm48228	0.369068	0.440781	0.745295	0.274036	0.460759	0.170687	7.18716	5.25946	12.2523	10.6974	0.410104	8.84908	0.175405	0.000326222	0.00262412	Proximal	LINE/L1(chr13:62080701-62081794:-); LINE/L1(chr13:62094358-62094522:-); SINE/Alu(chr13:62068809-62068953:-); SINE/Alu(chr13:62056265-62056406:-); SINE/B2(chr13:62115855-62116040:-); SINE/Alu(chr13:62094073-62094216:-); LINE/L1(chr13:62023879-62024076:-); LINE/L1(chr13:62059884-62060293:-); SINE/B2(chr13:62058045-62058200:-); SINE/Alu(chr13:62028718-62028859:-); SINE/B4(chr13:62041982-62042092:-);…
MSTRG.10044	ENSMUST00000221048.1	Selenok-ps5	0.291985	0.298131	0.342024	0.182708	0.413374	0.121684	1.92471	3.37373	0	5.57113	0.274984	2.71739	0.14926	0.000859348	0.00584375	Proximal	-
MSTRG.1006	ENSMUST00000188952.6	Epha4	0.42537	0.615086	0	0	0.50645	0.527604	13.0293	8.44143	0	14.9225	0.345752	9.09829	0.0308171	8.23358e-05	0.000860168	Intragenic	SINE/ID(chr1:77502119-77502200:-); SINE/B4(chr1:77452476-77452735:-); SINE/B4(chr1:77392225-77392248:-); SINE/Alu(chr1:77369908-77370022:-); SINE/B4(chr1:77434194-77434270:-); SINE/Alu(chr1:77461588-77461660:-); SINE/MIR(chr1:77390193-77390323:-); SINE/MIR(chr1:77467686-77467837:-); SINE/Alu(chr1:77483981-77484112:-); SINE/B4(chr1:77392309-77392555:-); SINE/B4(chr1:77386648-77386804:-); LINE/L1(c…
MSTRG.10062	MSTRG.10062.4	NA	0	0	0	0	0	0	1.65662	0	0	3.32108	0	1.24443	0.248522	0.00853936	0.0396591	Intragenic	SINE/B4(chr13:62769499-62769609:-); SINE/Alu(chr13:62658462-62658614:-); SINE/Alu(chr13:62694973-62695119:-); SINE/B2(chr13:62641510-62641675:-); SINE/B2(chr13:62775822-62776016:-); SINE/Alu(chr13:62733161-62733220:-); SINE/B2(chr13:62643990-62644179:-); SINE/Alu(chr13:62666317-62666460:-); SINE/Alu(chr13:62675729-62675872:-); SINE/Alu(chr13:62780144-62780283:-); SINE/B2(chr13:62643440-62643629:-…
MSTRG.10096	ENSMUST00000194663.5	Ptch1	0.004396	0	0.002746	0.008093	0.019478	0.020307	2.23025	1.87458	0.230221	3.03346	0.00917	1.84213	0.186447	1.56148e-05	0.000239264	Intragenic	SINE/MIR(chr13:63529346-63529442:-); SINE/B4(chr13:63556257-63556356:-); SINE/B4(chr13:63520853-63521018:-); SINE/ID(chr13:63513231-63513298:-); SINE/B2(chr13:63534493-63534681:-); SINE/B4(chr13:63518340-63518539:-); SINE/MIR(chr13:63513189-63513230:-); SINE/Alu(chr13:63527921-63528026:-); SINE/B4(chr13:63517678-63517844:-); SINE/B2(chr13:63518718-63518841:-); SINE/B4(chr13:63523440-63523743:-); …
MSTRG.10098	MSTRG.10098.1	NA	0	0	0	0	0	0	1.19782	3.03514	0	5.73009	0	2.49077	0.144421	0.00231261	0.0134425	Extragenic	SINE/B4(chr13:63597399-63597419:+); SINE/Alu(chr13:63597420-63597552:+)
MSTRG.1010	MSTRG.1010.1	NA	0.396325	0.275706	0.799799	0.126793	0.27423	0.514545	4.97954	2.74106	2.72456	2.54441	0.3979	3.24739	0.256952	0.000255842	0.00215533	Proximal	LINE/L1(chr1:77574579-77575886:+); LINE/L1(chr1:77570383-77570557:+); LINE/L1(chr1:77550941-77551385:+); SINE/B2(chr1:77571564-77571748:+); SINE/MIR(chr1:77590715-77590798:+); LINE/L1(chr1:77576520-77576748:+); SINE/B2(chr1:77574551-77574578:+); SINE/Alu(chr1:77533194-77533301:+); SINE/B4(chr1:77565044-77565304:+); LINE/L1(chr1:77582381-77582653:+); LINE/L1(chr1:77578129-77578313:+); LINE/CR1(chr…
MSTRG.1010	MSTRG.1010.5	NA	1.44502	6.30865	6.10723	3.35113	7.37876	4.29537	19.5512	19.2114	0	16.4184	4.81436	13.7953	0.0719988	0.00377349	0.020318	Proximal	LINE/L1(chr1:77550941-77551385:+); SINE/Alu(chr1:77533194-77533301:+); LINE/CR1(chr1:77529918-77530312:+); SINE/B4(chr1:77529440-77529568:+); SINE/B4(chr1:77553711-77553918:+); LINE/L2(chr1:77536221-77536347:+); LINE/CR1(chr1:77530783-77531365:+); SINE/Alu(chr1:77534814-77534954:+); SINE/B4(chr1:77537594-77537897:+); LINE/CR1(chr1:77530314-77530619:+)
MSTRG.1010	MSTRG.1010.6	NA	2.30313	1.63659	2.03449	1.55561	2.7062	1.28263	16.1625	3.86282	0	11.4028	1.91978	7.85702	0.0790931	0.00020361	0.00178536	Proximal	LINE/L1(chr1:77550941-77551385:+); SINE/Alu(chr1:77533194-77533301:+); LINE/CR1(chr1:77529918-77530312:+); SINE/B4(chr1:77529440-77529568:+); SINE/B4(chr1:77553711-77553918:+); LINE/L2(chr1:77536221-77536347:+); LINE/CR1(chr1:77530783-77531365:+); SINE/Alu(chr1:77534814-77534954:+); SINE/B4(chr1:77537594-77537897:+); LINE/CR1(chr1:77530314-77530619:+)
MSTRG.1010	MSTRG.1010.7	NA	0.272395	0.326446	0.612222	0.038895	0.198531	0.218349	4.67321	1.2266	0	4.99456	0.277806	2.72359	0.118896	1.59721e-05	0.00024328	Proximal	LINE/L1(chr1:77550941-77551385:+); SINE/Alu(chr1:77533194-77533301:+); LINE/CR1(chr1:77529918-77530312:+); SINE/B4(chr1:77529440-77529568:+); SINE/B4(chr1:77553711-77553918:+); LINE/L2(chr1:77536221-77536347:+); LINE/CR1(chr1:77530783-77531365:+); SINE/Alu(chr1:77534814-77534954:+); SINE/B4(chr1:77537594-77537897:+); LINE/CR1(chr1:77530314-77530619:+)
MSTRG.1010	MSTRG.1010.9	NA	1.53873	0.415351	0.800155	0.216089	0.288419	0.576112	8.92018	8.17175	0	4.41856	0.639142	5.37762	0.0725767	0.000260989	0.00219205	Proximal	LINE/L1(chr1:77550941-77551385:+); SINE/Alu(chr1:77533194-77533301:+); LINE/CR1(chr1:77529918-77530312:+); SINE/B4(chr1:77529440-77529568:+); SINE/B4(chr1:77553711-77553918:+); LINE/L2(chr1:77536221-77536347:+); LINE/CR1(chr1:77530783-77531365:+); SINE/Alu(chr1:77534814-77534954:+); SINE/B4(chr1:77537594-77537897:+); LINE/CR1(chr1:77530314-77530619:+)
MSTRG.10127	MSTRG.10127.2	NA	0.171898	0.230491	0.038674	0	0.166831	0	2.02825	3.9511	2.87063	4.50984	0.101316	3.33996	0.249532	0.000306011	0.00249213	Extragenic	-
MSTRG.10167	ENSMUST00000080545.4	Gm5451	0.130028	0.116592	0.063323	0.137632	0.0707	0.228955	12.0142	7.57428	3.80669	6.68948	0.124538	7.52117	0.0849098	3.61255e-06	8.39087e-05	Extragenic	-
MSTRG.10182	MSTRG.10182.1	NA	0.496454	0.633603	0.422888	0.372755	0.246242	0.334476	5.39377	4.7864	1.91382	2.3359	0.417736	3.60747	0.225707	0.000494798	0.00370176	Intragenic	LINE/L1(chr13:67263744-67264234:-); LINE/L1(chr13:67244491-67244721:-); SINE/B2(chr13:67240680-67240848:-); LINE/L1(chr13:67242071-67242328:-); SINE/B2(chr13:67247127-67247312:-); SINE/Alu(chr13:67240071-67240146:-); LINE/L1(chr13:67214254-67214625:-); SINE/B2(chr13:67260572-67260759:-); LINE/L1(chr13:67201643-67202002:-); SINE/Alu(chr13:67261045-67261184:-); LINE/L1(chr13:67200091-67200270:-); S…
MSTRG.10198	ENSMUST00000180908.8	9430065F17Rik	2.46305	1.23761	2.62895	0.53649	0.856229	1.54786	6.23546	6.32562	2.499	11.2697	1.54503	6.58245	0.144163	0.000147986	0.00137463	Extragenic	SINE/Alu(chr13:67553562-67553626:+); SINE/B2(chr13:67554448-67554626:+); SINE/B2(chr13:67560741-67560924:+); SINE/Alu(chr13:67554153-67554299:+)
MSTRG.10198	ENSMUST00000224664.1	9430065F17Rik	1.36459	2.42221	3.6962	3.07667	2.74483	2.674	6.73723	13.1157	0	14.1659	2.66308	8.5047	0.106387	0.00435451	0.0228759	Extragenic	SINE/Alu(chr13:67553562-67553626:+); SINE/B2(chr13:67554448-67554626:+); SINE/B2(chr13:67560741-67560924:+); SINE/Alu(chr13:67554153-67554299:+)
MSTRG.10203	ENSMUST00000181006.1	Gm26875	0.571923	0.874382	0.789365	0.763338	0.938632	0.955391	1.17436	1.27223	0	2.68634	0.815505	1.28323	0.438962	0.00967151	0.0439105	Extragenic	-
MSTRG.10236	ENSMUST00000136932.2	Nsun2	18.4646	13.7868	18.3067	20.7814	21.0272	21.4267	48.5595	62.3574	0	38.2978	18.9656	37.3037	0.0763915	0.0103083	0.0462515	Intragenic	SINE/Alu(chr13:69624764-69624847:+); SINE/Alu(chr13:69626256-69626366:+); SINE/ID(chr13:69628539-69628602:+); SINE/Alu(chr13:69621936-69622081:+); SINE/Alu(chr13:69622197-69622338:+)
MSTRG.10260	ENSMUST00000222495.1	Gm36529	1.06585	0	1.33588	1.38427	1.79625	1.04909	8.24303	10.7323	2.89105	10.1543	1.10522	8.00518	0.125288	0.00119797	0.00771662	Extragenic	SINE/MIR(chr13:70849753-70849828:+); SINE/ID(chr13:70845884-70845955:+); LINE/L1(chr13:70844097-70844348:+); SINE/Alu(chr13:70856497-70856571:+); LINE/L1(chr13:70856184-70856281:+); LINE/L1(chr13:70850529-70850629:+); SINE/B2(chr13:70858195-70858381:+)
MSTRG.10265	ENSMUST00000075549.7	Rpl9-ps4	7.49816	4.18796	5.67105	4.8598	6.40024	3.895	255.894	113.785	24.1587	121.415	5.4187	128.813	0.015915	5.30036e-06	0.000109374	Extragenic	-
MSTRG.10269	ENSMUST00000085163.3	Gm10263	0	0.020932	0.1143	0	0.292394	0.083787	3.82612	5.10453	3.28354	5.33868	0.085235	4.38822	0.168595	4.14647e-06	9.22398e-05	Extragenic	-
MSTRG.10301	MSTRG.10301.1	NA	0.409178	0.495311	0.9318	0.379472	0.873109	0.532546	11.8852	9.59901	4.50618	7.70402	0.603569	8.4236	0.104338	2.73723e-06	6.92145e-05	Extragenic	-
MSTRG.10303	MSTRG.10303.1	NA	0.748583	1.04364	1.26302	0.578802	0.874775	1.57555	2.94533	5.18312	0	3.98861	1.01406	3.02926	0.195782	0.00172365	0.0104965	Extragenic	-
MSTRG.10304	MSTRG.10304.1	NA	0.345189	0.463534	1.14511	0.454405	0.639905	0.655566	7.39466	9.08643	0	6.88068	0.617285	5.84044	0.0668374	0.000120585	0.00116153	Extragenic	-
MSTRG.10305	MSTRG.10305.1	NA	0.32456	0.643114	0.351838	0.413267	0.241747	0.378171	2.85236	2.52291	3.13188	3.93461	0.392116	3.11044	0.335638	8.69693e-05	0.000897555	Extragenic	LINE/L1(chr13:74556701-74556976:-); LINE/L1(chr13:74562429-74562922:-)
MSTRG.10307	ENSMUST00000222254.1	Gm46430	0.950979	1.17829	0.894581	1.45403	1.26508	1.26016	2.98695	3.5525	0	3.89556	1.16719	2.60875	0.268352	0.00471086	0.0243944	Extragenic	LINE/L1(chr13:74614362-74614632:-)
MSTRG.1031	MSTRG.1031.8	NA	0.030418	0.331926	0.167111	0.004795	0	0.00952	10.8136	8.78432	48.7593	41.5172	0.090628	27.4686	0.0878932	0.00330673	0.0181744	Intragenic	SINE/B2(chr1:79727073-79727253:-); SINE/B4(chr1:79725810-79725970:-); SINE/Alu(chr1:79727911-79728055:-); SINE/B2(chr1:79719631-79719811:-); SINE/Alu(chr1:79720469-79720613:-); LINE/L1(chr1:79719815-79720060:-); LINE/L1(chr1:79727257-79727502:-)
MSTRG.10314	ENSMUST00000099371.4	Gm4149	0.607282	0.631644	0.975119	0.158352	1.4735	0.305813	18.642	42.5883	21.415	60.2949	0.691951	35.735	0.033807	0.00010426	0.001035	Extragenic	-
MSTRG.1034	ENSMUST00000189176.1	Mrpl44	0	0	0	0	0	0.080329	2.05372	0	0	2.34679	0.013388	1.10013	0.266948	0.00590638	0.0293863	Intragenic	-
MSTRG.10376	ENSMUST00000123998.1	A830082K12Rik	2.78709	1.42249	3.63833	3.12225	2.77774	1.18343	10.9118	3.29498	0	28.4788	2.48856	10.6714	0.0734685	0.00251082	0.0144166	Extragenic	SINE/B4(chr13:78235279-78235380:+); SINE/B2(chr13:78235072-78235278:+); SINE/B2(chr13:78231960-78232148:+); SINE/Alu(chr13:78231475-78231615:+); SINE/Alu(chr13:78230268-78230338:+); LINE/L1(chr13:78227851-78228643:+); SINE/Alu(chr13:78213789-78213878:+); SINE/B4(chr13:78234884-78235071:+); LINE/L1(chr13:78223453-78223510:+)
MSTRG.10376	ENSMUST00000145613.7	A830082K12Rik	10.4175	17.554	7.52737	13.3487	7.74718	16.9045	40.2963	38.4469	0	73.1979	12.2499	37.9853	0.0480206	0.0062521	0.0308022	Extragenic	SINE/B4(chr13:78235279-78235380:+); SINE/B2(chr13:78235072-78235278:+); SINE/B2(chr13:78231960-78232148:+); SINE/Alu(chr13:78231475-78231615:+); SINE/Alu(chr13:78230268-78230338:+); LINE/L1(chr13:78227851-78228643:+); SINE/Alu(chr13:78213789-78213878:+); SINE/B4(chr13:78234884-78235071:+); LINE/L1(chr13:78223453-78223510:+)
MSTRG.10376	ENSMUST00000183171.1	A830082K12Rik	1.57045	1.84897	3.17305	0.688395	1.71828	2.5108	1.82982	4.41803	0	7.67282	1.91832	3.48017	0.228754	0.0107187	0.0476781	Extragenic	SINE/B4(chr13:78235279-78235380:+); LINE/L1(chr13:78246491-78247469:+); LINE/L1(chr13:78271683-78272832:+); LINE/L1(chr13:78261201-78266422:+); SINE/B2(chr13:78235072-78235278:+); SINE/B4(chr13:78260908-78261003:+); LINE/L1(chr13:78248575-78249197:+); SINE/B2(chr13:78231960-78232148:+); SINE/Alu(chr13:78231475-78231615:+); SINE/Alu(chr13:78230268-78230338:+); LINE/L1(chr13:78227851-78228643:+); S…
MSTRG.10376	MSTRG.10376.18	NA	3.58611	5.21381	4.1911	5.40851	4.76482	5.50465	18.7107	11.0186	0	11.9287	4.77817	10.4145	0.119772	0.00298291	0.0166604	Extragenic	SINE/B4(chr13:78235279-78235380:+); LINE/L1(chr13:78246491-78247469:+); LINE/L1(chr13:78271683-78272832:+); LINE/L1(chr13:78261201-78266422:+); SINE/B2(chr13:78235072-78235278:+); SINE/B4(chr13:78260908-78261003:+); LINE/L1(chr13:78248575-78249197:+); SINE/B2(chr13:78231960-78232148:+); SINE/Alu(chr13:78231475-78231615:+); SINE/Alu(chr13:78230268-78230338:+); LINE/L1(chr13:78227851-78228643:+); S…
MSTRG.10376	MSTRG.10376.3	NA	21.7801	15.8962	18.8903	14.6749	17.215	6.92516	26.9435	24.8284	0	29.1268	15.8969	20.2247	0.118443	0.00643191	0.0315111	Extragenic	SINE/B4(chr13:78235279-78235380:+); SINE/B2(chr13:78235072-78235278:+); SINE/B2(chr13:78231960-78232148:+); SINE/Alu(chr13:78231475-78231615:+); SINE/Alu(chr13:78230268-78230338:+); LINE/L1(chr13:78227851-78228643:+); SINE/Alu(chr13:78213789-78213878:+); SINE/B4(chr13:78234884-78235071:+); LINE/L1(chr13:78223453-78223510:+)
MSTRG.10376	MSTRG.10376.8	NA	3.05074	1.93664	1.49022	0.552778	2.85563	0.903956	2.98886	3.5402	0	9.94751	1.79833	4.11914	0.176956	0.00837826	0.039034	Extragenic	SINE/B4(chr13:78235279-78235380:+); LINE/L1(chr13:78246491-78247469:+); LINE/L1(chr13:78271683-78272832:+); LINE/L1(chr13:78261201-78266422:+); SINE/B2(chr13:78235072-78235278:+); SINE/B4(chr13:78260908-78261003:+); LINE/L1(chr13:78248575-78249197:+); SINE/B2(chr13:78231960-78232148:+); SINE/Alu(chr13:78231475-78231615:+); SINE/Alu(chr13:78230268-78230338:+); LINE/L1(chr13:78227851-78228643:+); S…
MSTRG.10382	MSTRG.10382.1	NA	1.32845	0.673036	0.521238	0	0.46066	0.508254	2.45678	1.29474	0	2.82549	0.581939	1.64425	0.24326	0.000335796	0.00268908	Extragenic	LINE/L1(chr13:78466774-78468152:+); SINE/Alu(chr13:78472244-78472390:+); SINE/MIR(chr13:78431128-78431278:+); SINE/B2(chr13:78460846-78461056:+); LINE/L1(chr13:78443062-78443589:+); SINE/MIR(chr13:78459855-78460016:+); LINE/L1(chr13:78441424-78441706:+); LINE/L1(chr13:78461738-78464025:+); LINE/L1(chr13:78436009-78436309:+); SINE/Alu(chr13:78457295-78457431:+); LINE/L1(chr13:78464027-78465018:+);…
MSTRG.10382	MSTRG.10382.2	NA	1.45252	2.03301	1.49712	1.65538	0.804472	2.20305	4.97567	5.33122	0	5.25501	1.60759	3.89047	0.186177	0.00224954	0.0131357	Extragenic	SINE/MIR(chr13:78431128-78431278:+); LINE/L1(chr13:78441424-78441706:+); LINE/L1(chr13:78436009-78436309:+); LINE/L1(chr13:78442655-78442833:+)
MSTRG.10382	MSTRG.10382.3	NA	1.71291	0.619055	0.598615	0.772925	0.414463	0.409013	3.08248	0.834334	0	1.64081	0.754497	1.38941	0.354512	0.0104032	0.0465846	Extragenic	SINE/MIR(chr13:78431128-78431278:+); LINE/L1(chr13:78441424-78441706:+); LINE/L1(chr13:78436009-78436309:+); LINE/L1(chr13:78442655-78442833:+)
MSTRG.10386	MSTRG.10386.1	NA	2.1529	1.55944	2.38435	1.17554	2.3553	1.67522	4.04021	2.93248	1.69005	3.73539	1.88379	3.09953	0.431469	0.000183089	0.00163524	Extragenic	SINE/Alu(chr13:80961821-80961931:-); SINE/MIR(chr13:80961033-80961198:-); LINE/L2(chr13:80959512-80959603:-)
MSTRG.10393	ENSMUST00000082300.4	Gm8399	0	0.066405	0.135477	0.158606	0.287429	0.223835	2.54581	2.47322	0	2.27229	0.145292	1.82283	0.19608	0.000218646	0.00189392	Extragenic	-
MSTRG.10393	ENSMUST00000174909.1	Gm25241	0.114997	0.238921	0.011224	0.005777	0.087041	0.075283	1.97559	4.80572	8.45588	3.06338	0.088874	4.57515	0.422665	0.00226278	0.0132043	Extragenic	-
MSTRG.10417	MSTRG.10417.13	NA	0.019307	0.731854	0.074317	0.110959	0.844939	1.09939	5.62618	27.3254	0	12.328	0.480127	11.3199	0.0430717	0.00591743	0.029435	Intragenic	SINE/MIR(chr13:83579401-83579469:+); SINE/Alu(chr13:83539015-83539096:+); SINE/Alu(chr13:83556232-83556355:+); SINE/MIR(chr13:83535048-83535260:+); SINE/MIR(chr13:83585972-83586061:+); SINE/B4(chr13:83599580-83599810:+); SINE/Alu(chr13:83562231-83562329:+); SINE/Alu(chr13:83588887-83588974:+); SINE/B2(chr13:83587672-83587868:+); SINE/Alu(chr13:83640422-83640519:+); SINE/B4(chr13:83657877-83658019…
MSTRG.10417	MSTRG.10417.16	NA	0.011718	0	0.031521	0	0.042881	0	2.06152	0	0	4.60403	0.014353	1.66639	0.199436	0.0090111	0.0414374	Intragenic	SINE/MIR(chr13:83579401-83579469:+); SINE/Alu(chr13:83539015-83539096:+); SINE/Alu(chr13:83556232-83556355:+); SINE/MIR(chr13:83535048-83535260:+); SINE/MIR(chr13:83585972-83586061:+); SINE/B4(chr13:83599580-83599810:+); SINE/Alu(chr13:83562231-83562329:+); SINE/Alu(chr13:83588887-83588974:+); SINE/B2(chr13:83587672-83587868:+); SINE/Alu(chr13:83640422-83640519:+); SINE/B4(chr13:83657877-83658019…
MSTRG.10422	MSTRG.10422.1	NA	5.30396	3.5015	7.8917	5.57047	6.23762	5.71659	10.2761	9.38592	0	11.0084	5.70364	7.6676	0.182991	0.00223815	0.0130791	Extragenic	LINE/L1(chr13:83782953-83783348:+); LINE/L1(chr13:83788246-83789249:+); SINE/Alu(chr13:83759339-83759465:+); SINE/B2(chr13:83753731-83753899:+); LINE/L1(chr13:83862302-83862414:+); SINE/ID(chr13:83800530-83800598:+); SINE/Alu(chr13:83767527-83767661:+); LINE/L1(chr13:83927847-83928451:+); LINE/L1(chr13:83920503-83921054:+); LINE/L1(chr13:83901178-83902023:+); LINE/L1(chr13:83861510-83861634:+); L…
MSTRG.10430	ENSMUST00000182477.1	Gm17750	1.68017	1.76893	2.16289	1.61374	2.24458	2.89824	32.3762	35.5707	7.17833	35.3061	2.06142	27.6078	0.0438229	6.76154e-06	0.000129911	Extragenic	LINE/L1(chr13:84042910-84043313:-); LINE/L1(chr13:84026156-84026511:-); SINE/B4(chr13:84044493-84044638:-); SINE/Alu(chr13:84053373-84053511:-); SINE/Alu(chr13:84046212-84046291:-); SINE/B4(chr13:84037437-84037633:-); LINE/L1(chr13:84039763-84039892:-)
MSTRG.10452	ENSMUST00000017922.8	Cox7c	0.445746	0.432606	0.488478	0.218314	0.830859	0.262811	7.44389	13.2671	0	14.3733	0.446469	8.77106	0.0390544	0.000285575	0.00235758	Intragenic	-
MSTRG.10496	ENSMUST00000144659.1	Ssbp2	0.052807	0.13378	0.243831	0.103459	0.205486	0.288679	13.9803	9.22845	2.43754	18.9854	0.17134	11.1579	0.037936	1.49185e-06	4.65195e-05	Intragenic	SINE/Alu(chr13:91534920-91534977:+); LINE/L1(chr13:91525757-91526097:+); LINE/L1(chr13:91503415-91503920:+); SINE/B4(chr13:91469433-91469705:+); LINE/L1(chr13:91551876-91553752:+); LINE/L1(chr13:91553753-91554740:+); SINE/Alu(chr13:91558142-91558253:+); LINE/L1(chr13:91517372-91517554:+); SINE/Alu(chr13:91484180-91484326:+); LINE/L1(chr13:91518268-91518393:+); LINE/L1(chr13:91548966-91549562:+); …
MSTRG.10496	MSTRG.10496.11	NA	0.244113	0.3104	0.364602	0.273613	0.181844	0.139147	21.4293	15.7769	9.54473	33.67	0.252287	20.1052	0.0334329	5.77473e-07	2.55945e-05	Intragenic	SINE/Alu(chr13:91534920-91534977:+); SINE/B2(chr13:91566188-91566398:+); LINE/L1(chr13:91525757-91526097:+); LINE/L1(chr13:91503415-91503920:+); SINE/B4(chr13:91469433-91469705:+); LINE/L1(chr13:91610295-91610504:+); LINE/L1(chr13:91551876-91553752:+); LINE/L1(chr13:91553753-91554740:+); SINE/Alu(chr13:91558142-91558253:+); SINE/Alu(chr13:91639097-91639206:+); LINE/L1(chr13:91517372-91517554:+); …
MSTRG.10496	MSTRG.10496.14	NA	0.059091	0.768682	0.278643	0.155654	0.207607	0.024586	36.4486	17.9043	9.65282	60.3935	0.249044	31.0998	0.0172064	8.10656e-06	0.000148059	Intragenic	SINE/Alu(chr13:91534920-91534977:+); SINE/B2(chr13:91566188-91566398:+); LINE/L1(chr13:91525757-91526097:+); LINE/L1(chr13:91503415-91503920:+); LINE/L1(chr13:91610295-91610504:+); LINE/L1(chr13:91551876-91553752:+); LINE/L1(chr13:91553753-91554740:+); SINE/Alu(chr13:91558142-91558253:+); SINE/Alu(chr13:91639097-91639206:+); LINE/L1(chr13:91517372-91517554:+); SINE/Alu(chr13:91484180-91484326:+);…
MSTRG.10496	MSTRG.10496.19	NA	0	0.100564	0	0	0.043969	0.03489	21.164	8.83251	0	105.984	0.029904	33.9951	0.00625229	0.000222416	0.00192151	Intragenic	SINE/Alu(chr13:91534920-91534977:+); SINE/B2(chr13:91566188-91566398:+); LINE/L1(chr13:91525757-91526097:+); LINE/L1(chr13:91503415-91503920:+); LINE/L1(chr13:91551876-91553752:+); LINE/L1(chr13:91553753-91554740:+); SINE/Alu(chr13:91558142-91558253:+); LINE/L1(chr13:91517372-91517554:+); LINE/L1(chr13:91518268-91518393:+); LINE/L1(chr13:91548966-91549562:+); SINE/B2(chr13:91500673-91500756:+); S…
MSTRG.10506	MSTRG.10506.3	NA	0.22427	0.035783	0.055622	0	0.050006	0.067138	1.13416	7.01363	0	9.05554	0.072136	4.30083	0.100871	0.00764903	0.03629	Intragenic	LINE/L1(chr13:91935061-91935193:-); SINE/Alu(chr13:91927600-91927693:-); LINE/L2(chr13:91967007-91967333:-); SINE/B4(chr13:91932126-91932239:-); LINE/L1(chr13:91925156-91926387:-); LINE/L2(chr13:91981698-91981771:-); SINE/Alu(chr13:91978495-91978615:-); LINE/L1(chr13:91968517-91968867:-); LINE/L1(chr13:91931759-91932010:-); LINE/L1(chr13:91932311-91932415:-); LINE/L1(chr13:91921449-91921684:-); S…
MSTRG.10529	MSTRG.10529.1	NA	0.167491	0.531082	0.214185	0.328434	0.260661	0.926485	2.38048	5.97805	0	4.65765	0.404723	3.25405	0.149334	0.00429757	0.0226421	Extragenic	SINE/Alu(chr13:93407694-93407838:-)
MSTRG.10530	MSTRG.10530.1	NA	0.154045	0.409742	0.628513	0	0.215304	0.106735	2.20519	1.03486	0	5.37161	0.25239	2.15291	0.161337	0.000354598	0.0028126	Extragenic	-
MSTRG.10531	ENSMUST00000220564.1	Gm47155	62.8115	48.9198	50.5783	44.9691	45.3664	42.972	83.614	94.2858	11.1103	78.8417	49.2695	66.9629	0.236339	0.00321339	0.0177556	Extragenic	-
MSTRG.10538	ENSMUST00000149839.1	AW495222	11.8955	11.8536	15.2779	8.48818	12.3743	10.0016	65.5803	70.0303	0	33.2624	11.6485	42.2183	0.0361665	0.00142834	0.00894911	Extragenic	SINE/Alu(chr13:93713442-93713587:-); SINE/B4(chr13:93706340-93706508:-); SINE/B2(chr13:93713598-93713785:-); SINE/B2(chr13:93712933-93713118:-); SINE/B4(chr13:93717026-93717111:-); SINE/Alu(chr13:93717137-93717239:-); SINE/MIR(chr13:93714542-93714646:-); SINE/B4(chr13:93711746-93711859:-)
MSTRG.10538	MSTRG.10538.1	NA	2.09302	0.458198	1.93748	3.04116	2.59047	2.13227	19.2658	19.0459	0	12.7874	2.0421	12.7748	0.0498095	0.00244534	0.0140878	Extragenic	SINE/Alu(chr13:93713442-93713587:-); SINE/B4(chr13:93706340-93706508:-); SINE/B2(chr13:93713598-93713785:-); SINE/B2(chr13:93712933-93713118:-); SINE/B4(chr13:93717026-93717111:-); SINE/Alu(chr13:93717137-93717239:-); SINE/MIR(chr13:93714542-93714646:-); SINE/B4(chr13:93711746-93711859:-)
MSTRG.10549	MSTRG.10549.1	NA	0.152911	0.233322	0.336012	0	0	0	4.81935	12.3899	9.48985	19.6833	0.120374	11.5956	0.0897437	0.000518207	0.00384558	Extragenic	-
MSTRG.10584	ENSMUST00000221090.1	Gm8712	0.924117	1.14291	1.34537	0.976883	1.32152	1.05015	7.43617	4.18742	1.82679	4.94266	1.12683	4.59826	0.21006	1.07492e-05	0.000181726	Extragenic	-
MSTRG.10614	MSTRG.10614.1	NA	7.03734	6.02703	6.32669	5.27586	6.60396	5.93155	10.9191	13.9863	2.23328	13.1671	6.20041	10.0764	0.275585	0.00130432	0.00828502	Extragenic	LINE/L1(chr13:97532584-97532625:-)
MSTRG.10614	MSTRG.10614.2	NA	11.7777	7.79626	8.33302	6.79343	9.68303	6.6833	30.0955	26.7336	0	22.0449	8.51112	19.7185	0.0753047	0.00163636	0.0100464	Extragenic	-
MSTRG.10616	ENSMUST00000210022.1	Gm5086	5.77507	7.69714	6.8364	8.8485	7.46874	5.86755	14.6728	17.7648	2.73453	14.393	7.08223	12.3913	0.274262	0.00743282	0.0354634	Extragenic	LINE/L2(chr13:97575722-97575862:+); LINE/L1(chr13:97574026-97574207:+); SINE/B4(chr13:97571968-97572121:+); LINE/L1(chr13:97574251-97574868:+); LINE/L2(chr13:97564531-97564741:+); LINE/L1(chr13:97574923-97575120:+); SINE/B4(chr13:97571455-97571528:+); LINE/L2(chr13:97576251-97576451:+); SINE/Alu(chr13:97563505-97563637:+); LINE/L1(chr13:97573149-97573211:+); SINE/Alu(chr13:97582510-97582594:+); L…
MSTRG.10620	MSTRG.10620.9	NA	0.321486	0	0.286101	0.453267	0.344757	0.062217	1.52575	2.91044	0	5.21087	0.244638	2.41177	0.176627	0.00312529	0.0173323	Extragenic	LINE/L1(chr13:97724842-97724922:-); SINE/ID(chr13:97755553-97755633:-); LINE/L2(chr13:97714995-97715073:-); SINE/Alu(chr13:97755233-97755331:-); SINE/B4(chr13:97735936-97736083:-); SINE/B4(chr13:97737125-97737298:-); LINE/L1(chr13:97775526-97775574:-); LINE/L1(chr13:97775737-97775838:-); SINE/Alu(chr13:97733541-97733628:-); SINE/Alu(chr13:97742504-97742601:-); SINE/B4(chr13:97761251-97761511:-); …
MSTRG.10653	MSTRG.10653.1	NA	0.040802	0.385827	0.160437	0	0.071199	0	2.21496	1.89559	0	1.68964	0.109711	1.45005	0.224997	8.6414e-05	0.00089351	Proximal	SINE/Alu(chr13:99520587-99520597:+); LINE/L2(chr13:99524119-99524233:+); LINE/L1(chr13:99524796-99524926:+); LINE/L1(chr13:99520983-99521779:+); SINE/Alu(chr13:99520613-99520731:+); LINE/L2(chr13:99523829-99523860:+); LINE/L2(chr13:99523550-99523638:+); SINE/B4(chr13:99519534-99519664:+); SINE/B4(chr13:99517904-99518075:+)
MSTRG.10672	MSTRG.10672.1	NA	0.311718	0.586343	0.347379	0.517193	0.835501	0.429184	14.3308	12.5574	11.0858	14.6399	0.504553	13.1535	0.0941219	4.33591e-07	2.1701e-05	Extragenic	SINE/Alu(chr13:100700004-100700073:+); SINE/Alu(chr13:100699846-100699975:+); SINE/B2(chr13:100698691-100698874:+); SINE/Alu(chr13:100698947-100699025:+); SINE/Alu(chr13:100698569-100698661:+); SINE/Alu(chr13:100700269-100700378:+); SINE/B4(chr13:100700172-100700354:+)
MSTRG.10673	MSTRG.10673.2	NA	2.73686	2.39726	2.18519	2.39361	3.10315	0.381219	41.7464	7.51091	0	17.5654	2.19955	16.7057	0.0341383	0.00083486	0.00570153	Intragenic	SINE/Alu(chr13:100728529-100728663:-); SINE/B2(chr13:100705976-100706167:-); SINE/B4(chr13:100716731-100716908:-); SINE/Alu(chr13:100727321-100727466:-); SINE/B2(chr13:100726804-100726987:-); SINE/B2(chr13:100721355-100721526:-); SINE/Alu(chr13:100708120-100708266:-); SINE/Alu(chr13:100729143-100729206:-); SINE/B4(chr13:100728959-100729132:-); SINE/Alu(chr13:100721995-100722134:-); SINE/Alu(chr13…
MSTRG.10677	ENSMUST00000077495.2	Gm16335	0.284044	0	0	0	0.195125	0	2.43825	1.57024	5.47921	2.85045	0.079862	3.08454	0.422185	0.00681784	0.0330272	Extragenic	-
MSTRG.1068	MSTRG.1068.2	NA	0.241503	0.274081	0.451585	0.196647	0.223379	0.388868	23.3227	15.7189	0	9.99503	0.296011	12.2592	0.021239	7.15917e-05	0.000769189	Intragenic	SINE/B4(chr1:82735226-82735246:+); SINE/B4(chr1:82749712-82749852:+); SINE/B2(chr1:82749462-82749617:+); SINE/B4(chr1:82745996-82746162:+); SINE/Alu(chr1:82744081-82744175:+); SINE/Alu(chr1:82743959-82744075:+); SINE/Alu(chr1:82740802-82740915:+); SINE/ID(chr1:82738945-82739020:+); SINE/B4(chr1:82735104-82735180:+); SINE/MIR(chr1:82743163-82743311:+); SINE/Alu(chr1:82737885-82738003:+); SINE/Alu(…
MSTRG.1068	MSTRG.1068.7	NA	0.123819	0.169837	0.298361	0.196474	0.098808	0.189135	20.1165	18.481	0	9.25994	0.179406	11.9644	0.0213959	0.000152471	0.00140804	Intragenic	SINE/B4(chr1:82735226-82735246:+); SINE/B4(chr1:82749712-82749852:+); SINE/B2(chr1:82749462-82749617:+); SINE/B4(chr1:82745996-82746162:+); SINE/Alu(chr1:82744081-82744175:+); SINE/Alu(chr1:82743959-82744075:+); SINE/Alu(chr1:82740802-82740915:+); SINE/ID(chr1:82738945-82739020:+); SINE/B4(chr1:82735104-82735180:+); SINE/MIR(chr1:82743163-82743311:+); SINE/Alu(chr1:82737885-82738003:+); SINE/Alu(…
MSTRG.1068	MSTRG.1068.8	NA	0.113139	0.304392	0.094127	0.185293	0.136291	0.243279	18.5588	29.6259	9.00933	12.2033	0.17942	17.3493	0.0496566	3.21911e-05	0.000411345	Intragenic	SINE/B4(chr1:82735226-82735246:+); SINE/B4(chr1:82749712-82749852:+); SINE/B2(chr1:82749462-82749617:+); SINE/B4(chr1:82745996-82746162:+); SINE/Alu(chr1:82744081-82744175:+); SINE/Alu(chr1:82743959-82744075:+); SINE/Alu(chr1:82740802-82740915:+); SINE/ID(chr1:82738945-82739020:+); SINE/B4(chr1:82735104-82735180:+); SINE/MIR(chr1:82743163-82743311:+); SINE/Alu(chr1:82737885-82738003:+); SINE/Alu(…
MSTRG.10685	MSTRG.10685.2	NA	1.61184	0.432531	1.05458	0	0.904067	1.17677	4.06888	6.15974	0	4.08648	0.863298	3.57877	0.129087	0.000858389	0.00583861	Extragenic	SINE/MIR(chr13:101218835-101218950:+); SINE/Alu(chr13:101236055-101236189:+); LINE/L1(chr13:101211530-101211693:+); SINE/B4(chr13:101217962-101218027:+); LINE/L1(chr13:101242913-101243194:+); SINE/MIR(chr13:101216860-101216924:+); LINE/L2(chr13:101237148-101237277:+)
MSTRG.10715	MSTRG.10715.1	NA	0.103456	0	0.042249	0	0	0	1.78715	1.68921	0	3.88105	0.024284	1.83935	0.169962	0.00013227	0.00125503	Extragenic	-
MSTRG.10760	MSTRG.10760.2	NA	0	0	0	0	0	0	3.13828	0	0	10.2287	0	3.34173	0.112557	0.0109684	0.0485907	Proximal	SINE/B2(chr13:107026961-107027124:+); SINE/Alu(chr13:107033908-107034019:+); SINE/B4(chr13:107029043-107029313:+); LINE/L2(chr13:107023901-107024010:+); SINE/MIR(chr13:107028890-107029035:+); SINE/B2(chr13:107027500-107027690:+)
MSTRG.10792	ENSMUST00000074680.7	Rps3a3	0.015461	0.094349	0.093066	0	0.049462	0.072499	2.62844	1.10879	2.12966	3.43444	0.05414	2.32533	0.280779	0.000656076	0.0046751	Intragenic	-
MSTRG.10816	MSTRG.10816.6	NA	0	0	0	0	0	0	3.93896	0	0	5.35106	0	2.32251	0.138625	0.00578008	0.0288731	Intragenic	-
MSTRG.10830	ENSMUST00000179668.1	Gm10736	1.14741	1.56545	4.35051	1.77087	1.57184	5.27517	31.9703	86.0325	107.978	131.042	2.61354	89.2557	0.0522944	0.00170817	0.0104205	Extragenic	-
MSTRG.10843	ENSMUST00000225150.1	Gm3226	0.897462	1.62766	2.72654	2.02231	0.904244	1.68549	9.46967	13.3971	4.02796	11.1182	1.64395	9.50325	0.141185	0.000325081	0.00261672	Intragenic	-
MSTRG.1085	MSTRG.1085.6	NA	0	0	0.076259	0	0	0	1.63884	2.07978	0	4.12327	0.01271	1.96047	0.16212	0.000235128	0.00201151	Extragenic	SINE/Alu(chr1:83877339-83877467:-); SINE/MIR(chr1:83953066-83953228:-); SINE/B2(chr1:83891273-83891460:-); LINE/L1(chr1:83894332-83894629:-); SINE/MIR(chr1:83888701-83888827:-); SINE/Alu(chr1:83892859-83892964:-); SINE/Alu(chr1:83895796-83895940:-); SINE/B4(chr1:83889477-83889690:-); SINE/B4(chr1:83870349-83870622:-); LINE/L1(chr1:83914166-83914211:-); SINE/B2(chr1:83944508-83944609:-); LINE/L2(c…
MSTRG.10907	MSTRG.10907.1	NA	17.5741	11.9631	15.4931	8.94482	13.3645	10.9632	17.681	22.4899	4.497	16.8953	13.0505	15.3908	0.359174	0.00431302	0.0227026	Extragenic	-
MSTRG.10916	MSTRG.10916.1	NA	1.74625	1.66158	2.0547	1.4228	1.70937	1.85115	10.9098	4.73829	11.0935	10.7365	1.74097	9.36953	0.274383	0.00215963	0.0127024	Extragenic	-
MSTRG.11039	MSTRG.11039.1	NA	0.054391	0.174193	0.09124	0.062607	0	0.07402	6.61651	3.90571	0	4.61395	0.076075	3.78404	0.0763432	2.02835e-05	0.000291663	Intragenic	LINE/L1(chr14:8091800-8091884:+); SINE/Alu(chr14:8081076-8081147:+); SINE/Alu(chr14:8083390-8083453:+); SINE/Alu(chr14:8078564-8078709:+); LINE/L1(chr14:8065214-8065262:+); LINE/L1(chr14:8085230-8085367:+); SINE/B4(chr14:8085485-8085640:+); SINE/B4(chr14:8083373-8083448:+); LINE/L1(chr14:8085377-8085482:+); SINE/Alu(chr14:8074467-8074600:+); LINE/L1(chr14:8085015-8085137:+); SINE/Alu(chr14:806556…
MSTRG.11140	MSTRG.11140.3	NA	0.428568	0.404979	0.544276	0.555882	0.425473	0.726463	1.38066	3.62529	0	6.25394	0.514273	2.81497	0.192078	0.00699601	0.0337494	Intragenic	SINE/Alu(chr14:17977739-17977820:+); SINE/B4(chr14:17673960-17674110:+); SINE/B4(chr14:17922485-17922669:+); SINE/MIR(chr14:17824313-17824457:+); SINE/B2(chr14:17960303-17960366:+); SINE/B4(chr14:17741969-17742140:+); SINE/B2(chr14:17776741-17776923:+); SINE/Alu(chr14:17808630-17808713:+); LINE/L1(chr14:17924140-17924184:+); LINE/L2(chr14:17849754-17850150:+); SINE/B4(chr14:17912143-17912393:+); …
MSTRG.11145	ENSMUST00000143308.1	Nr1d2	0.006892	0.093874	0.282358	0	0.317181	0.185073	1.20964	3.26865	0	2.6818	0.147563	1.79002	0.216145	0.00221797	0.0129863	Intragenic	SINE/B2(chr14:18224915-18225100:-); SINE/B2(chr14:18235988-18236175:-); SINE/B4(chr14:18217149-18217215:-); SINE/Alu(chr14:18237997-18238080:-); SINE/Alu(chr14:18218853-18218923:-); SINE/B2(chr14:18216050-18216215:-); SINE/MIR(chr14:18234006-18234108:-); SINE/B2(chr14:18215952-18215997:-)
MSTRG.11157	ENSMUST00000176555.7	Ube2e2	1.81329	1.52666	1.63392	1.4294	1.52476	1.78865	2.61223	5.08233	0	7.99852	1.61945	3.92327	0.206994	0.0058978	0.0293525	Intragenic	SINE/Alu(chr14:18577773-18577846:-); SINE/B4(chr14:18577426-18577657:-); SINE/Alu(chr14:18642905-18643049:-); LINE/L1(chr14:18811616-18812092:-); LINE/L1(chr14:18688104-18688391:-); SINE/B4(chr14:18698649-18698784:-); SINE/Alu(chr14:18734970-18735072:-); SINE/B4(chr14:18803586-18803744:-); SINE/MIR(chr14:18724590-18724733:-); LINE/L1(chr14:18616199-18616257:-); SINE/Alu(chr14:18622803-18622908:-)…
MSTRG.11157	MSTRG.11157.12	NA	0	0	0	0	0	0	12.4302	0	0	33.0224	0	11.3631	0.0301774	0.00718413	0.0344975	Intragenic	SINE/Alu(chr14:18577773-18577846:-); SINE/B4(chr14:18577426-18577657:-); LINE/L1(chr14:18616199-18616257:-); SINE/Alu(chr14:18622803-18622908:-); LINE/L1(chr14:18590987-18591244:-); LINE/L1(chr14:18576449-18576782:-); LINE/L1(chr14:18592997-18594021:-); LINE/L1(chr14:18579745-18579941:-); SINE/Alu(chr14:18604917-18605022:-); SINE/B2(chr14:18575802-18575877:-); SINE/B2(chr14:18583026-18583237:-); …
MSTRG.11157	MSTRG.11157.13	NA	0.11903	0	0	0.081812	0.08631	0.108573	5.43367	3.01502	8.3707	2.19093	0.065954	4.75258	0.336619	0.00405679	0.0215827	Intragenic	SINE/Alu(chr14:18577773-18577846:-); SINE/B4(chr14:18577426-18577657:-); SINE/Alu(chr14:18642905-18643049:-); LINE/L1(chr14:18811616-18812092:-); LINE/L1(chr14:18688104-18688391:-); SINE/B4(chr14:18698649-18698784:-); SINE/Alu(chr14:18734970-18735072:-); SINE/B4(chr14:18803586-18803744:-); SINE/MIR(chr14:18724590-18724733:-); LINE/L1(chr14:18616199-18616257:-); SINE/Alu(chr14:18622803-18622908:-)…
MSTRG.11157	MSTRG.11157.19	NA	0.629584	0.272932	0.070312	0.649854	0.691165	0.074182	4.56414	9.84467	0	6.42071	0.398005	5.20738	0.0883201	0.00308336	0.0171362	Intragenic	SINE/Alu(chr14:18577773-18577846:-); SINE/B4(chr14:18577426-18577657:-); LINE/L1(chr14:18590987-18591244:-); LINE/L1(chr14:18576449-18576782:-); LINE/L1(chr14:18592997-18594021:-); LINE/L1(chr14:18579745-18579941:-); SINE/B2(chr14:18575802-18575877:-); SINE/B2(chr14:18583026-18583237:-); LINE/L1(chr14:18600857-18600998:-); SINE/MIR(chr14:18600604-18600674:-); SINE/B4(chr14:18603104-18603253:-); S…
MSTRG.11157	MSTRG.11157.24	NA	0.319958	0.177826	0.101617	0	0.394912	0	26.6162	10.8717	0	9.54355	0.165719	11.7579	0.0204235	6.52863e-05	0.000714202	Intragenic	LINE/L1(chr14:18616199-18616257:-); SINE/Alu(chr14:18622803-18622908:-); LINE/L1(chr14:18590987-18591244:-); LINE/L1(chr14:18592997-18594021:-); SINE/Alu(chr14:18604917-18605022:-); SINE/B2(chr14:18583026-18583237:-); LINE/L1(chr14:18600857-18600998:-); LINE/L1(chr14:18627728-18627815:-); SINE/MIR(chr14:18600604-18600674:-); SINE/B4(chr14:18603104-18603253:-); SINE/B2(chr14:18584845-18585005:-); …
MSTRG.11157	MSTRG.11157.4	NA	1.15205	0.808223	0.58683	0.48413	0.771644	0.648178	11.9279	9.01285	0	7.89339	0.741842	7.20855	0.0553677	0.000110544	0.00108419	Intragenic	SINE/Alu(chr14:18577773-18577846:-); SINE/B4(chr14:18577426-18577657:-); LINE/L1(chr14:18616199-18616257:-); SINE/Alu(chr14:18622803-18622908:-); LINE/L1(chr14:18590987-18591244:-); LINE/L1(chr14:18576449-18576782:-); LINE/L1(chr14:18592997-18594021:-); LINE/L1(chr14:18579745-18579941:-); SINE/Alu(chr14:18604917-18605022:-); SINE/B2(chr14:18575802-18575877:-); SINE/B2(chr14:18583026-18583237:-); …
MSTRG.11157	MSTRG.11157.7	NA	0	0	1.28434	0	0.534963	0.471644	3.56525	32.0647	0	39.1175	0.381824	18.6869	0.0208119	0.00426186	0.0224849	Intragenic	SINE/Alu(chr14:18577773-18577846:-); SINE/B4(chr14:18577426-18577657:-); SINE/Alu(chr14:18642905-18643049:-); LINE/L1(chr14:18811616-18812092:-); LINE/L1(chr14:18688104-18688391:-); SINE/B4(chr14:18698649-18698784:-); SINE/Alu(chr14:18734970-18735072:-); SINE/B4(chr14:18803586-18803744:-); SINE/MIR(chr14:18724590-18724733:-); LINE/L1(chr14:18616199-18616257:-); SINE/Alu(chr14:18622803-18622908:-)…
MSTRG.11260	MSTRG.11260.3	NA	11.6398	11.5579	16.1729	11.1176	14.3324	12.714	80.9006	90.6781	22.5451	70.6034	12.9224	66.1818	0.0939489	1.14187e-05	0.00019019	Intragenic	SINE/Alu(chr14:24492140-24492185:+)
MSTRG.11260	MSTRG.11260.5	NA	5.88368	0.075856	5.47132	0	3.81629	0.572404	16.2448	41.0799	0	33.0359	2.63659	22.5901	0.0145331	0.00157583	0.00972211	Intragenic	SINE/Alu(chr14:24492140-24492185:+)
MSTRG.11281	ENSMUST00000184642.1	Zcchc24	0	0.131667	0.043541	0.2571	0.151522	0.081571	1.43842	0.329711	0	2.63506	0.1109	1.1008	0.307657	0.00538349	0.0272294	Intragenic	SINE/MIR(chr14:25714351-25714455:-); SINE/MIR(chr14:25715927-25715974:-); SINE/B4(chr14:25716133-25716295:-)
MSTRG.11312	MSTRG.11312.6	NA	0.114462	0.040351	0.091889	0.044956	0.066487	0.180106	16.2402	2.6563	0.410783	0.92774	0.089709	5.05877	0.108309	0.0113268	0.0498058	Intragenic	SINE/Alu(chr14:27469916-27469990:+)
MSTRG.11349	ENSMUST00000133229.1	Selenok	1.35349	0.963797	1.23761	0.806571	0.796259	0.937149	11.2312	6.37135	0.628421	11.411	1.01581	7.4105	0.0721718	2.62445e-06	6.74013e-05	Intragenic	SINE/Alu(chr14:29973171-29973293:+); SINE/B4(chr14:29971152-29971262:+); SINE/Alu(chr14:29971200-29971289:+)
MSTRG.11408	MSTRG.11408.11	NA	1.24759	2.31796	2.05006	1.56267	4.15692	3.0074	20.435	32.8869	0.428798	21.9149	2.39043	18.9164	0.0387703	0.00130187	0.00827405	Intragenic	LINE/L1(chr14:31749893-31749976:-); SINE/Alu(chr14:31763245-31763375:-); SINE/B4(chr14:31767956-31768228:-); SINE/Alu(chr14:31765272-31765417:-); SINE/B4(chr14:31748063-31748229:-); SINE/B4(chr14:31747794-31747968:-); SINE/Alu(chr14:31773363-31773453:-); SINE/B4(chr14:31763460-31763743:-); SINE/ID(chr14:31757256-31757328:-); SINE/Alu(chr14:31769458-31769585:-); LINE/L1(chr14:31775195-31775335:-);…
MSTRG.11448	ENSMUST00000104925.4	Rpl23a-ps3	22.3741	27.1557	30.0328	18.9812	32.6269	23.5169	380.631	478.253	102.637	422.414	25.7813	345.984	0.0315412	3.64311e-06	8.44834e-05	Extragenic	-
MSTRG.11450	ENSMUST00000227403.1	Gm49201	3.85185	3.35247	5.33468	3.43309	3.80339	3.61154	7.8782	9.32691	0	7.44841	3.89784	6.16338	0.186691	0.0015498	0.00958467	Extragenic	SINE/B2(chr14:34231322-34231515:-); SINE/Alu(chr14:34230481-34230621:-)
MSTRG.11486	MSTRG.11486.2	NA	0.01515	0.025714	0.221704	0.105183	0.360253	0.069286	3.09892	3.94963	1.70325	8.88317	0.132882	4.40875	0.131621	0.000293112	0.00240683	Intragenic	SINE/Alu(chr14:37121374-37121500:-); SINE/B4(chr14:37128748-37128814:-); SINE/B2(chr14:37128945-37129136:-); SINE/B4(chr14:37127091-37127232:-); SINE/B4(chr14:37128528-37128669:-); SINE/MIR(chr14:37120585-37120685:-); SINE/Alu(chr14:37126939-37127036:-); SINE/Alu(chr14:37128815-37128936:-); SINE/Alu(chr14:37130945-37131015:-)
MSTRG.115	MSTRG.115.12	NA	0.316023	0	0	0	4.19412	0.040312	14.2273	10.207	0	7.74179	0.758409	8.04402	0.0431326	0.00470033	0.0243527	Intragenic	LINE/L1(chr1:13236721-13236857:-); SINE/B4(chr1:13179162-13179352:-); SINE/B2(chr1:13190694-13190889:-); SINE/Alu(chr1:13218844-13218954:-); SINE/B2(chr1:13243389-13243546:-); SINE/Alu(chr1:13237368-13237485:-); SINE/B4(chr1:13218814-13218953:-); SINE/B4(chr1:13228924-13229055:-); SINE/B4(chr1:13204419-13204537:-); SINE/Alu(chr1:13201925-13202024:-); SINE/B2(chr1:13178264-13178433:-); SINE/Alu(ch…
MSTRG.115	MSTRG.115.16	NA	0	0	0	0	0	0	14.8183	7.05265	0	2.5746	0	6.11139	0.0511904	0.000872852	0.00591911	Intragenic	LINE/L1(chr1:13236721-13236857:-); SINE/B4(chr1:13179162-13179352:-); SINE/B2(chr1:13190694-13190889:-); SINE/Alu(chr1:13218844-13218954:-); SINE/B2(chr1:13243389-13243546:-); SINE/Alu(chr1:13257586-13257687:-); SINE/Alu(chr1:13237368-13237485:-); SINE/B4(chr1:13218814-13218953:-); SINE/B4(chr1:13228924-13229055:-); SINE/B2(chr1:13262567-13262731:-); SINE/B4(chr1:13204419-13204537:-); SINE/ID(chr…
MSTRG.11514	MSTRG.11514.4	NA	0.370375	0.885156	1.24774	0.963975	0.824352	0.732098	7.50101	4.2515	0	7.89883	0.837283	4.91283	0.0909143	8.35513e-05	0.000870254	Intragenic	LINE/L2(chr14:40863109-40863167:-); LINE/L1(chr14:40869519-40869617:-); SINE/B2(chr14:40855877-40855960:-); LINE/L2(chr14:40863208-40863501:-); SINE/ID(chr14:40855725-40855802:-); SINE/ID(chr14:40861199-40861247:-); SINE/B2(chr14:40866472-40866666:-); LINE/L1(chr14:40855006-40855286:-); LINE/L1(chr14:40843070-40843267:-); SINE/Alu(chr14:40865842-40865971:-); SINE/ID(chr14:40860953-40860989:-); SI…
MSTRG.11592	MSTRG.11592.1	NA	0	2.94705	0	0	0.000712	0.048654	14.4583	17.8258	0	15.2026	0.499402	11.8717	0.0226211	0.00120729	0.00776577	Intragenic	SINE/B4(chr14:45636815-45636955:-); SINE/B4(chr14:45635411-45635533:-); SINE/Alu(chr14:45627412-45627510:-); LINE/L1(chr14:45615128-45615609:-); LINE/L1(chr14:45632326-45632702:-); SINE/B2(chr14:45610231-45610414:-); SINE/B2(chr14:45604736-45604878:-); LINE/L1(chr14:45633616-45633791:-); SINE/B2(chr14:45655639-45655816:-); SINE/ID(chr14:45604134-45604193:-); SINE/Alu(chr14:45631182-45631272:-); S…
MSTRG.11593	ENSMUST00000117730.2	Gm7206	1.48913	2.09542	2.26552	2.37682	1.18851	2.37821	59.542	55.4679	21.6922	71.9333	1.9656	52.1588	0.0287954	1.30472e-06	4.25241e-05	Extragenic	LINE/L1(chr14:45706741-45707059:+); SINE/B4(chr14:45709409-45709576:+)
MSTRG.11601	MSTRG.11601.3	NA	0.503067	0.537612	0.412143	0	0.554979	0.943165	6.05149	15.2873	4.49513	8.65168	0.491828	8.62139	0.114247	0.000482101	0.00361891	Extragenic	LINE/L1(chr14:46084981-46085328:+)
MSTRG.11640	ENSMUST00000180532.1	Gm6055	0.470995	0.499772	0.176544	0.199574	0.385697	0.523086	13.3474	10.8787	0	9.89805	0.375945	8.53106	0.0360625	9.6405e-05	0.000974278	Extragenic	-
MSTRG.11677	ENSMUST00000080330.5	Gm10916	0.589688	0.984496	1.37755	0.183136	1.30509	1.47374	1.81319	1.98186	0	3.41726	0.985618	1.80307	0.290288	0.00244014	0.0140642	Extragenic	-
MSTRG.11678	ENSMUST00000175096.1	Rpph1	397.582	534.557	533.009	592.237	604.23	526.959	6614.59	5864.48	367.739	5638.44	531.429	4621.31	0.0260694	0.000170397	0.00154447	Intragenic	-
MSTRG.11681	ENSMUST00000181482.1	Gm26782	16.3782	14.8685	16.8561	13.6075	17.6487	12.6586	26.7247	20.4758	3.16476	29.1158	15.3363	19.8703	0.247921	0.000590119	0.00428565	Extragenic	SINE/B2(chr14:50877348-50877534:+); SINE/B2(chr14:50871494-50871676:+); SINE/Alu(chr14:50873495-50873639:+); LINE/L1(chr14:50876196-50876221:+); SINE/Alu(chr14:50871724-50871823:+); SINE/Alu(chr14:50873382-50873490:+); SINE/B4(chr14:50875914-50875999:+); SINE/B2(chr14:50873682-50873845:+); SINE/Alu(chr14:50872780-50872846:+); LINE/L1(chr14:50876631-50877338:+)
MSTRG.11681	ENSMUST00000227351.1	Gm26782	0.505698	0.91404	0.94987	0.761443	0.745564	0.753819	15.7702	18.0157	0.64295	12.1057	0.771739	11.6336	0.0406595	0.000116774	0.00113298	Extragenic	SINE/B2(chr14:50877348-50877534:+); SINE/B2(chr14:50871494-50871676:+); SINE/Alu(chr14:50873495-50873639:+); LINE/L1(chr14:50876196-50876221:+); SINE/Alu(chr14:50871724-50871823:+); SINE/Alu(chr14:50873382-50873490:+); SINE/B4(chr14:50875914-50875999:+); SINE/B2(chr14:50873682-50873845:+); SINE/Alu(chr14:50872780-50872846:+); LINE/L1(chr14:50876631-50877338:+)
MSTRG.11681	ENSMUST00000228254.1	Gm26782	9.97247	6.50162	7.76925	6.75166	8.9058	5.48412	12.8207	18.3606	0	11.8419	7.56415	10.7558	0.171628	0.0110884	0.0489975	Extragenic	SINE/B2(chr14:50871494-50871676:+); SINE/Alu(chr14:50871724-50871823:+)
MSTRG.11694	ENSMUST00000228571.1	Gm7107	0.022985	0.073642	0.090441	0.058509	0.170411	0.046902	4.25871	4.11051	2.81162	5.00353	0.077148	4.04609	0.166206	7.80979e-08	8.77845e-06	Extragenic	-
MSTRG.11697	MSTRG.11697.2	NA	1.4489	0.502799	0.730994	0.933406	0.461286	2.23951	5.25553	15.8985	0	16.0306	1.05282	9.29615	0.0598972	0.00401416	0.0213902	Intragenic	-
MSTRG.11705	MSTRG.11705.5	NA	0.331791	0.098838	0.247889	0.861991	1.62489	0.484839	14.4358	14.8454	0	4.27744	0.608372	8.38965	0.0595583	0.0055081	0.0277497	Intragenic	SINE/B4(chr14:52085565-52085683:-); SINE/B4(chr14:52102441-52102575:-); SINE/B2(chr14:52089657-52089834:-); SINE/B4(chr14:52076899-52077106:-); SINE/B4(chr14:52083108-52083246:-); SINE/B2(chr14:52092123-52092181:-); SINE/Alu(chr14:52086576-52086631:-); SINE/B2(chr14:52091705-52091775:-); SINE/B2(chr14:52090358-52090505:-); SINE/Alu(chr14:52100629-52100756:-); SINE/B2(chr14:52092743-52092909:-); S…
MSTRG.11705	MSTRG.11705.6	NA	1.71509	0.45171	1.18346	0.566498	0.98289	0.447359	23.8329	14.0735	1.10184	4.04199	0.891169	10.7626	0.062321	0.00183906	0.0110882	Intragenic	SINE/B4(chr14:52085565-52085683:-); SINE/B4(chr14:52102441-52102575:-); SINE/B2(chr14:52089657-52089834:-); SINE/B4(chr14:52076899-52077106:-); SINE/B4(chr14:52083108-52083246:-); SINE/B2(chr14:52092123-52092181:-); SINE/Alu(chr14:52086576-52086631:-); SINE/B2(chr14:52091705-52091775:-); SINE/B2(chr14:52090358-52090505:-); SINE/Alu(chr14:52100629-52100756:-); SINE/B2(chr14:52092743-52092909:-); S…
MSTRG.11770	ENSMUST00000200663.1	Trav12-4	0.741295	0.86188	0.811749	0.63026	1.8595	1.36471	3.61181	3.6173	0	3.48626	1.0449	2.67884	0.224802	0.00247497	0.0142357	Extragenic	-
MSTRG.1178	ENSMUST00000120149.1	Gm6136	1.24373	0.981813	1.07343	0.783475	1.00622	1.01434	4.00209	6.59019	0	6.67474	1.01717	4.31675	0.131831	0.000695072	0.0048998	Extragenic	-
MSTRG.11845	ENSMUST00000228871.1	Mrpl52	0	0	0.050874	0	0.004193	0	3.71135	6.03573	0	2.91408	0.009178	3.16529	0.104401	0.000481605	0.00361624	Intragenic	-
MSTRG.11855	ENSMUST00000132242.1	Acin1	0.646022	0.698328	0.733351	2.01906	0.16156	0.990061	4.59001	6.14247	0	4.36345	0.874731	3.77398	0.157491	0.00787589	0.0371412	Intragenic	SINE/MIR(chr14:54684407-54684468:-); SINE/Alu(chr14:54681860-54681956:-); SINE/B2(chr14:54683519-54683698:-); SINE/B2(chr14:54683703-54683906:-); SINE/MIR(chr14:54685212-54685367:-); SINE/Alu(chr14:54680943-54681057:-); SINE/B2(chr14:54679709-54679762:-); SINE/B2(chr14:54679770-54679844:-)
MSTRG.11908	ENSMUST00000128802.7	Dhrs1	0.111754	0.128648	0.115513	0.132457	0.068847	0.019282	4.02233	3.14821	0.659007	3.36504	0.096084	2.79865	0.152175	4.95641e-06	0.000104491	Intragenic	SINE/Alu(chr14:55744598-55744700:-); SINE/Alu(chr14:55742285-55742421:-); SINE/Alu(chr14:55744480-55744582:-); SINE/Alu(chr14:55740533-55740644:-)
MSTRG.11927	ENSMUST00000138174.7	Mphosph8	3.18691	5.38679	7.19229	6.96772	4.85605	4.44709	23.9636	14.736	0	12.5782	5.33948	12.8194	0.0950442	0.00269277	0.015269	Intragenic	SINE/B4(chr14:56694559-56694640:+); SINE/Alu(chr14:56696524-56696564:+); SINE/B2(chr14:56695286-56695428:+); SINE/B4(chr14:56694889-56695037:+); LINE/L1(chr14:56694312-56694544:+)
MSTRG.11960	ENSMUST00000225955.1	Zdhhc20	0.943907	1.19043	0.67836	1.46626	1.55358	2.90792	5.56415	4.24832	2.46524	7.09546	1.45674	4.84329	0.288531	0.00725655	0.0347712	Intragenic	SINE/Alu(chr14:57873269-57873367:-); SINE/B2(chr14:57881235-57881400:-); SINE/B4(chr14:57866208-57866482:-); SINE/Alu(chr14:57874772-57874881:-); SINE/Alu(chr14:57888386-57888456:-); LINE/L1(chr14:57866618-57866811:-); SINE/Alu(chr14:57888246-57888375:-); SINE/B4(chr14:57881475-57881646:-); SINE/B2(chr14:57866954-57867156:-); SINE/Alu(chr14:57871596-57871741:-); SINE/Alu(chr14:57881079-57881215:-…
MSTRG.11960	MSTRG.11960.5	NA	0.575083	1.08552	0.305791	0.559508	1.12472	0.903981	19.6738	7.36877	0	5.14553	0.759101	8.04703	0.0590482	0.00126721	0.00808776	Intragenic	SINE/B4(chr14:57863246-57863485:-); SINE/Alu(chr14:57873269-57873367:-); SINE/B2(chr14:57881235-57881400:-); SINE/B4(chr14:57866208-57866482:-); SINE/Alu(chr14:57874772-57874881:-); SINE/B2(chr14:57862888-57862928:-); SINE/Alu(chr14:57888386-57888456:-); SINE/Alu(chr14:57842287-57842354:-); SINE/Alu(chr14:57851695-57851782:-); LINE/L1(chr14:57866618-57866811:-); SINE/Alu(chr14:57888246-57888375:-…
MSTRG.11960	MSTRG.11960.7	NA	1.22978	1.31539	1.0191	1.93442	1.70043	0.76635	17.9224	13.495	0	4.46725	1.32758	8.97115	0.0766607	0.00553653	0.0278648	Intragenic	SINE/B4(chr14:57863246-57863485:-); SINE/Alu(chr14:57873269-57873367:-); SINE/B2(chr14:57881235-57881400:-); SINE/B4(chr14:57866208-57866482:-); SINE/Alu(chr14:57874772-57874881:-); SINE/B2(chr14:57862888-57862928:-); SINE/Alu(chr14:57888386-57888456:-); SINE/Alu(chr14:57851695-57851782:-); LINE/L1(chr14:57866618-57866811:-); SINE/Alu(chr14:57888246-57888375:-); SINE/B4(chr14:57881475-57881646:-)…
MSTRG.11985	ENSMUST00000225574.1	Mtmr6	0.183192	0.384976	0	0.485149	0.324751	0.394327	2.99838	8.72037	0	10.0199	0.295399	5.43468	0.0840559	0.00383481	0.0205989	Intragenic	SINE/B4(chr14:60267542-60267697:+); SINE/Alu(chr14:60267338-60267483:+); SINE/Alu(chr14:60273301-60273402:+); SINE/Alu(chr14:60274932-60275078:+)
MSTRG.12050	MSTRG.12050.2	NA	0.764105	0.960386	0.757318	0.534249	0.95696	1.05933	7.93977	13.5245	0	6.31325	0.838725	6.94437	0.073175	0.00116295	0.00753284	Intragenic	SINE/Alu(chr14:63140635-63140771:+); SINE/Alu(chr14:63145473-63145575:+); SINE/Alu(chr14:63140791-63140891:+); SINE/Alu(chr14:63135167-63135261:+); SINE/ID(chr14:63144537-63144619:+); SINE/Alu(chr14:63123650-63123795:+); LINE/L1(chr14:63140958-63140994:+); SINE/B4(chr14:63142052-63142153:+); SINE/Alu(chr14:63143948-63144012:+); SINE/B4(chr14:63130465-63130709:+); SINE/Alu(chr14:63137572-63137676:…
MSTRG.12050	MSTRG.12050.3	NA	0.221487	0.323048	0.303457	0.284842	0.769685	0.418102	16.0667	8.53831	0	5.71581	0.38677	7.58021	0.0460254	0.000298134	0.00244056	Intragenic	SINE/Alu(chr14:63140635-63140771:+); SINE/Alu(chr14:63145473-63145575:+); SINE/Alu(chr14:63140791-63140891:+); SINE/Alu(chr14:63135167-63135261:+); SINE/ID(chr14:63144537-63144619:+); SINE/Alu(chr14:63123650-63123795:+); LINE/L1(chr14:63140958-63140994:+); SINE/B4(chr14:63142052-63142153:+); SINE/Alu(chr14:63143948-63144012:+); SINE/B4(chr14:63130465-63130709:+); SINE/Alu(chr14:63137572-63137676:…
MSTRG.1206	ENSMUST00000157343.1	Gm25395	1.9827	2.66207	2.15137	3.21393	3.94554	3.40512	18.2294	10.5699	10.0724	14.0944	2.89345	13.2415	0.227398	0.000536984	0.00395985	Intragenic	-
MSTRG.12066	MSTRG.12066.2	NA	0.765462	0.776944	0.472595	0.573838	0.799737	0.986227	2.66329	2.20964	0	3.31224	0.729134	2.04629	0.255696	0.000698969	0.00492364	Extragenic	-
MSTRG.12095	MSTRG.12095.6	NA	0.07074	0.194365	1.17155	0	0	0	3.98792	5.82108	3.02648	2.84241	0.239442	3.91947	0.1891	0.00120232	0.00774026	Intragenic	SINE/Alu(chr14:64827293-64827393:-); SINE/Alu(chr14:64917060-64917205:-); SINE/Alu(chr14:64913851-64913974:-); SINE/B2(chr14:64832725-64832899:-); SINE/Alu(chr14:64860437-64860591:-); SINE/B2(chr14:64844456-64844656:-); SINE/B2(chr14:64912128-64912321:-); SINE/Alu(chr14:64853360-64853446:-); LINE/L2(chr14:64848076-64848182:-); SINE/B2(chr14:64866818-64866897:-); SINE/B4(chr14:64849025-64849154:-)…
MSTRG.12135	MSTRG.12135.1	NA	31.7089	23.4217	25.6864	25.9996	26.4175	23.2346	41.4122	45.3306	3.59272	35.466	26.0781	31.4504	0.247303	0.00909611	0.0417736	Extragenic	SINE/ID(chr14:66737926-66737983:+); SINE/MIR(chr14:66735937-66736042:+); SINE/B4(chr14:66737422-66737556:+)
MSTRG.12149	MSTRG.12149.1	NA	24.8713	8.35656	27.6196	8.41051	27.9871	19.0514	42.6551	26.9794	2.69995	51.481	19.3827	30.9539	0.112227	0.000953395	0.00637955	Extragenic	SINE/B4(chr14:68130065-68130205:+); SINE/Alu(chr14:68130503-68130589:+)
MSTRG.12155	ENSMUST00000184497.1	Slc25a37	0.565205	0.666259	0.664244	0.486802	0.349667	0.749431	2.30684	1.34371	0.542228	0.950379	0.580268	1.28579	0.486881	0.00414202	0.0219708	Intragenic	SINE/MIR(chr14:69277711-69277845:-); SINE/B4(chr14:69255580-69255735:-); SINE/B4(chr14:69255069-69255366:-); LINE/L2(chr14:69276043-69276167:-); SINE/MIR(chr14:69273324-69273527:-); SINE/MIR(chr14:69260426-69260463:-); SINE/MIR(chr14:69276751-69276884:-); SINE/B4(chr14:69250531-69250627:-); SINE/Alu(chr14:69281432-69281553:-); SINE/Alu(chr14:69274337-69274455:-)
MSTRG.12161	MSTRG.12161.1	NA	0.116748	0.207277	0.143247	0.184385	0.18626	0.266965	4.57069	12.2894	2.82611	14.1344	0.184147	8.45515	0.0811252	0.000413746	0.00319075	Intragenic	SINE/B4(chr14:69401911-69401983:+); LINE/L1(chr14:69400718-69401241:+); SINE/Alu(chr14:69359835-69359979:+); SINE/Alu(chr14:69433266-69433409:+); SINE/B2(chr14:69354673-69354860:+); SINE/B4(chr14:69397118-69397366:+); SINE/Alu(chr14:69457973-69458076:+); SINE/B4(chr14:69495416-69495572:+); SINE/B2(chr14:69401849-69401910:+); SINE/Alu(chr14:69408435-69408540:+); SINE/Alu(chr14:69367920-69368045:+)…
MSTRG.12185	MSTRG.12185.2	NA	0.532084	0.314506	0.343291	0.364393	0.612862	0.718502	2.0121	1.90657	0.840548	1.43348	0.48094	1.54817	0.450452	0.000982034	0.00653642	Intragenic	SINE/MIR(chr14:70154418-70154530:-); SINE/B2(chr14:70148265-70148448:-); SINE/Alu(chr14:70158726-70158849:-); SINE/Alu(chr14:70155610-70155752:-); SINE/B2(chr14:70146751-70146928:-); SINE/Alu(chr14:70142224-70142329:-); SINE/MIR(chr14:70152921-70153102:-); SINE/Alu(chr14:70158245-70158372:-); SINE/Alu(chr14:70146934-70147083:-); SINE/B2(chr14:70144503-70144683:-); SINE/B4(chr14:70146610-70146738:…
MSTRG.12204	MSTRG.12204.22	NA	4.54338	2.82062	2.97691	4.87249	0.681441	0.353677	18.6728	21.8938	0	10.8201	2.70809	12.8467	0.0552421	0.00866126	0.0401162	Intragenic	SINE/MIR(chr14:70620843-70620979:-); SINE/B4(chr14:70623327-70623520:-); SINE/B2(chr14:70619449-70619661:-); SINE/Alu(chr14:70616814-70616943:-); SINE/Alu(chr14:70620723-70620836:-); SINE/B4(chr14:70616532-70616690:-); SINE/B4(chr14:70617597-70617705:-); SINE/MIR(chr14:70624315-70624454:-); SINE/Alu(chr14:70619879-70619969:-)
MSTRG.12219	MSTRG.12219.3	NA	0.579021	0	0	0	0.384435	0.009955	8.94314	13.8392	0	9.04875	0.162235	7.95777	0.0361174	0.000316815	0.00256083	Extragenic	SINE/B2(chr14:71797690-71797819:+); LINE/L1(chr14:71758016-71758093:+); SINE/B4(chr14:71890782-71890983:+); SINE/Alu(chr14:71813834-71813896:+); LINE/L1(chr14:71866246-71867091:+); LINE/L1(chr14:71759271-71760094:+); LINE/L1(chr14:71711260-71711552:+); LINE/L1(chr14:71866069-71866227:+); LINE/L1(chr14:71848150-71848375:+); SINE/MIR(chr14:71777236-71777364:+); LINE/L1(chr14:71792224-71792393:+); S…
MSTRG.12219	MSTRG.12219.4	NA	0	0.458077	0.679007	0.429929	0.210005	0.247872	1.71352	3.54537	0	10.0011	0.337482	3.81501	0.120205	0.00419522	0.0221985	Extragenic	SINE/B2(chr14:71797690-71797819:+); SINE/B4(chr14:71890782-71890983:+); SINE/Alu(chr14:71813834-71813896:+); LINE/L1(chr14:71866246-71867091:+); LINE/L1(chr14:71866069-71866227:+); LINE/L1(chr14:71848150-71848375:+); SINE/MIR(chr14:71777236-71777364:+); LINE/L1(chr14:71792224-71792393:+); SINE/MIR(chr14:71826917-71827141:+); SINE/Alu(chr14:71825401-71825521:+); SINE/Alu(chr14:71834303-71834439:+)…
MSTRG.12219	MSTRG.12219.5	NA	0	0	0	0	0.021873	0	2.61964	2.44098	0	1.03793	0.003645	1.52464	0.218	0.000874254	0.00592687	Extragenic	SINE/B2(chr14:71797690-71797819:+); SINE/Alu(chr14:71813834-71813896:+); LINE/L1(chr14:71848150-71848375:+); LINE/L1(chr14:71792224-71792393:+); SINE/MIR(chr14:71826917-71827141:+); SINE/Alu(chr14:71825401-71825521:+); SINE/Alu(chr14:71834303-71834439:+); SINE/B4(chr14:71818273-71818292:+); LINE/L1(chr14:71818783-71819251:+); SINE/Alu(chr14:71779556-71779696:+); SINE/B4(chr14:71795215-71795489:+)…
MSTRG.12258	ENSMUST00000181108.1	Cbx3-ps6	0	0	0	0	0	0	12.3587	12.4429	2.91251	21.1518	0	12.2165	0.0327049	3.1285e-06	7.59339e-05	Extragenic	-
MSTRG.12262	MSTRG.12262.2	NA	0.167755	0	0.494352	0.430652	0.290368	0.094188	2.41274	6.80831	0	5.76994	0.246219	3.74775	0.110857	0.00210179	0.0124079	Extragenic	SINE/MIR(chr14:74381279-74381441:+); LINE/L1(chr14:74383169-74383509:+); SINE/Alu(chr14:74380487-74380603:+); SINE/Alu(chr14:74362344-74362356:+); LINE/L1(chr14:74348247-74348605:+); LINE/L2(chr14:74345093-74345212:+); SINE/B4(chr14:74360741-74360974:+); SINE/B2(chr14:74337396-74337581:+); SINE/B4(chr14:74381888-74382014:+); LINE/L1(chr14:74349300-74349600:+); SINE/B4(chr14:74358147-74358390:+); …
MSTRG.12262	MSTRG.12262.4	NA	0.027613	0	0	0	0	0	3.27916	0	0	1.42511	0.004602	1.17607	0.257654	0.00799995	0.0376132	Extragenic	SINE/MIR(chr14:74381279-74381441:+); LINE/L1(chr14:74383169-74383509:+); SINE/Alu(chr14:74380487-74380603:+); SINE/B4(chr14:74381888-74382014:+); LINE/L1(chr14:74370697-74370800:+); LINE/L1(chr14:74369888-74370578:+)
MSTRG.12281	MSTRG.12281.6	NA	0	0	0	0	0	0	22.002	3.63957	0	1.11722	0	6.6897	0.0642631	0.00682613	0.0330603	Intragenic	SINE/B4(chr14:75166932-75167217:+); SINE/B4(chr14:75139360-75139641:+); SINE/MIR(chr14:75226260-75226308:+); LINE/L1(chr14:75140213-75140531:+); SINE/B2(chr14:75185421-75185631:+); SINE/Alu(chr14:75140605-75140740:+); SINE/MIR(chr14:75134860-75134999:+); SINE/Alu(chr14:75185223-75185365:+); SINE/B4(chr14:75198679-75198962:+); SINE/B4(chr14:75200228-75200322:+); LINE/CR1(chr14:75190160-75190373:+)…
MSTRG.12292	ENSMUST00000154533.7	Tpt1	0.007631	0.038272	0.011823	0.028051	0.019465	0.059391	0.919813	3.65467	1.91363	6.80063	0.027439	3.32218	0.23014	0.0112628	0.0495928	Intragenic	-
MSTRG.12320	ENSMUST00000099431.5	Gm10132	9.57696	10.0524	10.4775	10.8795	14.2724	7.15809	111.404	58.6521	2.34163	62.513	10.4028	58.7278	0.0351067	0.000376485	0.00295235	Extragenic	-
MSTRG.12379	ENSMUST00000226618.1	9630013A20Rik	1.85705	0.513556	0.621767	0.994017	0.879136	0.270728	4.66238	2.90176	0	2.67996	0.856042	2.56102	0.210478	0.00363419	0.0196843	Extragenic	LINE/L1(chr14:84473698-84473835:-)
MSTRG.12379	ENSMUST00000228857.1	9630013A20Rik	0	0.349244	1.04859	0.013457	0.270427	0.501105	4.61986	19.2213	1.2838	22.636	0.363805	11.9402	0.0422915	0.00117286	0.00758461	Extragenic	LINE/L1(chr14:84473698-84473835:-)
MSTRG.12379	MSTRG.12379.1	NA	0.116687	1.46356	0.333667	0	0.34672	1.62625	6.4822	4.98848	0	2.15394	0.647814	3.40616	0.138949	0.00732141	0.0350133	Extragenic	LINE/L1(chr14:84335641-84335865:-); LINE/L1(chr14:84399646-84399803:-); LINE/L1(chr14:84382055-84383499:-); LINE/L1(chr14:84377110-84377167:-); LINE/L1(chr14:84360677-84361154:-); LINE/L1(chr14:84336311-84336539:-); LINE/L1(chr14:84383500-84384921:-); SINE/5S-Deu-L2(chr14:84438142-84438366:-); LINE/L1(chr14:84377314-84378238:-); LINE/L1(chr14:84375385-84375533:-); LINE/L1(chr14:84418473-84418558:…
MSTRG.12379	MSTRG.12379.11	NA	0.123782	0.087502	0.315169	0	0.095015	0	1.39034	1.00088	0	2.07355	0.103578	1.11619	0.267891	5.80394e-06	0.000116725	Extragenic	LINE/L1(chr14:84473698-84473835:-)
MSTRG.12379	MSTRG.12379.16	NA	0.766953	2.70306	1.17492	0.019506	0.232951	1.8095	12.5626	12.9349	1.86298	8.83576	1.11782	9.04908	0.0708441	0.000687447	0.00485588	Extragenic	LINE/L1(chr14:84473698-84473835:-)
MSTRG.12379	MSTRG.12379.6	NA	1.40842	1.77767	1.11484	0.701574	0	0	3.57177	6.06034	0	6.55396	0.833751	4.04652	0.113913	0.00348752	0.018999	Extragenic	SINE/5S-Deu-L2(chr14:84438142-84438366:-); LINE/L1(chr14:84422931-84423234:-); SINE/Alu(chr14:84436849-84436938:-); SINE/B2(chr14:84435361-84435564:-)
MSTRG.12405	ENSMUST00000192817.1	Pcdh9	0.177817	0.106162	0.290357	0.10313	0.515279	0.514207	1.51081	2.23929	1.68715	2.26318	0.284492	1.92511	0.411358	0.00100456	0.00666205	Intragenic	-
MSTRG.12421	MSTRG.12421.1	NA	87.8234	70.2369	90.2562	66.6748	71.6783	64.8161	336.453	227.365	44.444	278.354	75.2476	221.654	0.105239	5.89339e-06	0.00011809	Extragenic	LINE/L1(chr14:93866830-93866901:+); LINE/L1(chr14:93865901-93866311:-)
MSTRG.12449	MSTRG.12449.8	NA	0.323	0.276196	0.346021	0.496873	0.430449	0.814761	3.61432	2.04285	3.73793	5.59797	0.447883	3.74826	0.301803	0.00235802	0.0136691	Intragenic	SINE/Alu(chr14:99157103-99157216:+); SINE/Alu(chr14:99137621-99137764:+); SINE/B4(chr14:99151245-99151364:+); SINE/B4(chr14:99154533-99154729:+); SINE/MIR(chr14:99150290-99150377:+); SINE/Alu(chr14:99162300-99162390:+); SINE/Alu(chr14:99145409-99145489:+); SINE/Alu(chr14:99166525-99166643:+); SINE/Alu(chr14:99150801-99150894:+); SINE/Alu(chr14:99151234-99151312:+); SINE/B2(chr14:99137837-99137997…
MSTRG.12460	MSTRG.12460.1	NA	11.9102	7.59442	9.69443	8.25106	9.34484	5.66524	63.8102	51.0115	5.56156	51.8196	8.74337	43.0507	0.060149	7.60761e-05	0.0008077	Extragenic	-
MSTRG.12486	ENSMUST00000226662.1	4933432I03Rik	5.45396	4.79098	5.09615	4.47366	3.60235	5.02309	8.43019	6.2461	0	6.72278	4.74003	5.34977	0.257821	0.0022172	0.0129825	Proximal	SINE/B2(chr14:103003937-103004085:-); SINE/B4(chr14:103011272-103011343:-); LINE/L1(chr14:102994975-102995174:-); SINE/B4(chr14:103016317-103016467:-); LINE/L1(chr14:102988736-102988922:-); SINE/tRNA-Deu(chr14:102989258-102989421:-); SINE/B4(chr14:102990760-102991055:-); SINE/B4(chr14:103009381-103009570:-); LINE/L1(chr14:103011511-103012534:-); LINE/L2(chr14:103013095-103013292:-); LINE/L1(chr14…
MSTRG.12491	ENSMUST00000239305.1	Mycbp2	0.50073	0.756325	0.360803	0.405924	0.732719	0.99891	6.31176	6.91664	10.4549	7.72858	0.625902	7.85296	0.243883	3.30392e-05	0.000420264	Intragenic	SINE/Alu(chr14:103121490-103121631:-); SINE/B2(chr14:103246995-103247157:-); SINE/B4(chr14:103132464-103132710:-); LINE/L1(chr14:103189712-103189930:-); LINE/L1(chr14:103168647-103168800:-); LINE/L1(chr14:103198292-103198447:-); SINE/ID(chr14:103168168-103168239:-); SINE/B4(chr14:103231163-103231343:-); SINE/B4(chr14:103160016-103160029:-); SINE/B2(chr14:103129291-103129326:-); SINE/B4(chr14:1033…
MSTRG.12522	ENSMUST00000211251.1	Gm6145	1.64857	4.39355	4.23623	2.38607	3.14709	5.42004	8.96134	13.9732	0	11.3821	3.53859	8.57915	0.115557	0.00432223	0.022737	Extragenic	SINE/Alu(chr14:105621105-105621193:-); SINE/B2(chr14:105632133-105632309:-); SINE/ID(chr14:105633798-105633877:-); SINE/Alu(chr14:105626072-105626209:-); SINE/B4(chr14:105633567-105633764:-); LINE/L1(chr14:105627090-105627281:-); LINE/L1(chr14:105639056-105639260:-); SINE/B2(chr14:105637478-105637669:-); SINE/ID(chr14:105626762-105626819:-); SINE/MIR(chr14:105633068-105633210:-)
MSTRG.12522	MSTRG.12522.10	NA	10.144	2.43205	5.54915	2.20995	2.98533	5.41558	46.9609	16.7206	0	48.453	4.78935	28.0336	0.0207046	4.10515e-05	0.000496665	Extragenic	SINE/Alu(chr14:105621105-105621193:-); SINE/B2(chr14:105632133-105632309:-); SINE/ID(chr14:105633798-105633877:-); SINE/Alu(chr14:105626072-105626209:-); SINE/B4(chr14:105633567-105633764:-); LINE/L1(chr14:105627090-105627281:-); LINE/L1(chr14:105639056-105639260:-); SINE/B2(chr14:105637478-105637669:-); SINE/ID(chr14:105626762-105626819:-); SINE/MIR(chr14:105633068-105633210:-)
MSTRG.12522	MSTRG.12522.14	NA	0.417243	0.15184	0.273351	0.19108	0.107249	0.284786	2.11573	1.32507	0	18.4569	0.237591	5.47442	0.0920784	0.00816019	0.0382382	Extragenic	SINE/Alu(chr14:105621105-105621193:-); SINE/B2(chr14:105632133-105632309:-); SINE/ID(chr14:105633798-105633877:-); SINE/Alu(chr14:105626072-105626209:-); SINE/B4(chr14:105633567-105633764:-); LINE/L1(chr14:105627090-105627281:-); LINE/L1(chr14:105639056-105639260:-); SINE/B2(chr14:105637478-105637669:-); SINE/ID(chr14:105626762-105626819:-); SINE/MIR(chr14:105633068-105633210:-)
MSTRG.12522	MSTRG.12522.15	NA	0	0.308552	0	0	0.010391	0.009844	9.6926	5.97013	0	14.1917	0.054798	7.46361	0.0320352	3.17077e-05	0.000406615	Extragenic	SINE/Alu(chr14:105621105-105621193:-); SINE/B2(chr14:105632133-105632309:-); SINE/ID(chr14:105633798-105633877:-); SINE/Alu(chr14:105626072-105626209:-); SINE/B4(chr14:105633567-105633764:-); LINE/L1(chr14:105627090-105627281:-); SINE/ID(chr14:105626762-105626819:-); SINE/MIR(chr14:105633068-105633210:-)
MSTRG.12522	MSTRG.12522.3	NA	1.30432	1.38275	2.59307	0.896077	1.83218	2.35295	6.44176	20.4713	0	20.1836	1.72689	11.7742	0.0527374	0.00185555	0.0111718	Extragenic	SINE/Alu(chr14:105621105-105621193:-); SINE/B2(chr14:105632133-105632309:-); SINE/ID(chr14:105633798-105633877:-); SINE/Alu(chr14:105626072-105626209:-); SINE/B4(chr14:105633567-105633764:-); LINE/L1(chr14:105627090-105627281:-); LINE/L1(chr14:105639056-105639260:-); SINE/B2(chr14:105637478-105637669:-); SINE/ID(chr14:105626762-105626819:-); SINE/MIR(chr14:105633068-105633210:-)
MSTRG.12523	ENSMUST00000227553.1	Gm10076	0.614061	1.08006	6.81948	5.30637	7.90424	5.35367	203.622	157.636	101.753	223.046	4.51298	171.515	0.0174217	0.000630274	0.00452578	Extragenic	-
MSTRG.12541	MSTRG.12541.10	NA	0.754049	0.218206	1.13092	0.248551	0.458835	0.127199	1.98547	5.64397	0	3.1743	0.489626	2.70093	0.17058	0.00305685	0.017011	Extragenic	LINE/L1(chr14:111574408-111574789:-); LINE/L1(chr14:111495184-111496148:-); SINE/Alu(chr14:111628427-111628566:-); LINE/L1(chr14:111583802-111584412:-); SINE/B2(chr14:111585793-111585957:-); LINE/L1(chr14:111448168-111449265:-); LINE/L1(chr14:111652782-111653214:-); LINE/L1(chr14:111489378-111490413:-); LINE/L2(chr14:111517223-111517387:-); LINE/L1(chr14:111549367-111549505:-); LINE/L1(chr14:1115…
MSTRG.12541	MSTRG.12541.14	NA	0.876054	0	0	0.309466	0	0	4.38251	10.7315	0	12.994	0.197587	7.02701	0.0489129	0.00138716	0.00873209	Extragenic	LINE/L1(chr14:111574408-111574789:-); LINE/L1(chr14:111495184-111496148:-); SINE/Alu(chr14:111628427-111628566:-); LINE/L1(chr14:111583802-111584412:-); SINE/B2(chr14:111585793-111585957:-); LINE/L1(chr14:111448168-111449265:-); LINE/L1(chr14:111652782-111653214:-); LINE/L1(chr14:111489378-111490413:-); LINE/L2(chr14:111517223-111517387:-); LINE/L1(chr14:111549367-111549505:-); LINE/L1(chr14:1115…
MSTRG.12541	MSTRG.12541.2	NA	2.9208	3.1076	2.54814	4.02092	6.28992	3.19372	9.58004	9.19033	0	33.5797	3.68018	13.0875	0.0880684	0.0080051	0.0376312	Extragenic	LINE/L1(chr14:111574408-111574789:-); LINE/L1(chr14:111495184-111496148:-); SINE/Alu(chr14:111628427-111628566:-); LINE/L1(chr14:111583802-111584412:-); SINE/B2(chr14:111585793-111585957:-); LINE/L1(chr14:111448168-111449265:-); LINE/L1(chr14:111652782-111653214:-); LINE/L1(chr14:111489378-111490413:-); LINE/L2(chr14:111517223-111517387:-); LINE/L1(chr14:111549367-111549505:-); LINE/L1(chr14:1115…
MSTRG.12541	MSTRG.12541.23	NA	0.550609	0.615015	0.565859	0.901674	0.773688	0.442687	1.78672	2.4576	0	2.34838	0.641589	1.64818	0.330299	0.00462753	0.0240528	Extragenic	LINE/L1(chr14:111574408-111574789:-); LINE/L1(chr14:111495184-111496148:-); SINE/Alu(chr14:111628427-111628566:-); LINE/L1(chr14:111583802-111584412:-); SINE/B2(chr14:111585793-111585957:-); LINE/L1(chr14:111448168-111449265:-); LINE/L1(chr14:111652782-111653214:-); LINE/L1(chr14:111489378-111490413:-); LINE/L2(chr14:111517223-111517387:-); LINE/L1(chr14:111549367-111549505:-); LINE/L1(chr14:1115…
MSTRG.12541	MSTRG.12541.24	NA	0	0.048796	0.055651	0	0.101865	0	2.27649	6.51767	0	1.66117	0.034385	2.61383	0.161961	0.00604422	0.0299618	Extragenic	LINE/L1(chr14:111574408-111574789:-); LINE/L1(chr14:111495184-111496148:-); SINE/Alu(chr14:111628427-111628566:-); LINE/L1(chr14:111583802-111584412:-); SINE/B2(chr14:111585793-111585957:-); LINE/L1(chr14:111448168-111449265:-); LINE/L1(chr14:111652782-111653214:-); LINE/L1(chr14:111489378-111490413:-); LINE/L2(chr14:111517223-111517387:-); LINE/L1(chr14:111549367-111549505:-); LINE/L1(chr14:1115…
MSTRG.12541	MSTRG.12541.28	NA	0	0	0.023979	0.072622	0	0.108152	5.16841	1.99361	0	1.96769	0.034126	2.28243	0.139497	0.00021108	0.00183906	Extragenic	LINE/L1(chr14:111574408-111574789:-); LINE/L1(chr14:111495184-111496148:-); SINE/Alu(chr14:111628427-111628566:-); LINE/L1(chr14:111583802-111584412:-); SINE/B2(chr14:111585793-111585957:-); LINE/L1(chr14:111448168-111449265:-); LINE/L1(chr14:111652782-111653214:-); LINE/L1(chr14:111489378-111490413:-); LINE/L2(chr14:111517223-111517387:-); LINE/L1(chr14:111549367-111549505:-); LINE/L1(chr14:1115…
MSTRG.12541	MSTRG.12541.29	NA	0.044925	0.056117	0.314891	0.05581	0	0.073979	1.0407	0.999469	0	2.52422	0.090954	1.1411	0.273289	0.000271599	0.00226318	Extragenic	LINE/L1(chr14:111448168-111449265:-); LINE/L1(chr14:111452008-111452131:-); LINE/L1(chr14:111451382-111451542:-); LINE/L1(chr14:111479780-111479874:-); SINE/Alu(chr14:111469481-111469571:-); LINE/L1(chr14:111453553-111453634:-); LINE/L1(chr14:111479930-111480622:-); SINE/Alu(chr14:111481273-111481353:-); SINE/Alu(chr14:111449587-111449730:-); SINE/B4(chr14:111464021-111464149:-); LINE/L1(chr14:11…
MSTRG.12541	MSTRG.12541.32	NA	0.32761	0.896774	0.619494	0.207044	0.110619	0.316177	3.16906	5.80853	0	3.04764	0.412953	3.0063	0.144297	0.00126784	0.00809088	Extragenic	LINE/L1(chr14:111574408-111574789:-); SINE/Alu(chr14:111628427-111628566:-); LINE/L1(chr14:111583802-111584412:-); SINE/B2(chr14:111585793-111585957:-); LINE/L1(chr14:111652782-111653214:-); LINE/L2(chr14:111517223-111517387:-); LINE/L1(chr14:111549367-111549505:-); LINE/L1(chr14:111526180-111526616:-); LINE/L1(chr14:111660240-111660491:-); SINE/B2(chr14:111513810-111513993:-); LINE/L1(chr14:1116…
MSTRG.12550	MSTRG.12550.1	NA	6.14672	6.21485	4.71913	5.80866	7.44763	7.02453	18.9702	26.856	3.21119	22.5301	6.22692	17.8919	0.156641	0.00217364	0.0127717	Extragenic	LINE/RTE-X(chr14:114866043-114866360:+)
MSTRG.12550	MSTRG.12550.3	NA	0.786639	1.18184	0.805204	0.942517	1.48786	1.18094	2.05203	3.36075	0.99535	3.31359	1.06417	2.43043	0.429134	0.00857543	0.0398009	Extragenic	LINE/RTE-X(chr14:114866043-114866360:+)
MSTRG.12565	MSTRG.12565.5	NA	0.020295	0.102301	0.015724	0.283722	0.16216	0.349503	2.33228	4.61878	0	4.48495	0.155617	2.859	0.139645	0.00168865	0.0103217	Intragenic	LINE/L1(chr14:117440481-117441055:+); SINE/B4(chr14:117511990-117512047:+); SINE/MIR(chr14:117540071-117540212:+); SINE/B4(chr14:117462782-117462884:+); SINE/B4(chr14:117650239-117650518:+); LINE/RTE-BovB(chr14:117499517-117499948:+); SINE/Alu(chr14:117575184-117575258:+); SINE/Alu(chr14:117633203-117633335:+); SINE/Alu(chr14:117529351-117529402:+); SINE/Alu(chr14:117494324-117494445:+); SINE/MIR…
MSTRG.12590	MSTRG.12590.1	NA	0.303798	0.188391	0.642639	0.885756	1.38149	0.130411	3.1612	4.15149	0	6.46048	0.588748	3.44329	0.139704	0.00335518	0.0183976	Extragenic	-
MSTRG.12592	ENSMUST00000164755.1	Gm4675	3.0763	2.02691	1.62291	1.30947	0.782352	1.22089	4.85087	5.89953	0	2.96799	1.67314	3.4296	0.220447	0.00760224	0.0361172	Proximal	-
MSTRG.12610	ENSMUST00000228157.1	Dzip1	7.90181	0.481875	1.3933	5.19271	0.493766	5.07897	33.4128	54.0382	18.2228	43.5927	3.42374	37.3166	0.0660093	0.0106088	0.0473013	Intragenic	SINE/B2(chr14:118903708-118903827:-); LINE/L1(chr14:118897199-118897643:-); SINE/Alu(chr14:118908801-118908946:-); LINE/L1(chr14:118896238-118896617:-); SINE/ID(chr14:118896086-118896161:-); SINE/Alu(chr14:118899267-118899398:-); LINE/L1(chr14:118917926-118917962:-); LINE/L1(chr14:118896169-118896198:-); SINE/Alu(chr14:118880502-118880639:-); SINE/B2(chr14:118899157-118899222:-); SINE/B4(chr14:11…
MSTRG.12615	MSTRG.12615.1	NA	0.468725	0.448477	0.446526	0.746765	0.499881	0.783028	1.9069	3.33684	1.54822	3.07159	0.565567	2.46589	0.390189	0.00176467	0.01071	Intragenic	SINE/B4(chr14:119092012-119092262:-); SINE/Alu(chr14:119081392-119081509:-); SINE/Alu(chr14:119031044-119031186:-); LINE/L1(chr14:119018156-119018363:-); SINE/MIR(chr14:119051136-119051232:-); LINE/L1(chr14:119017040-119017162:-); SINE/Alu(chr14:119094654-119094701:-); SINE/Alu(chr14:119017999-119018144:-); LINE/L1(chr14:119030320-119030601:-); SINE/B4(chr14:119054844-119055019:-); SINE/B2(chr14:…
MSTRG.12639	MSTRG.12639.4	NA	0	0	0.124928	0	0.23376	0.172945	3.10818	7.11864	0	1.88436	0.088606	3.0278	0.137756	0.00407241	0.0216564	Intragenic	SINE/Alu(chr14:120385852-120385991:+); SINE/B4(chr14:120359306-120359613:+); SINE/B2(chr14:120427509-120427613:+); LINE/L1(chr14:120337707-120337790:+); SINE/B4(chr14:120326526-120326780:+); SINE/B4(chr14:120411972-120412168:+); LINE/L1(chr14:120360547-120360657:+); SINE/ID(chr14:120384111-120384148:+); LINE/L1(chr14:120289467-120289616:+); SINE/B4(chr14:120412186-120412459:+); SINE/B4(chr14:1203…
MSTRG.12639	MSTRG.12639.6	NA	0	0	0.11677	0	0.238713	0.122195	5.67165	1.63086	0	2.28389	0.079613	2.3966	0.13291	0.000164848	0.00150258	Intragenic	SINE/Alu(chr14:120385852-120385991:+); SINE/B4(chr14:120359306-120359613:+); SINE/B2(chr14:120427509-120427613:+); LINE/L1(chr14:120337707-120337790:+); SINE/B4(chr14:120326526-120326780:+); SINE/B4(chr14:120411972-120412168:+); LINE/L1(chr14:120360547-120360657:+); SINE/ID(chr14:120384111-120384148:+); LINE/L1(chr14:120289467-120289616:+); SINE/B4(chr14:120412186-120412459:+); SINE/B4(chr14:1203…
MSTRG.12648	MSTRG.12648.3	NA	0.105332	0.06714	0.086855	0.176905	0.086737	0.225867	3.44234	5.53162	0	5.54662	0.124806	3.63014	0.0954181	0.000343921	0.00274268	Extragenic	SINE/Alu(chr14:120791503-120791646:-); LINE/L1(chr14:120774790-120775958:-); LINE/L1(chr14:120784040-120785225:-); LINE/L1(chr14:120788499-120789381:-); SINE/B2(chr14:120790831-120790999:-); SINE/B2(chr14:120791018-120791099:-); SINE/B2(chr14:120796973-120797141:-); LINE/L1(chr14:120775998-120777416:-); LINE/L1(chr14:120787168-120788506:-); SINE/B2(chr14:120790767-120790797:-); SINE/B2(chr14:1207…
MSTRG.12652	ENSMUST00000228277.1	Ipo5	1.8703	2.06151	1.28594	1.8547	2.32011	0.965791	26.9888	9.80568	0	17.899	1.72639	13.6734	0.0377555	0.000301432	0.00246213	Intragenic	SINE/B4(chr14:120937873-120937924:+); SINE/B4(chr14:120925002-120925139:+); SINE/B4(chr14:120927815-120927862:+); SINE/Alu(chr14:120921618-120921667:+); SINE/Alu(chr14:120933920-120934017:+); SINE/Alu(chr14:120929836-120929939:+); SINE/Alu(chr14:120916780-120916902:+); SINE/Alu(chr14:120929576-120929689:+); SINE/Alu(chr14:120937750-120937872:+); LINE/L1(chr14:120937884-120938098:+); SINE/B4(chr14…
MSTRG.12652	MSTRG.12652.2	NA	10.2242	2.17388	4.04102	0	3.37201	19.7909	250.609	260.033	0	235.085	6.60034	186.432	0.00119438	0.000374635	0.00294178	Intragenic	SINE/B4(chr14:120937873-120937924:+); SINE/B4(chr14:120925002-120925139:+); SINE/B4(chr14:120927815-120927862:+); SINE/Alu(chr14:120921618-120921667:+); SINE/Alu(chr14:120933920-120934017:+); SINE/Alu(chr14:120929836-120929939:+); SINE/Alu(chr14:120916780-120916902:+); SINE/Alu(chr14:120929576-120929689:+); SINE/Alu(chr14:120937750-120937872:+); SINE/Alu(chr14:120914051-120914175:+); LINE/L1(chr1…
MSTRG.12656	MSTRG.12656.1	NA	0.374087	0.619374	0.537058	0.423999	0.736805	0.622984	4.1516	3.43197	2.31027	4.27597	0.552385	3.54246	0.253857	2.54911e-06	6.62964e-05	Intragenic	-
MSTRG.12657	MSTRG.12657.1	NA	158.933	138.519	157.892	152.682	152.312	129.527	289.175	347.804	9.61758	219.79	148.311	216.597	0.127591	0.00979433	0.044356	Extragenic	LINE/L1(chr14:121255736-121255832:-); SINE/B4(chr14:121258532-121258673:-); SINE/B4(chr14:121261264-121261565:-); SINE/Alu(chr14:121261811-121261919:-); SINE/B2(chr14:121258693-121258960:-); SINE/B4(chr14:121263550-121263662:-)
MSTRG.12671	ENSMUST00000168178.1	Gm6254	0.674956	0.378412	0.559534	0.024716	0.162765	0.345912	2.38728	6.1508	4.66053	2.7032	0.357716	3.97545	0.339319	0.00801132	0.0376552	Intragenic	-
MSTRG.12671	MSTRG.12671.2	NA	0.983711	1.0075	0.914069	0.862679	1.1023	0.43085	16.8091	3.08218	2.88908	14.7389	0.883518	9.37981	0.0875322	0.000677233	0.00479612	Intragenic	-
MSTRG.12671	MSTRG.12671.3	NA	0.871323	0.058723	0.020729	0	0.3425	0	17.5196	4.51316	0	7.90716	0.215546	7.48499	0.0363227	9.71341e-05	0.000979665	Intragenic	-
MSTRG.12676	MSTRG.12676.3	NA	0.541215	0.759996	1.19887	1.49422	1.45039	0.669321	5.75586	14.1766	1.96282	17.6282	1.019	9.88087	0.0957216	0.00204483	0.0121159	Extragenic	SINE/B4(chr14:122430080-122430201:-); SINE/B2(chr14:122391510-122391689:-); SINE/Alu(chr14:122404492-122404608:-); SINE/B4(chr14:122398693-122398967:-); SINE/B4(chr14:122419335-122419352:-); SINE/Alu(chr14:122410829-122410955:-); SINE/B4(chr14:122393314-122393335:-); SINE/B4(chr14:122432055-122432233:-); SINE/Alu(chr14:122408544-122408654:-); SINE/B4(chr14:122429588-122429657:-); SINE/B4(chr14:12…
MSTRG.12691	MSTRG.12691.5	NA	0.106746	0	0	0	0.238542	0	11.3471	0	0	7.67595	0.057548	4.75577	0.0714451	0.0062603	0.030835	Extragenic	LINE/L1(chr14:123196196-123196745:+); LINE/L1(chr14:123197024-123197150:+); LINE/L1(chr14:123185593-123185699:+); LINE/L1(chr14:123229236-123229498:+); LINE/L2(chr14:123195787-123195862:+); SINE/B4(chr14:123198408-123198475:+); LINE/L1(chr14:123186174-123186486:+); LINE/L1(chr14:123185181-123185280:+); SINE/ID(chr14:123222517-123222590:+); LINE/L1(chr14:123213697-123214599:+); SINE/Alu(chr14:1232…
MSTRG.12745	MSTRG.12745.1	NA	8.99436	6.61704	8.65077	6.32596	6.72006	4.88219	72.6345	53.1388	9.64017	52.6593	7.03173	47.0182	0.054448	6.03813e-06	0.000119923	Extragenic	-
MSTRG.12757	MSTRG.12757.1	NA	30.0753	25.3948	30.4327	24.6667	27.2987	21.5732	62.5285	82.4262	19.6421	77.5059	26.5736	60.5257	0.203043	0.000277405	0.00230221	Extragenic	LINE/L1(chr15:5228672-5228991:-); LINE/L1(chr15:5228432-5228503:-); LINE/L1(chr15:5228190-5228322:-); LINE/L1(chr15:5228304-5228427:-); LINE/L1(chr15:5226106-5227098:+)
MSTRG.12769	ENSMUST00000146631.1	Gm7666	0.390362	0.531775	0.20755	0.385208	0.263548	0.277718	9.57064	4.77467	1.66037	7.42659	0.342694	5.85807	0.0953333	1.21187e-05	0.000199163	Intragenic	-
MSTRG.12794	MSTRG.12794.1	NA	7.93456	7.20112	8.62965	6.18988	5.61059	6.25087	10.2896	12.8839	6.08818	14.2953	6.96945	10.8893	0.416243	0.000716708	0.0050307	Extragenic	LINE/L1(chr15:8501599-8501982:-); SINE/B4(chr15:8502943-8503215:-); LINE/L1(chr15:8501049-8501548:-); LINE/L1(chr15:8499766-8501056:+)
MSTRG.12839	MSTRG.12839.4	NA	0.372743	0.386649	0.811169	0.013843	0.615982	0.443311	17.5224	26.2114	0	33.4607	0.440616	19.2986	0.0117146	4.69918e-05	0.000551238	Intragenic	SINE/B4(chr15:11993019-11993138:-); SINE/B4(chr15:11992404-11992509:-); SINE/B4(chr15:11985328-11985484:-); SINE/B4(chr15:11986673-11986915:-); SINE/Alu(chr15:11992381-11992455:-)
MSTRG.12883	MSTRG.12883.21	NA	0	0.027712	0.046539	0	0.061828	0.106722	1.02925	1.32637	0	5.3917	0.040467	1.93683	0.189588	0.00364145	0.0197207	Intragenic	LINE/L1(chr15:20853966-20854250:+); LINE/L1(chr15:20803023-20803177:+); LINE/L1(chr15:21070963-21071033:+); LINE/L1(chr15:21442607-21443195:+); LINE/L1(chr15:21547775-21547859:+); LINE/L1(chr15:21403490-21403917:+); LINE/L1(chr15:21454325-21454522:+); SINE/B4(chr15:21527545-21527632:+); SINE/B2(chr15:20768719-20768797:+); SINE/Alu(chr15:21471579-21471677:+); SINE/Alu(chr15:21140094-21140236:+); L…
MSTRG.12883	MSTRG.12883.22	NA	0	0	0	0	0	0.005679	3.1749	0.179257	0	3.11351	0.000946	1.61692	0.185729	0.00215677	0.0126888	Intragenic	LINE/L1(chr15:20853966-20854250:+); LINE/L1(chr15:20803023-20803177:+); SINE/B2(chr15:20768719-20768797:+); LINE/L1(chr15:20755741-20756282:+); LINE/L1(chr15:20861360-20862112:+); SINE/B4(chr15:20765224-20765306:+); LINE/L1(chr15:20926639-20927001:+); SINE/Alu(chr15:20750823-20750935:+); LINE/L1(chr15:20955488-20955688:+); LINE/L1(chr15:20801564-20801648:+); LINE/L1(chr15:20815920-20816241:+); LI…
MSTRG.12883	MSTRG.12883.24	NA	0	0	0	0	0.175914	0	4.97007	3.38452	0	6.52794	0.029319	3.72063	0.0754329	3.08706e-05	0.000398504	Intragenic	LINE/L1(chr15:20803023-20803177:+); SINE/B2(chr15:20768719-20768797:+); LINE/L1(chr15:20755741-20756282:+); SINE/B4(chr15:20765224-20765306:+); SINE/Alu(chr15:20750823-20750935:+); LINE/L1(chr15:20801564-20801648:+); LINE/L1(chr15:20815920-20816241:+); SINE/MIR(chr15:20784771-20784903:+); LINE/L1(chr15:20793424-20793547:+); LINE/L1(chr15:20794747-20794885:+); LINE/L1(chr15:20811910-20812019:+); L…
MSTRG.12883	MSTRG.12883.29	NA	0	0	0	0	0.024581	0	2.90302	9.9989	0	19.6841	0.004097	8.14651	0.0412135	0.00186918	0.0112427	Intragenic	LINE/L1(chr15:20803023-20803177:+); LINE/L1(chr15:20801564-20801648:+); LINE/L1(chr15:20815920-20816241:+); LINE/L1(chr15:20811910-20812019:+); LINE/L1(chr15:20811779-20811846:+); LINE/L1(chr15:20832386-20833038:+); LINE/L1(chr15:20817242-20817556:+); LINE/L1(chr15:20838089-20838169:+); LINE/L1(chr15:20816678-20817037:+); LINE/L1(chr15:20797889-20798416:+); LINE/L1(chr15:20814818-20815679:+); SIN…
MSTRG.12893	MSTRG.12893.1	NA	0.167968	0.326402	0.080025	0	0	0.440146	6.13387	3.58722	6.34447	11.3368	0.16909	6.85059	0.136044	0.000416739	0.00321018	Extragenic	-
MSTRG.12903	MSTRG.12903.1	NA	0.094412	0.046544	0.173891	0	0.093797	0.0712	8.20607	12.0145	1.92395	13.9659	0.079974	9.02761	0.0467875	1.00717e-05	0.000173723	Extragenic	-
MSTRG.12908	MSTRG.12908.5	NA	3.22078	0	0	0	0.288527	0.202114	35.8075	3.91859	0	3.84339	0.618569	10.8924	0.0387607	0.00524053	0.026633	Extragenic	LINE/L1(chr15:24765777-24766767:+); LINE/L1(chr15:24813271-24813375:+); LINE/L1(chr15:24758008-24758787:+); LINE/L1(chr15:24807701-24807731:+); LINE/L1(chr15:24811404-24811589:+); LINE/L1(chr15:24723164-24723490:+); LINE/L1(chr15:24744989-24745217:+); LINE/L1(chr15:24781086-24781982:+); SINE/Alu(chr15:24759269-24759405:+); LINE/L1(chr15:24808241-24809230:+); LINE/L1(chr15:24861280-24861589:+); LI…
MSTRG.12912	ENSMUST00000180696.2	Gm2824	2.60149	0.443159	1.70706	2.27152	0.397006	0.261379	6.69249	5.08624	0	3.38049	1.28027	3.7898	0.154825	0.010281	0.0461507	Extragenic	LINE/L1(chr15:25004958-25004968:-); LINE/L1(chr15:25005002-25005786:-); LINE/L1(chr15:25008234-25008638:-); LINE/L1(chr15:25022883-25023240:-)
MSTRG.12919	MSTRG.12919.3	NA	0	0	0	0.238213	0.37018	0	6.78233	2.61075	0	2.48068	0.101399	2.96844	0.116934	0.000680726	0.0048161	Proximal	SINE/B4(chr15:25461782-25461972:+); SINE/ID(chr15:25442768-25442839:+); SINE/B4(chr15:25434657-25434822:+); LINE/L1(chr15:25419363-25419608:+); SINE/B4(chr15:25462290-25462351:+); SINE/Alu(chr15:25453571-25453668:+); LINE/L1(chr15:25434425-25434603:+); SINE/B4(chr15:25454408-25454682:+); LINE/L1(chr15:25462389-25462560:+); SINE/Alu(chr15:25443027-25443172:+); SINE/ID(chr15:25416284-25416346:+); S…
MSTRG.12993	MSTRG.12993.3	NA	0.006082	0	0	0	0	0	1.54068	0	0	3.64263	0.001014	1.29583	0.245513	0.0102621	0.0460838	Intragenic	SINE/Alu(chr15:31494333-31494404:-); SINE/Alu(chr15:31486570-31486700:-); SINE/B2(chr15:31491955-31492125:-); SINE/Alu(chr15:31472948-31473055:-); SINE/Alu(chr15:31486766-31486910:-); SINE/B4(chr15:31469810-31470050:-); SINE/B4(chr15:31497749-31497868:-); SINE/B2(chr15:31501484-31501660:-); SINE/Alu(chr15:31472057-31472203:-); SINE/B2(chr15:31471233-31471408:-); SINE/Alu(chr15:31464689-31464783:-…
MSTRG.13021	MSTRG.13021.1	NA	2.33358	2.29407	2.60524	1.97444	1.93891	2.04951	6.97788	8.91044	3.04861	8.06501	2.19929	6.75049	0.245632	2.81148e-05	0.000372516	Extragenic	SINE/MIR(chr15:33599371-33599483:-); LINE/L1(chr15:33597993-33598316:+); LINE/L1(chr15:33597427-33597524:+); LINE/L1(chr15:33596000-33596515:+)
MSTRG.13048	MSTRG.13048.1	NA	0.012911	0	0	0	0	0	2.70566	0	0	1.31267	0.002152	1.00458	0.287829	0.00736318	0.0351867	Intragenic	-
MSTRG.1308	MSTRG.1308.1	NA	1.26588	1.53879	2.01491	1.58218	2.41167	1.3416	16.6702	8.05986	22.5675	14.0402	1.6925	15.3344	0.224423	0.00163248	0.010028	Intragenic	SINE/B2(chr1:93086257-93086442:-); SINE/B2(chr1:93088528-93088614:-); LINE/L1(chr1:93088645-93088759:-); SINE/Alu(chr1:93030634-93030778:-); SINE/Alu(chr1:93087620-93087758:-); LINE/L1(chr1:93087768-93088052:-); LINE/L1(chr1:93032783-93032975:-); LINE/L1(chr1:93086978-93087277:-); LINE/L1(chr1:93083008-93083125:-); SINE/B4(chr1:93092739-93092912:-); SINE/MIR(chr1:93038917-93038994:-); SINE/B2(chr…
MSTRG.13095	ENSMUST00000145909.8	Gm49397	0.088957	0.518298	0	0	0.078043	0.003978	1.28903	3.01803	0	3.31516	0.114879	1.90555	0.199508	0.00274302	0.015505	Intragenic	LINE/L1(chr15:37706889-37707503:-); LINE/L1(chr15:37560784-37561312:-); LINE/L2(chr15:37605195-37605736:-); SINE/B4(chr15:37451924-37452194:-); SINE/ID(chr15:37554363-37554441:-); SINE/B2(chr15:37530719-37530900:-); LINE/L2(chr15:37596061-37596201:-); SINE/B2(chr15:37700073-37700266:-); SINE/Alu(chr15:37480347-37480446:-); LINE/L1(chr15:37582661-37583608:-); SINE/ID(chr15:37518528-37518604:-); SI…
MSTRG.13095	MSTRG.13095.10	NA	0.286872	0	0.059633	0	0.104613	0.369673	6.74799	10.2126	0	1.50735	0.136799	4.61698	0.0959519	0.00663388	0.0323187	Intragenic	LINE/L1(chr15:37706889-37707503:-); SINE/Alu(chr15:37738507-37738653:-); LINE/L1(chr15:37560784-37561312:-); LINE/L2(chr15:37605195-37605736:-); SINE/B4(chr15:37451924-37452194:-); SINE/ID(chr15:37554363-37554441:-); SINE/B2(chr15:37530719-37530900:-); SINE/B4(chr15:37769985-37770102:-); LINE/L2(chr15:37596061-37596201:-); SINE/B2(chr15:37700073-37700266:-); SINE/Alu(chr15:37480347-37480446:-); L…
MSTRG.13095	MSTRG.13095.13	NA	1.2037	0.72533	1.40787	1.24186	1.06915	1.28987	2.92207	5.81373	0	2.96809	1.1563	2.92597	0.245326	0.00784879	0.0370495	Intragenic	LINE/L1(chr15:37706889-37707503:-); LINE/L1(chr15:37560784-37561312:-); LINE/L2(chr15:37605195-37605736:-); SINE/B4(chr15:37451924-37452194:-); SINE/ID(chr15:37554363-37554441:-); SINE/B2(chr15:37530719-37530900:-); LINE/L2(chr15:37596061-37596201:-); SINE/B2(chr15:37700073-37700266:-); SINE/Alu(chr15:37480347-37480446:-); LINE/L1(chr15:37582661-37583608:-); SINE/ID(chr15:37518528-37518604:-); SI…
MSTRG.13095	MSTRG.13095.29	NA	0.205	0.319342	0.308705	0.027254	0.116652	0.297948	4.38528	2.65577	0	7.4883	0.212483	3.63234	0.0873957	2.17388e-05	0.000307016	Intragenic	LINE/L1(chr15:37706889-37707503:-); SINE/Alu(chr15:37738507-37738653:-); LINE/L1(chr15:37560784-37561312:-); LINE/L2(chr15:37605195-37605736:-); SINE/ID(chr15:37554363-37554441:-); SINE/B2(chr15:37530719-37530900:-); SINE/B4(chr15:37769985-37770102:-); LINE/L2(chr15:37596061-37596201:-); SINE/B2(chr15:37700073-37700266:-); LINE/L1(chr15:37582661-37583608:-); SINE/ID(chr15:37518528-37518604:-); SI…
MSTRG.13095	MSTRG.13095.31	NA	0.12917	0.069221	0.059099	0.119587	0.213565	0.06573	0.988184	4.57664	0	4.30948	0.109395	2.46858	0.17877	0.00810318	0.0380067	Intragenic	LINE/L1(chr15:37706889-37707503:-); SINE/Alu(chr15:37738507-37738653:-); LINE/L1(chr15:37560784-37561312:-); LINE/L2(chr15:37605195-37605736:-); SINE/ID(chr15:37554363-37554441:-); SINE/B2(chr15:37530719-37530900:-); LINE/L2(chr15:37596061-37596201:-); SINE/B2(chr15:37700073-37700266:-); LINE/L1(chr15:37582661-37583608:-); SINE/ID(chr15:37518528-37518604:-); SINE/B4(chr15:37518436-37518504:-); LI…
MSTRG.13095	MSTRG.13095.32	NA	0.02248	0.013293	0	0	0.050126	0.117617	2.01358	1.92847	0	2.69219	0.033919	1.65856	0.189644	5.31961e-05	0.000609003	Intragenic	LINE/L1(chr15:37706889-37707503:-); SINE/Alu(chr15:37738507-37738653:-); LINE/L2(chr15:37605195-37605736:-); SINE/B4(chr15:37769985-37770102:-); LINE/L2(chr15:37596061-37596201:-); SINE/B2(chr15:37700073-37700266:-); LINE/L1(chr15:37582661-37583608:-); LINE/L2(chr15:37603728-37603798:-); SINE/MIR(chr15:37703414-37703495:-); LINE/L1(chr15:37749579-37749822:-); SINE/MIR(chr15:37746809-37746887:-); …
MSTRG.13095	MSTRG.13095.6	NA	0.163222	0.128231	0.268994	0.216688	0.351703	0.260113	5.08403	6.37932	0	4.33454	0.231492	3.94947	0.0915449	0.000249673	0.0021125	Intragenic	LINE/L1(chr15:37560784-37561312:-); LINE/L2(chr15:37605195-37605736:-); SINE/B4(chr15:37451924-37452194:-); SINE/ID(chr15:37554363-37554441:-); SINE/B2(chr15:37530719-37530900:-); LINE/L2(chr15:37596061-37596201:-); SINE/Alu(chr15:37480347-37480446:-); LINE/L1(chr15:37582661-37583608:-); SINE/ID(chr15:37518528-37518604:-); SINE/B4(chr15:37518436-37518504:-); LINE/L2(chr15:37603728-37603798:-); LI…
MSTRG.13095	MSTRG.13095.8	NA	0.155607	0.150932	0.161693	0.276048	0.239242	0.16691	2.60282	4.44739	0	2.23628	0.191739	2.32162	0.179471	0.00166155	0.0101848	Intragenic	LINE/L1(chr15:37560784-37561312:-); LINE/L2(chr15:37605195-37605736:-); SINE/B4(chr15:37451924-37452194:-); SINE/ID(chr15:37554363-37554441:-); SINE/B2(chr15:37530719-37530900:-); LINE/L2(chr15:37596061-37596201:-); SINE/Alu(chr15:37480347-37480446:-); LINE/L1(chr15:37582661-37583608:-); SINE/ID(chr15:37518528-37518604:-); SINE/B4(chr15:37518436-37518504:-); LINE/L2(chr15:37603728-37603798:-); LI…
MSTRG.13106	MSTRG.13106.6	NA	0.129348	0.051808	0.107093	0.016967	0.055423	0	6.43442	3.93717	0	9.90172	0.060107	5.06833	0.0519866	1.65629e-05	0.000250287	Intragenic	SINE/Alu(chr15:37952671-37952811:-); SINE/B2(chr15:37949771-37949978:-); SINE/ID(chr15:37945631-37945708:-); SINE/ID(chr15:37945760-37945832:-); SINE/B2(chr15:37954483-37954673:-); LINE/L2(chr15:37950390-37950445:-); SINE/B4(chr15:37951998-37952159:-); SINE/MIR(chr15:37951707-37951912:-)
MSTRG.13107	ENSMUST00000148102.1	Gm3362	13.1241	14.9116	14.2549	10.8293	17.8344	11.9338	142.301	88.2793	14.7971	81.7631	13.8147	81.785	0.0571488	3.11688e-05	0.000401328	Intragenic	-
MSTRG.13132	ENSMUST00000226487.1	Atp6v1c1	0	0	0.026178	0.12518	0.091419	0.073769	1.16043	6.86082	1.32377	6.12831	0.052758	3.86833	0.182206	0.00953123	0.0433954	Intragenic	LINE/L1(chr15:38663353-38663425:+); SINE/Alu(chr15:38670134-38670271:+); SINE/Alu(chr15:38672066-38672184:+); SINE/Alu(chr15:38672496-38672608:+); SINE/Alu(chr15:38663204-38663250:+); SINE/MIR(chr15:38671434-38671557:+); SINE/B2(chr15:38670845-38670889:+); SINE/Alu(chr15:38675539-38675618:+); SINE/B2(chr15:38670660-38670799:+); SINE/B4(chr15:38671151-38671390:+); SINE/Alu(chr15:38665493-38665572:…
MSTRG.13144	MSTRG.13144.15	NA	0	0.187248	0.147796	0	0	0.086243	3.85765	31.8015	0	27.7794	0.070214	15.8596	0.022504	0.00348773	0.018999	Intragenic	SINE/Alu(chr15:39511596-39511669:+); LINE/L1(chr15:39502737-39503210:+); SINE/B2(chr15:39606741-39606944:+); LINE/L1(chr15:39531569-39532051:+); SINE/B4(chr15:39564570-39564863:+); SINE/B4(chr15:39500243-39500308:+); SINE/Alu(chr15:39545036-39545132:+); LINE/L1(chr15:39453389-39453517:+); SINE/B2(chr15:39575014-39575167:+); LINE/L1(chr15:39519932-39520266:+); SINE/B4(chr15:39514420-39514548:+); S…
MSTRG.13202	MSTRG.13202.1	NA	13.1679	9.42161	10.8683	9.05213	9.33244	8.39616	45.0795	29.8901	2.82628	35.9634	10.0398	28.4398	0.0939464	8.56475e-05	0.000887341	Extragenic	LINE/L1(chr15:43532230-43532406:-)
MSTRG.13214	MSTRG.13214.5	NA	0	0	0	0	0	0	35.1387	0	0	34.383	0	17.3804	0.0163242	0.00521968	0.0265528	Intragenic	LINE/L1(chr15:44622502-44622745:+); LINE/L1(chr15:44623009-44623314:+); SINE/B2(chr15:44637741-44637919:+); SINE/B2(chr15:44624930-44625133:+); SINE/MIR(chr15:44623966-44624048:+); SINE/Alu(chr15:44625867-44625932:+); SINE/MIR(chr15:44640046-44640174:+); SINE/Alu(chr15:44625949-44626055:+)
MSTRG.13214	MSTRG.13214.6	NA	0.020321	0.208298	0.079957	0.305675	0.14857	0.033133	0.811396	1.25096	0	2.56322	0.132659	1.15639	0.323633	0.00544876	0.0275038	Intragenic	LINE/L1(chr15:44622502-44622745:+); LINE/L1(chr15:44623009-44623314:+); SINE/B2(chr15:44637741-44637919:+); SINE/B2(chr15:44624930-44625133:+); SINE/MIR(chr15:44623966-44624048:+); SINE/Alu(chr15:44625867-44625932:+); SINE/MIR(chr15:44640046-44640174:+); SINE/Alu(chr15:44625949-44626055:+)
MSTRG.13218	ENSMUST00000227560.1	A930017M01Rik	1.06035	1.92122	1.67252	1.35408	4.30136	3.53656	17.4576	34.4263	0	7.99025	2.30768	14.9686	0.0582133	0.0104639	0.0467868	Extragenic	SINE/Alu(chr15:44839606-44839721:+); SINE/Alu(chr15:44837278-44837322:+); SINE/B2(chr15:44809816-44809996:+); LINE/L1(chr15:44836159-44836324:+); SINE/MIR(chr15:44821435-44821625:+); LINE/L1(chr15:44838301-44838534:+); SINE/MIR(chr15:44825029-44825164:+); LINE/L1(chr15:44837369-44837536:+); LINE/L1(chr15:44799092-44799212:+); LINE/L1(chr15:44798962-44798979:+); LINE/L1(chr15:44797773-44797885:+);…
MSTRG.13218	MSTRG.13218.3	NA	0.072228	0	0.381804	0	0	0	2.11987	0.514917	0	6.19964	0.075672	2.20861	0.148474	0.00170897	0.0104242	Extragenic	SINE/B4(chr15:44761488-44761554:+); SINE/MIR(chr15:44754735-44754895:+); SINE/B2(chr15:44761639-44761755:+); SINE/Alu(chr15:44755783-44755897:+); SINE/B2(chr15:44772243-44772432:+); LINE/L1(chr15:44781835-44782318:+); SINE/B4(chr15:44773504-44773651:+); LINE/L1(chr15:44780975-44781070:+); SINE/ID(chr15:44761978-44762063:+); SINE/Alu(chr15:44775573-44775713:+); SINE/B4(chr15:44763721-44763845:+); …
MSTRG.13219	MSTRG.13219.2	NA	0.110242	0	0.111489	0.122683	0	0	1.4419	0	0	2.7585	0.057402	1.0501	0.296247	0.0103335	0.0463408	Extragenic	LINE/L1(chr15:44824365-44824608:-); SINE/B2(chr15:44832957-44833129:-); SINE/MIR(chr15:44830599-44830682:-); LINE/L2(chr15:44827173-44827585:-); LINE/L1(chr15:44828337-44828647:-); SINE/B4(chr15:44831659-44831792:-); LINE/L1(chr15:44828092-44828215:-)
MSTRG.13221	MSTRG.13221.1	NA	0.309165	0.181516	0.222573	0.14423	0.239399	0.206442	3.78991	2.11646	7.32901	3.48919	0.217221	4.18114	0.375569	0.00365651	0.0197883	Intragenic	LINE/L2(chr15:45109594-45109672:-); SINE/Alu(chr15:45107482-45107635:-); SINE/Alu(chr15:45109972-45110069:-)
MSTRG.1326	MSTRG.1326.2	NA	17.9127	8.47823	15.9519	14.0626	13.271	12.7615	42.4581	49.8561	3.18008	49.8503	13.7397	36.3362	0.0973124	0.000979027	0.00652094	Intragenic	-
MSTRG.13260	ENSMUST00000081993.2	Rpl15-ps6	0.149063	0.43951	0.288336	0.058161	0.386498	0.320728	2.9409	12.547	10.3114	7.26056	0.273716	8.26495	0.230366	0.00458558	0.023878	Extragenic	-
MSTRG.13261	ENSMUST00000228053.1	Med30	0.028027	0	0	0	0	0.031861	1.91898	1.02208	1.57191	0.662288	0.009981	1.29381	0.496611	0.00539596	0.0272804	Intragenic	-
MSTRG.1327	MSTRG.1327.1	NA	1.33187	1.76929	1.46236	1.09604	1.79708	1.51693	6.54039	8.23518	1.927	10.3358	1.4956	6.75959	0.158798	0.000100323	0.00100512	Extragenic	-
MSTRG.13284	MSTRG.13284.3	NA	0	0.197147	0	0	0.487898	0.04417	2.2737	1.0158	0	3.44426	0.121536	1.68344	0.199223	0.000708627	0.00498434	Intragenic	SINE/Alu(chr15:54915704-54915796:-); SINE/B4(chr15:54913270-54913342:-); SINE/B4(chr15:54892927-54893118:-); SINE/MIR(chr15:54870013-54870115:-); SINE/B4(chr15:54901981-54902033:-); SINE/B4(chr15:54852285-54852563:-); SINE/MIR(chr15:54868807-54868956:-); LINE/L1(chr15:54905172-54905322:-); SINE/B4(chr15:54902404-54902565:-); SINE/Alu(chr15:54849070-54849185:-); SINE/Alu(chr15:54899858-54899964:-)…
MSTRG.13284	MSTRG.13284.4	NA	0	0.034906	0	0	0.238345	0.027762	2.26306	1.02045	0	2.80606	0.050169	1.52239	0.202822	0.000125325	0.00120033	Intragenic	SINE/B2(chr15:54939913-54940123:-); SINE/Alu(chr15:54915704-54915796:-); SINE/B4(chr15:54913270-54913342:-); SINE/B4(chr15:54892927-54893118:-); SINE/MIR(chr15:54870013-54870115:-); SINE/B4(chr15:54901981-54902033:-); SINE/B4(chr15:54852285-54852563:-); SINE/Alu(chr15:54940149-54940268:-); SINE/MIR(chr15:54868807-54868956:-); LINE/L1(chr15:54905172-54905322:-); SINE/B2(chr15:54945120-54945318:-);…
MSTRG.13291	MSTRG.13291.6	NA	5.28539	5.15828	5.35912	4.98419	5.1586	4.46329	18.68	4.72878	5.36933	16.2315	5.06814	11.2524	0.283809	0.00739896	0.0353268	Intragenic	SINE/Alu(chr15:55234390-55234525:+); SINE/B4(chr15:55235704-55235904:+); SINE/B4(chr15:55211486-55211786:+); SINE/B4(chr15:55245513-55245602:+); SINE/Alu(chr15:55253544-55253638:+); SINE/B2(chr15:55204148-55204332:+); SINE/Alu(chr15:55218431-55218491:+); SINE/Alu(chr15:55229315-55229436:+); SINE/B4(chr15:55213026-55213166:+); LINE/L1(chr15:55199425-55199556:+); SINE/Alu(chr15:55255549-55255700:+)…
MSTRG.133	MSTRG.133.4	NA	1.38404	2.38318	2.73749	0	0.660138	1.5312	6.76237	3.25756	0	1.40129	1.44934	2.8553	0.194784	0.00930944	0.0425559	Extragenic	SINE/Alu(chr1:14761559-14761648:+); SINE/Alu(chr1:14763421-14763564:+); LINE/L1(chr1:14763837-14763904:+); SINE/B4(chr1:14769298-14769490:+); SINE/B2(chr1:14773833-14773898:+); SINE/B4(chr1:14768899-14768938:+); LINE/L1(chr1:14761138-14761504:+)
MSTRG.13312	MSTRG.13312.7	NA	0.141886	0.181287	0.143626	0.084892	0.259703	0.115985	2.5845	4.92927	0	1.68507	0.154563	2.29971	0.182957	0.0030523	0.0169915	Intragenic	SINE/Alu(chr15:58031473-58031583:-); SINE/B2(chr15:58032608-58032787:-); SINE/Alu(chr15:58032266-58032311:-); SINE/B4(chr15:58032638-58032789:-); SINE/Alu(chr15:58030209-58030284:-); SINE/B4(chr15:58032340-58032577:-)
MSTRG.13321	MSTRG.13321.3	NA	0.060861	0	0.048144	0.066826	0.067889	0.002759	3.36584	1.08913	0	8.06245	0.04108	3.12936	0.102997	0.000688278	0.00486055	Extragenic	SINE/B4(chr15:58317703-58317855:+); SINE/B4(chr15:58313104-58313308:+); SINE/B4(chr15:58335477-58335557:+); LINE/L1(chr15:58321394-58321490:+); SINE/MIR(chr15:58327587-58327747:+); SINE/B2(chr15:58317860-58317925:+); SINE/B4(chr15:58309906-58309922:+); SINE/B2(chr15:58307491-58307668:+); SINE/ID(chr15:58317628-58317655:+); SINE/MIR(chr15:58327948-58328048:+); SINE/B2(chr15:58317954-58318125:+); S…
MSTRG.13333	MSTRG.13333.5	NA	0.017548	0	0	0	0	0.027388	4.07601	0.927004	3.17641	5.87109	0.007489	3.51263	0.204836	0.00436916	0.0229383	Intragenic	SINE/B2(chr15:58928103-58928327:-); SINE/B2(chr15:58922917-58923067:-); SINE/Alu(chr15:58928473-58928561:-); SINE/B4(chr15:58926923-58927180:-); SINE/B2(chr15:58902414-58902612:-); SINE/Alu(chr15:58921718-58921838:-); SINE/ID(chr15:58905196-58905236:-); SINE/B2(chr15:58906019-58906078:-); SINE/Alu(chr15:58908062-58908159:-); LINE/L1(chr15:58906700-58906878:-); SINE/MIR(chr15:58925427-58925520:-);…
MSTRG.13363	MSTRG.13363.10	NA	0.203513	0.314276	0.395915	0.561564	0.196671	0.596141	6.84717	22.4782	0	15.5431	0.378013	11.2171	0.0342637	0.00147805	0.00920651	Extragenic	LINE/L1(chr15:62094137-62094218:+); SINE/B4(chr15:62046148-62046240:+); SINE/MIR(chr15:62069041-62069180:+); LINE/L1(chr15:62066548-62066573:+); SINE/Alu(chr15:62095690-62095825:+); LINE/L2(chr15:62071332-62071402:+); SINE/B4(chr15:62063181-62063284:+); LINE/L2(chr15:62135267-62135395:+); SINE/B4(chr15:62048667-62048803:+); SINE/Alu(chr15:62083877-62083961:+); SINE/B4(chr15:62075953-62076103:+); …
MSTRG.13363	MSTRG.13363.11	NA	0	0	0.016721	0	0	0.018407	2.1676	0.350959	0	2.35363	0.005855	1.21805	0.235869	0.000618749	0.00445947	Extragenic	LINE/L1(chr15:62094137-62094218:+); LINE/L1(chr15:62197659-62197913:+); LINE/L2(chr15:62218574-62218666:+); SINE/B4(chr15:62046148-62046240:+); SINE/MIR(chr15:62069041-62069180:+); SINE/B2(chr15:62199150-62199329:+); SINE/B4(chr15:62248452-62248616:+); SINE/MIR(chr15:62229146-62229265:+); LINE/L1(chr15:62066548-62066573:+); LINE/L1(chr15:62185394-62185410:+); SINE/B4(chr15:62183215-62183338:+); S…
MSTRG.13363	MSTRG.13363.16	NA	1.92305	3.46889	5.58525	3.63248	0.69567	5.38438	15.532	19.8215	0	31.8085	3.44829	16.7905	0.0402997	0.00167752	0.010269	Extragenic	LINE/L1(chr15:62094137-62094218:+); LINE/L1(chr15:62197659-62197913:+); LINE/L2(chr15:62218574-62218666:+); SINE/B4(chr15:62046148-62046240:+); SINE/MIR(chr15:62069041-62069180:+); SINE/B2(chr15:62199150-62199329:+); SINE/B4(chr15:62248452-62248616:+); SINE/MIR(chr15:62229146-62229265:+); LINE/L1(chr15:62066548-62066573:+); LINE/L1(chr15:62185394-62185410:+); SINE/B4(chr15:62183215-62183338:+); S…
MSTRG.13363	MSTRG.13363.3	NA	0.283335	0.189756	0.104742	0.218381	0.141863	0.178932	36.5664	15.1442	0	33.8369	0.186168	21.3869	0.00851899	2.09259e-05	0.00029873	Extragenic	LINE/L1(chr15:62094137-62094218:+); LINE/L1(chr15:62197659-62197913:+); LINE/L2(chr15:62218574-62218666:+); SINE/B4(chr15:62046148-62046240:+); SINE/MIR(chr15:62069041-62069180:+); SINE/B2(chr15:62199150-62199329:+); SINE/B4(chr15:62248452-62248616:+); SINE/MIR(chr15:62229146-62229265:+); LINE/L1(chr15:62066548-62066573:+); LINE/L1(chr15:62185394-62185410:+); SINE/B4(chr15:62183215-62183338:+); S…
MSTRG.13363	MSTRG.13363.32	NA	0.03032	0.013579	0.010793	0.017616	0.024617	0.004692	9.69495	5.42866	0	11.5392	0.016936	6.66569	0.0352394	1.53389e-05	0.000236037	Extragenic	LINE/L1(chr15:62197659-62197913:+); LINE/L2(chr15:62218574-62218666:+); SINE/B2(chr15:62199150-62199329:+); SINE/B4(chr15:62248452-62248616:+); SINE/MIR(chr15:62229146-62229265:+); LINE/L1(chr15:62185394-62185410:+); SINE/B4(chr15:62183215-62183338:+); SINE/B2(chr15:62199382-62199488:+); SINE/Alu(chr15:62179321-62179456:+); LINE/L2(chr15:62135267-62135395:+); SINE/B4(chr15:62209459-62209664:+); L…
MSTRG.13369	MSTRG.13369.2	NA	0	0.09672	0.030664	0	0	0	7.9894	0.154222	0.898205	7.86247	0.021231	4.22607	0.104274	0.00768363	0.0364301	Intragenic	SINE/Alu(chr15:63966574-63966658:-); SINE/B4(chr15:64034987-64035186:-); LINE/L2(chr15:63930017-63930333:-); SINE/B4(chr15:63987541-63987674:-); SINE/B2(chr15:63946483-63946688:-); LINE/L2(chr15:63929408-63929604:-); LINE/L1(chr15:63948138-63948394:-); LINE/L1(chr15:63948436-63948548:-); SINE/Alu(chr15:63968252-63968308:-); SINE/B4(chr15:64051363-64051566:-); LINE/L2(chr15:63985339-63985518:-); S…
MSTRG.13369	MSTRG.13369.3	NA	0.09969	0.087067	0.0727	0	0	0.017368	2.84925	1.19005	0	2.13704	0.046137	1.54409	0.192923	1.03852e-05	0.000177426	Intragenic	SINE/Alu(chr15:63966574-63966658:-); LINE/L2(chr15:63930017-63930333:-); SINE/B4(chr15:63987541-63987674:-); SINE/B2(chr15:63946483-63946688:-); LINE/L1(chr15:63948138-63948394:-); LINE/L1(chr15:63948436-63948548:-); SINE/Alu(chr15:63968252-63968308:-); LINE/L2(chr15:63985339-63985518:-); SINE/Alu(chr15:63994095-63994180:-); SINE/Alu(chr15:63987748-63987884:-); SINE/B4(chr15:63969127-63969298:-);…
MSTRG.13369	MSTRG.13369.4	NA	0	0.125534	0.116365	0	0	0	6.53207	0	0	4.2685	0.040316	2.70014	0.120971	0.00513981	0.0262313	Intragenic	SINE/Alu(chr15:63966574-63966658:-); SINE/B4(chr15:64034987-64035186:-); LINE/L2(chr15:63930017-63930333:-); SINE/B4(chr15:63987541-63987674:-); SINE/B2(chr15:63946483-63946688:-); LINE/L1(chr15:63948138-63948394:-); LINE/L1(chr15:63948436-63948548:-); SINE/Alu(chr15:63968252-63968308:-); SINE/B4(chr15:64051363-64051566:-); LINE/L2(chr15:63985339-63985518:-); SINE/Alu(chr15:63994095-63994180:-); …
MSTRG.13369	MSTRG.13369.5	NA	0.166561	0.340238	0.326687	0.155433	0.06134	0.045385	5.14136	4.12882	0	3.05685	0.182607	3.08175	0.109	7.4958e-05	0.000798338	Intragenic	SINE/Alu(chr15:63966574-63966658:-); SINE/B4(chr15:63987541-63987674:-); SINE/B2(chr15:63946483-63946688:-); LINE/L1(chr15:63948138-63948394:-); LINE/L1(chr15:63948436-63948548:-); SINE/Alu(chr15:63968252-63968308:-); LINE/L2(chr15:63985339-63985518:-); SINE/Alu(chr15:63994095-63994180:-); SINE/Alu(chr15:63987748-63987884:-); SINE/B4(chr15:63969127-63969298:-); SINE/Alu(chr15:63965166-63965257:-)…
MSTRG.1342	ENSMUST00000117288.1	Gm15427	1.21563	1.22401	0.992489	0.42771	0.847997	0.742924	12.1877	12.344	0	13.3585	0.90846	9.47254	0.0397309	4.94685e-05	0.000575119	Extragenic	-
MSTRG.13426	MSTRG.13426.1	NA	0	0.332701	0.217593	0.248946	0.391786	0.374481	1.12444	1.59649	0	2.5704	0.260918	1.32283	0.306331	0.00298459	0.0166678	Extragenic	SINE/MIR(chr15:68759965-68760105:+); LINE/L2(chr15:68757675-68757867:+); LINE/L1(chr15:68761025-68761314:+); LINE/L1(chr15:68756187-68756279:+); LINE/L1(chr15:68762322-68762469:+); LINE/L1(chr15:68762007-68762264:+); LINE/L1(chr15:68761570-68761964:+)
MSTRG.13441	MSTRG.13441.1	NA	0.404665	0.54841	0.305622	0.291605	0.569608	0.41089	26.5836	13.6915	4.52093	26.3414	0.4218	17.7844	0.0305652	1.31432e-06	4.27353e-05	Extragenic	-
MSTRG.13456	ENSMUST00000202826.1	Peg13	172.163	145.929	154.99	170.705	187.898	153.146	463.915	444.86	32.8914	294.706	164.139	309.093	0.146555	0.00465475	0.0241725	Intragenic	LINE/L2(chr15:72806008-72806196:-); LINE/L2(chr15:72806254-72806369:-)
MSTRG.1348	ENSMUST00000181489.2	Panct2	8.82842	7.12764	8.37382	6.70022	6.65087	5.08369	15.5041	10.939	2.06725	19.8647	7.12744	12.0938	0.208659	0.000213239	0.00185436	Extragenic	LINE/L1(chr1:96875043-96875200:+); SINE/Alu(chr1:96873543-96873658:+); SINE/B2(chr1:96881414-96881588:+); SINE/Alu(chr1:96878718-96878788:+); LINE/L2(chr1:96880838-96880960:+); SINE/MIR(chr1:96876740-96876911:+); SINE/Alu(chr1:96879238-96879278:+); SINE/B4(chr1:96879657-96879789:+)
MSTRG.1348	MSTRG.1348.2	NA	0	0	0	0	0	0	8.35816	8.95032	0	2.02994	0	4.8346	0.072139	0.00192972	0.011547	Extragenic	LINE/L1(chr1:96875043-96875200:+); SINE/Alu(chr1:96873543-96873658:+); SINE/B2(chr1:96881414-96881588:+); SINE/Alu(chr1:96878718-96878788:+); LINE/L2(chr1:96880838-96880960:+); SINE/MIR(chr1:96876740-96876911:+); SINE/Alu(chr1:96879238-96879278:+); SINE/B4(chr1:96879657-96879789:+)
MSTRG.13484	MSTRG.13484.18	NA	0.215681	0.515152	0.029123	0.214811	0.139151	0.059846	1.23561	2.25071	0	2.99849	0.195627	1.6212	0.249701	0.00331096	0.0181968	Extragenic	SINE/B4(chr15:74471139-74471360:-); LINE/L1(chr15:74392547-74393097:-); SINE/Alu(chr15:74393858-74393963:-); SINE/B4(chr15:74457874-74457985:-); LINE/L1(chr15:74392343-74392518:-); SINE/ID(chr15:74393784-74393853:-); LINE/L1(chr15:74391140-74391500:-); LINE/L1(chr15:74410557-74410639:-); SINE/MIR(chr15:74448919-74449038:-); SINE/MIR(chr15:74402474-74402564:-); SINE/MIR(chr15:74472484-74472570:-);…
MSTRG.13484	MSTRG.13484.8	NA	0.328676	0.637769	0.160623	0.303361	0.117803	0.286604	2.99431	2.97013	0	3.60548	0.305806	2.39248	0.165509	0.00032245	0.00259906	Extragenic	SINE/B4(chr15:74471139-74471360:-); LINE/L1(chr15:74392547-74393097:-); SINE/Alu(chr15:74393858-74393963:-); SINE/B4(chr15:74457874-74457985:-); LINE/L1(chr15:74392343-74392518:-); SINE/ID(chr15:74393784-74393853:-); LINE/L1(chr15:74391140-74391500:-); LINE/L1(chr15:74410557-74410639:-); SINE/MIR(chr15:74448919-74449038:-); SINE/MIR(chr15:74402474-74402564:-); SINE/MIR(chr15:74472484-74472570:-);…
MSTRG.13484	MSTRG.13484.9	NA	0.223326	0.188266	0.179323	0	0.233191	0.252314	2.32507	1.40457	0	0.615701	0.179403	1.08634	0.32797	0.00249165	0.01432	Extragenic	SINE/B4(chr15:74471139-74471360:-); LINE/L1(chr15:74392547-74393097:-); SINE/Alu(chr15:74393858-74393963:-); SINE/B4(chr15:74457874-74457985:-); LINE/L1(chr15:74392343-74392518:-); SINE/ID(chr15:74393784-74393853:-); LINE/L1(chr15:74391140-74391500:-); LINE/L1(chr15:74410557-74410639:-); SINE/MIR(chr15:74448919-74449038:-); SINE/MIR(chr15:74402474-74402564:-); SINE/MIR(chr15:74472484-74472570:-);…
MSTRG.1350	ENSMUST00000188810.1	Gm28901	0.646671	0.673454	0.650799	0.444959	0.721944	0.220901	5.81455	3.76801	0	3.23597	0.559788	3.20463	0.1354	0.000156881	0.0014414	Extragenic	-
MSTRG.13509	MSTRG.13509.3	NA	0	0	0	0	0.074599	0	2.39209	4.34282	0	5.49858	0.012433	3.05837	0.106154	0.000394962	0.00307126	Extragenic	-
MSTRG.13527	MSTRG.13527.1	NA	1.45948	1.71173	1.85293	0.987496	1.41464	1.70185	6.10767	5.41333	0	3.77842	1.52136	3.82485	0.174359	0.000365561	0.00288461	Extragenic	-
MSTRG.13547	ENSMUST00000165179.1	Gpaa1	0	0.178928	0.029243	0	0.015509	0.074808	2.80474	0.417038	0	1.15127	0.049748	1.09326	0.27753	0.0015638	0.00965876	Intragenic	-
MSTRG.13590	MSTRG.13590.19	NA	0.002116	0.083298	0.004108	0.011555	0.004319	0.00677	1.15271	1.5915	0	7.72349	0.018694	2.61692	0.147468	0.00479453	0.0247509	Intragenic	SINE/B4(chr15:77243617-77243877:-); SINE/Alu(chr15:77205675-77205776:-); SINE/Alu(chr15:77191704-77191795:-); SINE/Alu(chr15:77087641-77087763:-); SINE/Alu(chr15:77181040-77181142:-); SINE/Alu(chr15:77103732-77103847:-); SINE/B2(chr15:77223355-77223534:-); SINE/Alu(chr15:77124413-77124499:-); SINE/B4(chr15:77106158-77106238:-); SINE/Alu(chr15:77114762-77114884:-); SINE/B4(chr15:77201344-77201629:…
MSTRG.1364	ENSMUST00000159324.7	B230216N24Rik	0.191964	0.138738	0.366091	0.060857	0.136975	0.642956	0.957334	4.16085	0	6.04414	0.256263	2.79058	0.165035	0.00841365	0.0391687	Intragenic	LINE/L1(chr1:98040968-98041775:-); SINE/B2(chr1:98043856-98044025:-); LINE/L2(chr1:98037183-98037461:-); LINE/L2(chr1:98036763-98037128:-); SINE/B4(chr1:98033656-98033928:-); LINE/L2(chr1:98038093-98038396:-)
MSTRG.1364	MSTRG.1364.20	NA	0.698153	0.374785	2.85077	0.920395	0.092519	0	6.33662	4.23027	0	4.9554	0.822771	3.88057	0.0928492	0.000523877	0.00387864	Intragenic	LINE/L1(chr1:98040968-98041775:-); SINE/B2(chr1:98043856-98044025:-); LINE/L2(chr1:98037183-98037461:-); LINE/L2(chr1:98036763-98037128:-); SINE/B4(chr1:98033656-98033928:-); LINE/L2(chr1:98038093-98038396:-)
MSTRG.1364	MSTRG.1364.21	NA	0.118001	0.156174	0.011541	1.30052	0.414213	0.424794	6.03282	5.43409	0.341626	2.64027	0.404207	3.6122	0.164329	0.00905688	0.0416184	Intragenic	LINE/L1(chr1:98040968-98041775:-); SINE/B2(chr1:98043856-98044025:-); LINE/L2(chr1:98037183-98037461:-); LINE/L2(chr1:98036763-98037128:-); SINE/B4(chr1:98033656-98033928:-); LINE/L2(chr1:98038093-98038396:-)
MSTRG.1364	MSTRG.1364.22	NA	0.063887	0.095332	0.054798	0.07011	0.051054	0.04681	2.67932	2.68638	0	4.72341	0.063665	2.52228	0.127044	8.66682e-05	0.000895413	Intragenic	LINE/L1(chr1:98040968-98041775:-); SINE/B2(chr1:98043856-98044025:-); LINE/L2(chr1:98037183-98037461:-); LINE/L2(chr1:98036763-98037128:-); SINE/B4(chr1:98033656-98033928:-); LINE/L2(chr1:98038093-98038396:-)
MSTRG.1364	MSTRG.1364.5	NA	0.253819	0.887976	0.25718	0.42259	0.399508	0.589738	7.74022	13.0854	18.2293	9.49122	0.468469	12.1365	0.193197	2.10517e-05	0.000299992	Intragenic	SINE/B4(chr1:97885156-97885408:-); LINE/L1(chr1:98040968-98041775:-); SINE/Alu(chr1:97835239-97835386:-); SINE/B4(chr1:97915980-97916077:-); SINE/B4(chr1:97963580-97963862:-); SINE/B2(chr1:97936617-97936795:-); SINE/B2(chr1:97853567-97853732:-); SINE/MIR(chr1:97860646-97860831:-); SINE/B2(chr1:98043856-98044025:-); SINE/Alu(chr1:98007779-98007837:-); SINE/B4(chr1:98024690-98024886:-); LINE/L2(chr…
MSTRG.1367	ENSMUST00000162698.1	Gm3531	1.17394	1.65518	1.95912	1.42158	2.01362	2.13012	30.1233	31.5474	16.531	42.5861	1.72559	30.1969	0.0537451	8.99788e-07	3.34728e-05	Intragenic	-
MSTRG.13674	ENSMUST00000168513.8	Pick1	0.027586	0.179896	0.132383	0.179412	0.005201	0.218859	1.04526	1.23119	0	1.90906	0.123889	1.04638	0.322802	0.000612754	0.00442125	Intragenic	SINE/MIR(chr15:79244164-79244334:+)
MSTRG.13698	ENSMUST00000231189.1	Sun2	0.567286	1.05939	0.320636	0.328194	0.193361	0.397058	2.05103	3.60911	0	1.54648	0.477653	1.80166	0.281408	0.00973378	0.0441305	Intragenic	SINE/Alu(chr15:79733002-79733146:-); SINE/Alu(chr15:79736492-79736552:-); SINE/B4(chr15:79736553-79736679:-); SINE/B4(chr15:79733147-79733353:-); SINE/Alu(chr15:79732163-79732299:-); SINE/Alu(chr15:79729615-79729760:-); SINE/ID(chr15:79738345-79738401:-); SINE/B4(chr15:79732873-79733001:-); SINE/B2(chr15:79740285-79740445:-); SINE/B2(chr15:79736133-79736315:-); SINE/B2(chr15:79732846-79732947:-)
MSTRG.1371	MSTRG.1371.2	NA	1.86466	2.05524	0.800636	0.236282	1.00282	1.54967	4.07189	3.23819	0	4.74392	1.25155	3.0135	0.185463	0.00140107	0.00880319	Extragenic	SINE/B2(chr1:98703828-98703966:+); SINE/B2(chr1:98680419-98680582:+); LINE/L1(chr1:98716827-98717911:+); LINE/L1(chr1:98716249-98716801:+); LINE/L1(chr1:98669814-98669833:+); LINE/L1(chr1:98658435-98658485:+); LINE/L1(chr1:98703493-98703768:+); LINE/L1(chr1:98687769-98688527:+); LINE/L1(chr1:98728814-98729556:+); LINE/L1(chr1:98756320-98756437:+); SINE/Alu(chr1:98669714-98669813:+); LINE/L1(chr1:…
MSTRG.13739	MSTRG.13739.3	NA	0.212723	0.308018	0.200528	0.091051	0.100088	0.255247	1.33505	3.81017	0	2.90288	0.194609	2.01202	0.207893	0.00278689	0.0157166	Intragenic	SINE/Alu(chr15:81002699-81002805:+); SINE/Alu(chr15:80998068-80998206:+); SINE/Alu(chr15:80983062-80983174:+); SINE/B4(chr15:80980796-80980998:+); SINE/B4(chr15:80983030-80983061:+); SINE/Alu(chr15:80999251-80999375:+); LINE/L2(chr15:80981427-80981481:+); SINE/B4(chr15:80992329-80992552:+); SINE/B2(chr15:80991626-80991810:+); SINE/B4(chr15:80991169-80991378:+); SINE/Alu(chr15:80990727-80990858:+)…
MSTRG.13775	ENSMUST00000072779.5	Gm5805	0.418228	0.983496	0.852624	0.329125	0.964475	1.35139	3.62574	11.7406	7.26376	6.97092	0.816557	7.40026	0.260981	0.00701328	0.0338227	Proximal	-
MSTRG.13788	ENSMUST00000161892.1	Smdt1	0.121044	0	0.159747	0	0	0	0.772727	3.1766	0	8.62963	0.046798	3.14474	0.133781	0.00841253	0.0391651	Intragenic	SINE/B2(chr15:82346639-82346799:+); SINE/B4(chr15:82348688-82348816:+); SINE/Alu(chr15:82348586-82348677:+)
MSTRG.13813	ENSMUST00000083242.1	Rnu12	5.55564	7.22349	7.52267	4.87106	9.96102	9.78958	32.24	52.4957	58.5085	51.8741	7.48724	48.7796	0.206508	0.000939733	0.00630497	Proximal	-
MSTRG.13825	ENSMUST00000079706.6	Gm5417	2.84549	2.12323	2.24771	1.57135	3.25266	2.30729	34.0579	29.9866	0	23.4977	2.39129	21.8856	0.0236362	0.000229649	0.00197316	Intragenic	-
MSTRG.1383	MSTRG.1383.1	NA	0.281506	0.278375	0.341584	0.149673	0.364964	0.161973	7.14823	9.27694	3.93659	12.6514	0.263012	8.2533	0.0841523	3.89137e-06	8.83273e-05	Extragenic	SINE/Alu(chr1:100488101-100488198:-)
MSTRG.13938	MSTRG.13938.1	NA	0.991847	1.07632	1.58497	1.69583	1.36763	1.38544	4.37374	16.288	0	12.4139	1.35034	8.26891	0.0892044	0.00679926	0.0329664	Extragenic	-
MSTRG.13940	MSTRG.13940.1	NA	0.223164	0.38859	0.643325	0.427129	0.706725	0.562238	8.7069	8.44184	16.1792	8.33878	0.491862	10.4167	0.199942	2.043e-05	0.000293108	Extragenic	-
MSTRG.13941	MSTRG.13941.1	NA	9.18805	4.92671	7.91252	5.97812	7.59177	5.44009	46.4078	38.9093	4.41056	40.9161	6.83954	32.661	0.0647165	4.2401e-05	0.000509291	Extragenic	SINE/ID(chr15:89776679-89776754:-)
MSTRG.13947	ENSMUST00000181935.1	Rpl31-ps8	6.35412	6.75592	7.06107	5.775	9.40237	7.17793	218.201	149.654	48.7645	221.327	7.08774	159.487	0.0205318	3.57509e-07	1.97348e-05	Extragenic	-
MSTRG.13948	ENSMUST00000117942.1	Tcea1-ps1	1.04123	1.00783	0.645564	0.295356	0.904062	0.87897	15.397	14.3727	2.88082	13.7745	0.795501	11.6063	0.0584185	5.22131e-06	0.00010819	Extragenic	-
MSTRG.1396	MSTRG.1396.12	NA	0.469626	0.232767	0.327072	0.66759	0.488491	0.177544	21.0123	20.0463	0	24.3814	0.393848	16.36	0.0155511	0.00012444	0.00119315	Intragenic	SINE/B2(chr1:105652478-105652545:-); SINE/Alu(chr1:105653310-105653422:-); SINE/B2(chr1:105649464-105649653:-); SINE/Alu(chr1:105655663-105655766:-)
MSTRG.13967	MSTRG.13967.2	NA	0.169862	0.174118	0.184575	0.361385	0.360224	0.013934	3.08823	1.35594	0	2.37436	0.210683	1.70463	0.213086	0.000279718	0.00231722	Intragenic	LINE/L1(chr15:92090898-92091132:+); LINE/L1(chr15:92114403-92114658:+); SINE/Alu(chr15:92113133-92113270:+); SINE/Alu(chr15:92097515-92097626:+); SINE/B4(chr15:92076206-92076254:+); SINE/Alu(chr15:92098148-92098287:+); LINE/L1(chr15:92059540-92059608:+); LINE/L2(chr15:92054744-92054956:+); LINE/L1(chr15:92091479-92091553:+); LINE/L1(chr15:92071633-92072485:+); SINE/B4(chr15:92102729-92102999:+); …
MSTRG.13967	MSTRG.13967.3	NA	0.468212	0.819946	0.840238	0.421782	1.00069	0.760206	3.73154	4.80307	0	13.8288	0.718512	5.59085	0.086959	0.000948837	0.00635523	Intragenic	SINE/B2(chr15:92324272-92324477:+); SINE/MIR(chr15:92242509-92242609:+); LINE/L1(chr15:92090898-92091132:+); SINE/B2(chr15:92275621-92275799:+); LINE/L1(chr15:92178460-92178538:+); SINE/B4(chr15:92307123-92307372:+); LINE/L1(chr15:92130160-92130275:+); SINE/B4(chr15:92223022-92223168:+); LINE/L1(chr15:92178686-92179050:+); SINE/Alu(chr15:92153046-92153191:+); SINE/B4(chr15:92310843-92311119:+); L…
MSTRG.13967	MSTRG.13967.5	NA	0.178501	0.366796	0.161546	1.00109	0.101269	0.382201	4.78053	7.85154	0	10.013	0.365234	5.66127	0.07347	0.00180188	0.0108984	Intragenic	SINE/B2(chr15:92324272-92324477:+); SINE/MIR(chr15:92242509-92242609:+); LINE/L1(chr15:92090898-92091132:+); SINE/B2(chr15:92275621-92275799:+); LINE/L1(chr15:92178460-92178538:+); SINE/B4(chr15:92307123-92307372:+); LINE/L1(chr15:92130160-92130275:+); SINE/B4(chr15:92223022-92223168:+); LINE/L1(chr15:92178686-92179050:+); SINE/Alu(chr15:92153046-92153191:+); SINE/B4(chr15:92310843-92311119:+); L…
MSTRG.13967	MSTRG.13967.8	NA	0.992822	1.1059	1.15827	0.78602	1.60076	1.09361	10.015	14.2582	0	12.09	1.1229	9.09082	0.0528254	0.000364798	0.00287918	Intragenic	SINE/B2(chr15:92324272-92324477:+); SINE/MIR(chr15:92242509-92242609:+); SINE/B2(chr15:92275621-92275799:+); LINE/L1(chr15:92178460-92178538:+); SINE/B4(chr15:92307123-92307372:+); LINE/L1(chr15:92130160-92130275:+); SINE/B4(chr15:92223022-92223168:+); LINE/L1(chr15:92178686-92179050:+); SINE/Alu(chr15:92153046-92153191:+); SINE/B4(chr15:92310843-92311119:+); LINE/L1(chr15:92219579-92219926:+); S…
MSTRG.13973	MSTRG.13973.1	NA	7.75482	6.29537	7.72188	5.87204	5.07669	5.56526	16.2568	14.9899	2.99053	16.7942	6.38101	12.7579	0.20563	5.51628e-05	0.00062605	Extragenic	LINE/L1(chr15:92363281-92363920:+); SINE/Alu(chr15:92345120-92345263:+); LINE/L1(chr15:92344840-92344921:+); LINE/L1(chr15:92363908-92364167:+); LINE/L1(chr15:92358505-92359138:+); SINE/B2(chr15:92344935-92345116:+); SINE/B2(chr15:92346926-92346987:+)
MSTRG.13995	MSTRG.13995.3	NA	2.39458	2.04912	1.17168	2.12691	1.62998	2.47388	11.8084	10.3164	0	5.45808	1.97436	6.89573	0.119912	0.00491808	0.0252805	Intragenic	SINE/Alu(chr15:93506501-93506616:-); SINE/Alu(chr15:93562738-93562880:-); SINE/ID(chr15:93519569-93519646:-); SINE/Alu(chr15:93524675-93524820:-); SINE/Alu(chr15:93529617-93529755:-); SINE/Alu(chr15:93574388-93574533:-); SINE/ID(chr15:93530767-93530825:-); SINE/B4(chr15:93546078-93546198:-); SINE/Alu(chr15:93551392-93551468:-); SINE/B4(chr15:93541813-93542091:-); SINE/Alu(chr15:93557312-93557440:…
MSTRG.13997	ENSMUST00000229905.1	Gm49445	4.53322	4.56504	3.6578	6.00756	4.41146	4.06989	12.7747	6.24489	0	11.5678	4.54083	7.64684	0.172245	0.00482387	0.0248775	Extragenic	SINE/B4(chr15:93831238-93831506:+); SINE/B2(chr15:93845408-93845621:+); SINE/B2(chr15:93843859-93844046:+); LINE/L2(chr15:93835151-93835223:+); LINE/L1(chr15:93827968-93828951:+)
MSTRG.14000	MSTRG.14000.1	NA	0.817279	0.471394	1.17614	0.770843	0.623347	0.578523	8.45686	8.21997	0	7.16757	0.739587	5.9611	0.0690699	8.19919e-05	0.000857511	Extragenic	-
MSTRG.14011	ENSMUST00000229981.1	Nell2	0.015454	0.117116	0.244274	0.090494	0.102272	0.250265	4.7571	3.46357	0	2.0625	0.136646	2.57079	0.134482	0.000224784	0.0019389	Intragenic	LINE/L2(chr15:95279038-95279609:-); LINE/L1(chr15:95383137-95383610:-); LINE/L1(chr15:95265297-95265389:-); SINE/Alu(chr15:95328417-95328563:-); SINE/B4(chr15:95282475-95282576:-); SINE/B2(chr15:95270982-95271181:-); SINE/MIR(chr15:95475698-95475838:-); LINE/L2(chr15:95325392-95325655:-); LINE/L1(chr15:95215303-95215713:-); LINE/L2(chr15:95235360-95235472:-); LINE/L1(chr15:95491655-95491862:-); L…
MSTRG.14011	MSTRG.14011.4	NA	1.43019	0.831813	0.040727	0.014604	1.64782	1.94608	12.6756	23.3855	55.2565	19.9897	0.985205	27.8268	0.169688	0.00705398	0.0339819	Intragenic	LINE/L2(chr15:95279038-95279609:-); LINE/L1(chr15:95383137-95383610:-); LINE/L1(chr15:95265297-95265389:-); SINE/Alu(chr15:95328417-95328563:-); SINE/B4(chr15:95282475-95282576:-); SINE/B2(chr15:95270982-95271181:-); SINE/MIR(chr15:95475698-95475838:-); LINE/L2(chr15:95325392-95325655:-); LINE/L2(chr15:95235360-95235472:-); LINE/L1(chr15:95491655-95491862:-); LINE/L1(chr15:95384085-95384408:-); L…
MSTRG.14017	MSTRG.14017.4	NA	0.295557	0.709992	0.77878	0.502452	0.172477	0.514823	14.7843	0.551744	0	4.76876	0.49568	5.02619	0.0907958	0.00410215	0.0217903	Intragenic	LINE/L1(chr15:95677738-95677843:-); LINE/L1(chr15:95727550-95727893:-); SINE/B4(chr15:95666018-95666094:-); SINE/B2(chr15:95696988-95697193:-); SINE/Alu(chr15:95723418-95723543:-); LINE/L1(chr15:95728144-95728301:-); LINE/L1(chr15:95672626-95673892:-); SINE/Alu(chr15:95700942-95701099:-); LINE/L1(chr15:95672364-95672530:-); SINE/B2(chr15:95712312-95712443:-); LINE/L1(chr15:95725233-95725288:-); L…
MSTRG.14017	MSTRG.14017.9	NA	0.392427	0.564508	0.786016	0.42364	0.306014	0.0494	4.41532	2.19555	0	9.44557	0.420334	4.01411	0.0933846	0.000203531	0.00178503	Intragenic	LINE/L1(chr15:95727550-95727893:-); SINE/B2(chr15:95696988-95697193:-); SINE/Alu(chr15:95723418-95723543:-); LINE/L1(chr15:95728144-95728301:-); SINE/Alu(chr15:95700942-95701099:-); SINE/B2(chr15:95712312-95712443:-); LINE/L1(chr15:95725233-95725288:-); LINE/L1(chr15:95705774-95705919:-); SINE/B2(chr15:95707151-95707360:-); LINE/L1(chr15:95725568-95725707:-); LINE/L1(chr15:95698558-95698965:-); L…
MSTRG.14093	MSTRG.14093.2	NA	0	0	0	0	0	0	3.87858	0	0	4.06849	0	1.98677	0.15815	0.00527542	0.0267795	Proximal	SINE/B4(chr15:98873199-98873328:+)
MSTRG.14100	MSTRG.14100.1	NA	4.87396	4.79962	4.91069	3.55418	6.12817	4.2351	16.1098	13.8522	0	10.2812	4.75029	10.0608	0.117497	0.00153056	0.00948608	Intragenic	SINE/B4(chr15:98947258-98947367:-); SINE/B4(chr15:98936487-98936622:-); SINE/B2(chr15:98945181-98945326:-); SINE/B4(chr15:98935959-98936134:-); SINE/B2(chr15:98946719-98946816:-); SINE/ID(chr15:98945862-98945895:-); SINE/Alu(chr15:98949142-98949153:-); SINE/B4(chr15:98946178-98946219:-); SINE/B2(chr15:98941922-98942111:-); SINE/B2(chr15:98945097-98945175:-); SINE/Alu(chr15:98936310-98936444:-); S…
MSTRG.14100	MSTRG.14100.2	NA	1.87459	1.30222	0.493809	1.3986	1.67167	0.488413	13.9051	11.2044	3.17434	7.82345	1.20488	9.02682	0.127015	0.00116209	0.00752769	Intragenic	SINE/B4(chr15:98947258-98947367:-); SINE/B4(chr15:98936487-98936622:-); SINE/B2(chr15:98945181-98945326:-); SINE/B4(chr15:98935959-98936134:-); SINE/B2(chr15:98946719-98946816:-); SINE/ID(chr15:98945862-98945895:-); SINE/Alu(chr15:98949142-98949153:-); SINE/B4(chr15:98946178-98946219:-); SINE/B2(chr15:98941922-98942111:-); SINE/B2(chr15:98945097-98945175:-); SINE/Alu(chr15:98936310-98936444:-); S…
MSTRG.14128	MSTRG.14128.4	NA	0.054112	0.06204	0.048836	0	0.041475	0.014194	2.12296	6.76752	0	6.52419	0.036776	3.85367	0.0929572	0.00148311	0.00923183	Intragenic	SINE/Alu(chr15:99682547-99682656:+); SINE/ID(chr15:99680420-99680472:+); SINE/B4(chr15:99690306-99690451:+); LINE/L2(chr15:99683327-99683401:+); SINE/Alu(chr15:99685185-99685353:+); LINE/L2(chr15:99682182-99682235:+); SINE/ID(chr15:99685398-99685475:+); SINE/B4(chr15:99688251-99688330:+); SINE/B4(chr15:99695645-99695937:+); SINE/Alu(chr15:99689592-99689700:+); LINE/L2(chr15:99687007-99687161:+); …
MSTRG.14152	MSTRG.14152.1	NA	1.17935	1.64674	1.25351	0.881373	1.06869	1.70678	7.24195	6.61335	0	6.21011	1.28941	5.01635	0.114352	0.000250312	0.00211682	Proximal	-
MSTRG.14175	MSTRG.14175.1	NA	0	0	0	0	0	0	1.92013	0	0	4.54692	0	1.61676	0.204623	0.00967523	0.0439222	Extragenic	SINE/B4(chr15:100829355-100829657:-); SINE/Alu(chr15:100822972-100823080:-); SINE/MIR(chr15:100830555-100830653:-); SINE/B2(chr15:100829344-100829419:-); SINE/B4(chr15:100828711-100828971:-); SINE/B2(chr15:100830836-100831019:-); SINE/B2(chr15:100818537-100818694:-); LINE/L1(chr15:100827039-100827122:-); SINE/B2(chr15:100826554-100826740:-); LINE/L1(chr15:100827194-100827344:-)
MSTRG.14177	MSTRG.14177.6	NA	0.285554	0.583385	0.500012	0	0.843188	0.339262	4.64802	3.92743	0	3.86715	0.425234	3.11065	0.120956	8.23133e-05	0.000860011	Intragenic	LINE/L1(chr15:100882262-100882577:+); LINE/L1(chr15:100931492-100931639:+); SINE/B4(chr15:101036865-101036974:+); SINE/Alu(chr15:100932343-100932454:+); SINE/B4(chr15:101036108-101036144:+); SINE/MIR(chr15:100933921-100934077:+); SINE/Alu(chr15:100913092-100913183:+); SINE/B2(chr15:101021991-101022147:+); SINE/Alu(chr15:100987567-100987674:+); LINE/L1(chr15:101001440-101001597:+); SINE/MIR(chr15:…
MSTRG.14238	ENSMUST00000146505.1	Rpl39-ps	0.581256	1.61959	0.811397	0	1.05767	1.74734	67.2307	39.1627	20.5085	82.8465	0.969543	52.4371	0.0154248	6.52882e-06	0.000126667	Proximal	-
MSTRG.14239	ENSMUST00000231102.1	Gm4544	4.00192	3.14945	3.25601	2.39919	4.04807	3.29621	18.4656	22.7947	0	16.0708	3.35848	14.3328	0.0570826	0.000803573	0.00552464	Extragenic	SINE/B2(chr15:102659507-102659572:+); SINE/B4(chr15:102659578-102659851:+)
MSTRG.14263	ENSMUST00000229468.1	Nckap1l	0.140719	0.083553	0.097927	0.120813	0.08879	0.068514	5.75101	9.07776	2.69002	8.92446	0.100053	6.61081	0.0895187	1.32433e-05	0.000212033	Intragenic	SINE/B4(chr15:103463476-103463704:+); SINE/B4(chr15:103458932-103459096:+); SINE/Alu(chr15:103465266-103465356:+); SINE/Alu(chr15:103463015-103463165:+); SINE/Alu(chr15:103474882-103474988:+); SINE/Alu(chr15:103463318-103463436:+); SINE/MIR(chr15:103479164-103479403:+); LINE/L1(chr15:103458429-103458752:+); SINE/B2(chr15:103458776-103458920:+); SINE/B4(chr15:103464950-103465093:+); SINE/B4(chr15:…
MSTRG.14278	ENSMUST00000116835.2	Gm23493	0.544504	0.90594	0.961955	0.789274	0.865147	1.05817	2.23881	1.3653	0	1.59196	0.854165	1.29902	0.415389	0.0011246	0.00732118	Intragenic	-
MSTRG.14278	ENSMUST00000140832.1	Naa60	0.005869	0.056102	0.039262	0	0.159801	0.148818	2.67004	0.202851	0	8.49033	0.068309	2.84081	0.134132	0.00789658	0.037214	Intragenic	SINE/ID(chr16:3893831-3893904:+); SINE/B2(chr16:3888572-3888766:+); SINE/Alu(chr16:3888351-3888453:+); SINE/B2(chr16:3896576-3896606:+); SINE/B4(chr16:3894767-3894932:+); SINE/B4(chr16:3899247-3899367:+); SINE/Alu(chr16:3887897-3888040:+); SINE/B4(chr16:3898326-3898467:+); SINE/ID(chr16:3898323-3898380:+); SINE/B2(chr16:3896410-3896530:+); SINE/Alu(chr16:3886931-3887070:+); SINE/Alu(chr16:3893763…
MSTRG.14282	ENSMUST00000126677.1	Gm15537	0.263814	0.048339	0.079322	0	0.125502	0.096311	2.77544	4.39556	0	1.83563	0.102215	2.25166	0.165885	0.00111314	0.00725616	Extragenic	SINE/Alu(chr16:3928798-3928892:-); SINE/Alu(chr16:3929032-3929166:-)
MSTRG.14296	MSTRG.14296.1	NA	33.9626	28.9272	35.0486	35.4712	40.6774	36.0055	127.651	143.179	6.38316	86.8469	35.0154	91.0151	0.0939414	0.00292263	0.016372	Intragenic	SINE/B4(chr16:4292544-4292730:-); SINE/B2(chr16:4296480-4296663:-); SINE/B4(chr16:4412002-4412192:-); SINE/B2(chr16:4303955-4304140:-); SINE/ID(chr16:4290461-4290508:-); SINE/B4(chr16:4319753-4319896:-); LINE/L1(chr16:4386445-4386727:-); LINE/L1(chr16:4289462-4289626:-); LINE/L1(chr16:4360967-4361785:-); SINE/Alu(chr16:4398568-4398642:-); LINE/L1(chr16:4327082-4327364:-); SINE/B4(chr16:4315649-43…
MSTRG.1431	ENSMUST00000131464.7	Cdh7	0.044732	0.081912	0.059852	0	0.043002	0.117467	1.2881	0.859228	1.53851	1.97797	0.057827	1.41595	0.439911	0.000829852	0.00567373	Intragenic	LINE/L1(chr1:110021308-110021684:+); SINE/B2(chr1:110132574-110132756:+); LINE/L1(chr1:110064461-110064536:+); LINE/L1(chr1:110064742-110065169:+); LINE/L1(chr1:110013347-110013759:+); LINE/L1(chr1:110132766-110132854:+); LINE/L1(chr1:110063206-110064460:+); LINE/L1(chr1:110064537-110064707:+); LINE/L1(chr1:110080091-110080682:+); LINE/L1(chr1:110109249-110109390:+); LINE/L1(chr1:110114825-110114…
MSTRG.14335	MSTRG.14335.13	NA	0	0.323626	0	1.0903	0	0	3.55451	13.2481	0.678745	16.7235	0.235653	8.55122	0.0660581	0.00600458	0.0298032	Intragenic	SINE/B4(chr16:5979753-5979972:+); LINE/L1(chr16:5960967-5961105:+); SINE/MIR(chr16:5959150-5959396:+); SINE/B2(chr16:5979431-5979638:+); SINE/B4(chr16:5983458-5983598:+); SINE/B4(chr16:5965580-5965637:+); SINE/B4(chr16:5994620-5994630:+); SINE/B4(chr16:5978332-5978451:+); LINE/L1(chr16:5960316-5960387:+); SINE/B4(chr16:5995095-5995414:+); SINE/ID(chr16:5968617-5968695:+); SINE/B4(chr16:5980689-59…
MSTRG.14373	MSTRG.14373.1	NA	2.94785	3.06461	2.51234	2.95581	2.95589	2.08702	10.6677	10.1351	1.36583	7.38876	2.75392	7.38934	0.196063	0.00111828	0.00728498	Extragenic	LINE/L1(chr16:8963910-8964065:+); SINE/MIR(chr16:8951501-8951577:+); SINE/Alu(chr16:8954382-8954447:+); LINE/L1(chr16:8954950-8960141:+); SINE/Alu(chr16:8953709-8953819:+); SINE/B2(chr16:8953910-8954081:+); SINE/B4(chr16:8967878-8968089:+); SINE/MIR(chr16:8952015-8952145:+); LINE/L1(chr16:8960142-8961181:+); LINE/L1(chr16:8949284-8949493:+); SINE/B4(chr16:8964081-8964331:+); SINE/Alu(chr16:894912…
MSTRG.14389	MSTRG.14389.3	NA	0.085302	0.062135	0.30687	0	0.161793	0.089926	1.6868	3.94221	1.94077	1.41237	0.117671	2.24554	0.360949	0.00431239	0.0227004	Intragenic	SINE/Alu(chr16:10589874-10589983:+); SINE/MIR(chr16:10546015-10546179:+); LINE/L1(chr16:10573945-10574399:+); LINE/L1(chr16:10567353-10567577:+); SINE/ID(chr16:10612940-10613003:+); SINE/ID(chr16:10575196-10575270:+); SINE/B4(chr16:10601153-10601256:+); SINE/B4(chr16:10623077-10623188:+); SINE/Alu(chr16:10575042-10575184:+); LINE/L1(chr16:10558498-10558939:+); LINE/L1(chr16:10609376-10609923:+); …
MSTRG.14422	MSTRG.14422.1	NA	0.153056	0.10827	0.135422	0.07226	0.349219	0.454544	12.0586	6.55284	2.38245	6.75654	0.212129	6.93761	0.0790847	9.94792e-06	0.000172105	Extragenic	-
MSTRG.14470	ENSMUST00000136618.7	Ntan1	0	0	0	0.441781	0.399635	0	22.6529	28.2335	0	19.7572	0.140236	17.6609	0.0128826	0.000312054	0.00252982	Intragenic	SINE/B4(chr16:13824441-13824811:+); SINE/B4(chr16:13826443-13826500:+); SINE/B2(chr16:13830396-13830579:+); SINE/Alu(chr16:13829886-13829988:+); SINE/Alu(chr16:13829229-13829374:+); SINE/Alu(chr16:13834045-13834128:+); SINE/Alu(chr16:13828346-13828419:+); SINE/MIR(chr16:13834378-13834545:+); SINE/B4(chr16:13829624-13829749:+); LINE/L1(chr16:13832056-13832103:+); SINE/Alu(chr16:13826454-13826534:+…
MSTRG.14470	ENSMUST00000145248.7	Ntan1	0.341199	0.229845	0.303856	0.070136	0.351792	0.160486	12.3261	37.8521	0	4.1465	0.242886	13.5812	0.0345432	0.00522585	0.0265772	Intragenic	SINE/B4(chr16:13824441-13824811:+); SINE/B4(chr16:13826443-13826500:+); SINE/B2(chr16:13830396-13830579:+); SINE/Alu(chr16:13829886-13829988:+); SINE/Alu(chr16:13829229-13829374:+); SINE/Alu(chr16:13828346-13828419:+); SINE/B4(chr16:13829624-13829749:+); LINE/L1(chr16:13832056-13832103:+); SINE/Alu(chr16:13826454-13826534:+); SINE/Alu(chr16:13823279-13823407:+); SINE/B4(chr16:13824824-13824896:+)…
MSTRG.14470	MSTRG.14470.5	NA	1.34889	0.768312	0.951456	0.279378	0.747803	0.493355	21.0476	9.75319	0	10.7786	0.764865	10.3948	0.0309536	1.34902e-05	0.000214938	Intragenic	SINE/B4(chr16:13824441-13824811:+); SINE/B4(chr16:13826443-13826500:+); SINE/B2(chr16:13830396-13830579:+); SINE/Alu(chr16:13829886-13829988:+); SINE/Alu(chr16:13829229-13829374:+); SINE/Alu(chr16:13834045-13834128:+); SINE/Alu(chr16:13828346-13828419:+); SINE/MIR(chr16:13834378-13834545:+); SINE/B4(chr16:13829624-13829749:+); LINE/L1(chr16:13832056-13832103:+); SINE/Alu(chr16:13826454-13826534:+…
MSTRG.14470	MSTRG.14470.9	NA	0.748523	0.161172	0.475337	0.242428	0.306079	0.293001	6.10844	10.0258	0	12.0387	0.37109	7.04324	0.0473494	0.000179	0.00160685	Intragenic	SINE/B4(chr16:13824441-13824811:+); SINE/B4(chr16:13826443-13826500:+); SINE/B2(chr16:13830396-13830579:+); SINE/Alu(chr16:13829886-13829988:+); SINE/Alu(chr16:13829229-13829374:+); SINE/Alu(chr16:13834045-13834128:+); SINE/Alu(chr16:13828346-13828419:+); SINE/MIR(chr16:13834378-13834545:+); SINE/B4(chr16:13829624-13829749:+); LINE/L1(chr16:13832056-13832103:+); SINE/Alu(chr16:13826454-13826534:+…
MSTRG.1448	ENSMUST00000186137.6	Gm17916	2.01184	1.93505	2.18302	1.72855	1.46955	1.36212	10.2815	8.12904	0.747724	10.2173	1.78169	7.34389	0.108668	2.54513e-05	0.000345392	Proximal	SINE/B2(chr1:115670863-115670877:-); SINE/B4(chr1:115682246-115682451:-); SINE/B4(chr1:115680587-115680838:-); SINE/B4(chr1:115672207-115672466:-); LINE/L1(chr1:115674244-115674803:-); SINE/B2(chr1:115670927-115671065:-)
MSTRG.1448	MSTRG.1448.4	NA	2.10501	0.939375	1.46341	1.82815	1.17454	1.64665	4.34706	2.69163	0	3.11582	1.52619	2.53863	0.287361	0.00269127	0.0152626	Proximal	SINE/B2(chr1:115670863-115670877:-); SINE/B4(chr1:115672207-115672466:-); SINE/B2(chr1:115670927-115671065:-)
MSTRG.14482	MSTRG.14482.4	NA	1.4551	2.2904	1.40697	2.79279	1.44524	2.42446	20.503	2.40724	0	17.3722	1.96916	10.0706	0.0722027	0.00360271	0.0195339	Intragenic	SINE/Alu(chr16:14128067-14128192:-); SINE/Alu(chr16:14123664-14123763:-); SINE/B2(chr16:14126588-14126773:-); SINE/B4(chr16:14122283-14122372:-); SINE/Alu(chr16:14126783-14126872:-); SINE/Alu(chr16:14118871-14119014:-); SINE/B4(chr16:14128193-14128210:-)
MSTRG.14488	MSTRG.14488.6	NA	0.071195	0.131642	0.061334	0.054529	0.112601	0	0.909896	1.22723	0	5.54966	0.071884	1.9217	0.203636	0.00635843	0.031215	Intragenic	SINE/Alu(chr16:14314416-14314519:-); SINE/B4(chr16:14314613-14314770:-)
MSTRG.14507	MSTRG.14507.1	NA	0.563992	0.314185	0.223102	0.437869	0.249884	0.065517	7.25601	5.20402	0	15.1592	0.309092	6.90482	0.0471219	0.000164731	0.00150175	Extragenic	-
MSTRG.14570	ENSMUST00000231306.1	Dgcr2	0.035	0.124091	0.020866	0.166258	0.097878	0.10305	1.82342	0.79174	0	6.55571	0.091191	2.29272	0.167085	0.00410714	0.0218138	Intragenic	SINE/ID(chr16:17843297-17843351:-)
MSTRG.1458	ENSMUST00000116892.1	Gm22710	4.06053	6.20445	1.4301	0.152638	5.79237	5.15642	40.5061	246.134	58.6826	165.654	3.79942	127.744	0.02777	0.0052449	0.0266528	Extragenic	-
MSTRG.14604	ENSMUST00000128321.1	Hira	0	0	0	0.058097	0.087615	0.022055	1.63948	4.06671	0	2.17313	0.027961	1.96983	0.191359	0.00227545	0.0132687	Intragenic	SINE/Alu(chr16:18881385-18881475:+); SINE/Alu(chr16:18903630-18903765:+); SINE/B2(chr16:18905967-18906082:+); SINE/Alu(chr16:18888602-18888728:+); LINE/L1(chr16:18888996-18889118:+); SINE/Alu(chr16:18904763-18904870:+); SINE/Alu(chr16:18903336-18903425:+); SINE/Alu(chr16:18878680-18878817:+); SINE/MIR(chr16:18891600-18891716:+); SINE/Alu(chr16:18911251-18911370:+); SINE/Alu(chr16:18902864-1890300…
MSTRG.14604	ENSMUST00000144609.7	Hira	0.134792	0.194671	0.207053	0.158542	0.502611	0.346806	6.11813	31.9819	0	35.0951	0.257412	18.2988	0.0191774	0.00209975	0.0123984	Intragenic	SINE/Alu(chr16:18881385-18881475:+); SINE/Alu(chr16:18903630-18903765:+); SINE/B2(chr16:18905967-18906082:+); SINE/Alu(chr16:18888602-18888728:+); LINE/L1(chr16:18888996-18889118:+); SINE/Alu(chr16:18904763-18904870:+); SINE/Alu(chr16:18903336-18903425:+); SINE/Alu(chr16:18878680-18878817:+); SINE/MIR(chr16:18891600-18891716:+); SINE/Alu(chr16:18902864-18903001:+); SINE/Alu(chr16:18906763-1890690…
MSTRG.14604	MSTRG.14604.16	NA	0	0.093654	0	0.121796	0.244426	0.09039	2.49639	2.84913	3.85094	3.89938	0.091711	3.27396	0.302019	2.59871e-05	0.000350948	Intragenic	SINE/Alu(chr16:18881385-18881475:+); SINE/Alu(chr16:18929338-18929461:+); SINE/Alu(chr16:18929981-18930060:+); LINE/L1(chr16:18931742-18931813:+); LINE/L1(chr16:18932079-18932219:+); SINE/Alu(chr16:18926163-18926312:+); SINE/B2(chr16:18918130-18918321:+); SINE/Alu(chr16:18903630-18903765:+); LINE/L1(chr16:18927147-18927372:+); SINE/B2(chr16:18917925-18918037:+); SINE/B4(chr16:18930330-18930422:+)…
MSTRG.14651	ENSMUST00000127484.1	Rps10-ps2	0.113065	0.420263	0.243561	0.10818	0.412653	0.484181	6.9101	7.26816	4.49336	11.6412	0.296984	7.57821	0.104689	9.62915e-06	0.000168263	Extragenic	-
MSTRG.14690	ENSMUST00000123413.7	Eif4a2	0	0.191915	0.129321	0	0	0	3.47049	2.52704	0	1.31449	0.053539	1.828	0.181048	0.000386328	0.00301575	Intragenic	-
MSTRG.14690	MSTRG.14690.14	NA	0	0	0	0	2.6631	0	41.3703	2.02084	0	5.63927	0.44385	12.2576	0.0357433	0.00737239	0.0352204	Intragenic	-
MSTRG.14690	MSTRG.14690.6	NA	0.278403	0.239944	0.213326	0.144274	0.266037	0.275017	5.9396	6.00083	4.36149	6.85894	0.236167	5.79021	0.145976	8.99667e-09	3.62632e-06	Intragenic	-
MSTRG.1470	MSTRG.1470.1	NA	1.25758	0.910484	0.451457	0.686511	0.349335	0.704415	4.05005	4.50349	0	2.92882	0.726631	2.87059	0.185102	0.00201426	0.0119625	Extragenic	SINE/B4(chr1:119443926-119444016:-); SINE/B4(chr1:119455222-119455405:-); SINE/B4(chr1:119448770-119448920:-); SINE/Alu(chr1:119442843-119442945:-); SINE/B2(chr1:119455523-119455601:-); SINE/B4(chr1:119452792-119452855:-); SINE/B4(chr1:119458972-119459147:-); SINE/B4(chr1:119462133-119462364:-); SINE/B4(chr1:119452893-119452926:-); SINE/B4(chr1:119443785-119443954:-); SINE/B4(chr1:119440190-11944…
MSTRG.14705	MSTRG.14705.1	NA	0.650788	0.342406	0.839635	0.435683	0.841076	0.46745	3.99813	4.51251	0	5.64644	0.596173	3.53927	0.121709	0.000102346	0.00102111	Intragenic	SINE/B2(chr16:23554096-23554283:+); SINE/MIR(chr16:23539769-23539971:+); LINE/L1(chr16:23585137-23585172:+); LINE/L1(chr16:23559762-23559940:+); LINE/L1(chr16:23524323-23524433:+); LINE/L1(chr16:23549945-23550433:+); SINE/Alu(chr16:23523815-23523916:+); SINE/Alu(chr16:23546489-23546624:+); SINE/B4(chr16:23580300-23580415:+); SINE/B4(chr16:23586851-23587127:+); LINE/L1(chr16:23562507-23562654:+); …
MSTRG.14716	ENSMUST00000231737.1	Morf4l1-ps1	5.01982	3.82858	4.8909	2.39561	5.86078	3.36248	146.466	75.3697	15.4075	79.5325	4.22636	79.194	0.0195546	1.61025e-06	4.89623e-05	Intragenic	-
MSTRG.14748	MSTRG.14748.4	NA	0.017924	0.071507	0.436242	0.059982	0.178457	0.150151	3.47566	4.39463	0	3.59652	0.152377	2.8667	0.114872	6.83892e-05	0.000740949	Intragenic	SINE/B4(chr16:28351913-28352127:-); SINE/MIR(chr16:28390135-28390315:-); SINE/Alu(chr16:28198468-28198601:-); SINE/B2(chr16:28494298-28494452:-); SINE/Alu(chr16:28657706-28657745:-); LINE/L1(chr16:28179828-28180618:-); LINE/L1(chr16:28559798-28559961:-); SINE/B2(chr16:28253768-28253956:-); SINE/B2(chr16:28462944-28463062:-); SINE/B4(chr16:28599934-28599955:-); SINE/B4(chr16:28544260-28544404:-); …
MSTRG.14774	ENSMUST00000232318.1	Gm32679	0.526443	0.047959	0.261183	0.257623	0.498987	0.312076	7.40439	8.52423	0	4.96794	0.317379	5.22414	0.0698365	0.000371698	0.0029232	Extragenic	SINE/Alu(chr16:29833162-29833288:-)
MSTRG.14792	ENSMUST00000230698.1	Acap2	0.23798	0.266344	0.182144	0.141885	0.432178	0	2.36361	2.04137	4.52701	2.64781	0.210089	2.89495	0.438807	0.00134761	0.00851762	Intragenic	SINE/Alu(chr16:31196771-31196868:-); SINE/B4(chr16:31195711-31195853:-); SINE/B4(chr16:31127075-31127163:-); SINE/B2(chr16:31180564-31180745:-); SINE/ID(chr16:31186460-31186523:-); SINE/B4(chr16:31123202-31123410:-); LINE/L1(chr16:31185425-31185628:-); SINE/B4(chr16:31181697-31181913:-); SINE/B2(chr16:31180368-31180547:-); SINE/Alu(chr16:31145921-31146044:-); SINE/Alu(chr16:31177064-31177184:-); …
MSTRG.14793	MSTRG.14793.1	NA	21.8684	17.1191	19.8604	16.06	21.0272	16.7245	71.4891	63.2926	11.1598	66.0129	18.7766	52.9886	0.125996	5.26264e-05	0.00060433	Extragenic	-
MSTRG.14803	MSTRG.14803.1	NA	1.56402	0.866076	1.45932	0.934993	2.18727	1.1298	10.6457	25.5991	0	7.78918	1.35691	11.0085	0.0582365	0.00342339	0.0187091	Extragenic	LINE/L1(chr16:31386667-31387928:-); SINE/B4(chr16:31386608-31386691:-); SINE/B2(chr16:31386580-31386607:-)
MSTRG.14806	ENSMUST00000232216.1	Gm34256	1.80129	2.05683	1.37272	1.53276	2.16411	1.33455	3.45506	5.66615	0	8.056	1.71038	4.2943	0.19055	0.00552228	0.0278114	Extragenic	LINE/L1(chr16:31590120-31590558:-)
MSTRG.14809	MSTRG.14809.7	NA	0	0	0	0	0.003151	0	19.6133	24.0913	0	3.87822	0.000525	11.8957	0.0263258	0.0018423	0.0111043	Intragenic	LINE/L1(chr16:31834551-31834912:+); SINE/B2(chr16:31699503-31699710:+); SINE/ID(chr16:31845987-31846034:+); SINE/Alu(chr16:31843101-31843225:+); LINE/L1(chr16:31859437-31859675:+); LINE/L1(chr16:31716258-31716501:+); SINE/Alu(chr16:31861648-31861765:+); SINE/Alu(chr16:31692205-31692283:+); SINE/B4(chr16:31850052-31850161:+); SINE/B4(chr16:31814191-31814252:+); SINE/B4(chr16:31860866-31861055:+); …
MSTRG.14809	MSTRG.14809.9	NA	0	0.045295	0.347583	0	0	0	4.65585	30.3403	0	13.3663	0.06548	12.0906	0.0290866	0.00241711	0.013951	Intragenic	LINE/L1(chr16:31834551-31834912:+); SINE/B2(chr16:31699503-31699710:+); LINE/L1(chr16:31716258-31716501:+); SINE/B4(chr16:31814191-31814252:+); LINE/L2(chr16:31758959-31759151:+); LINE/L1(chr16:31833906-31834113:+); LINE/L2(chr16:31758770-31758919:+); SINE/B2(chr16:31740061-31740229:+); LINE/L1(chr16:31816501-31816953:+); SINE/B2(chr16:31826457-31826576:+); SINE/B4(chr16:31720272-31720368:+); SIN…
MSTRG.14849	ENSMUST00000156928.7	Lrch3	0	0.052014	0.769083	0.22809	0.17245	1.51959	2.55476	5.39318	0	5.65674	0.45687	3.40117	0.122129	0.00310363	0.0172339	Intragenic	SINE/Alu(chr16:32946241-32946324:+); SINE/B2(chr16:32919508-32919577:+); SINE/B4(chr16:32919389-32919430:+); SINE/MIR(chr16:32962123-32962271:+); SINE/B4(chr16:32977866-32977934:+); SINE/B4(chr16:32915395-32915574:+); SINE/ID(chr16:32955798-32955868:+); SINE/Alu(chr16:32973098-32973240:+); LINE/L1(chr16:32973623-32973738:+); SINE/Alu(chr16:32971617-32971714:+); SINE/Alu(chr16:32965264-32965350:+)…
MSTRG.14849	MSTRG.14849.18	NA	0	0.025211	0.064145	0.0245	0.055673	0	4.28255	1.09955	0	1.28655	0.028255	1.66716	0.19189	0.000625626	0.00449963	Intragenic	SINE/B4(chr16:33013817-33013971:+); SINE/B2(chr16:33013972-33014167:+); SINE/B4(chr16:33014168-33014179:+); SINE/Alu(chr16:33014317-33014356:+); SINE/Alu(chr16:33014642-33014759:+); SINE/B4(chr16:33014306-33014316:+); SINE/Alu(chr16:33011455-33011501:+)
MSTRG.14849	MSTRG.14849.4	NA	0	0	0.895887	0	0	0	19.7146	0.777423	0	8.37976	0.149314	7.21795	0.0382393	0.000653668	0.00466055	Intragenic	SINE/Alu(chr16:33005068-33005191:+); SINE/Alu(chr16:32946241-32946324:+); SINE/B2(chr16:32919508-32919577:+); SINE/B4(chr16:33001723-33001892:+); SINE/B4(chr16:32919389-32919430:+); SINE/MIR(chr16:32962123-32962271:+); SINE/Alu(chr16:32996133-32996227:+); SINE/B4(chr16:32977866-32977934:+); SINE/B4(chr16:32915395-32915574:+); SINE/ID(chr16:32955798-32955868:+); SINE/B2(chr16:32999566-32999762:+);…
MSTRG.14857	ENSMUST00000133785.1	Rpl35a	0.041561	0.355821	0.281603	0.096394	0.232277	0.372516	2.64288	2.48327	0.066184	4.88325	0.230029	2.5189	0.147809	0.000121418	0.00116847	Intragenic	SINE/B4(chr16:33059772-33059893:+); SINE/Alu(chr16:33058280-33058349:+)
MSTRG.14862	ENSMUST00000231617.1	Osbpl11	0	0	0.111535	0	0.091667	0.050746	1.67198	1.12683	0	3.16866	0.042325	1.49187	0.206393	0.000102641	0.00102361	Intragenic	SINE/B2(chr16:33225696-33225882:+); SINE/B2(chr16:33231254-33231428:+); SINE/Alu(chr16:33227790-33227933:+); SINE/B4(chr16:33227614-33227671:+); SINE/B4(chr16:33228171-33228352:+); SINE/MIR(chr16:33233466-33233633:+); SINE/Alu(chr16:33234097-33234172:+); SINE/B4(chr16:33234856-33234973:+); SINE/Alu(chr16:33227531-33227623:+); SINE/B2(chr16:33226196-33226388:+); SINE/B4(chr16:33236799-33236922:+);…
MSTRG.14862	MSTRG.14862.2	NA	0.932666	1.36792	1.03061	1.52202	0.992137	1.59918	2.80871	1.98259	0	4.7808	1.24076	2.39303	0.28997	0.00515152	0.0262768	Intragenic	SINE/Alu(chr16:33205525-33205665:+); SINE/B4(chr16:33206078-33206217:+); SINE/B2(chr16:33210852-33211025:+); SINE/Alu(chr16:33187826-33187964:+); SINE/Alu(chr16:33209378-33209471:+); SINE/ID(chr16:33204319-33204402:+); SINE/Alu(chr16:33210387-33210457:+); SINE/Alu(chr16:33193013-33193162:+); SINE/B4(chr16:33199079-33199168:+); SINE/Alu(chr16:33213707-33213843:+); SINE/Alu(chr16:33212883-33212937:…
MSTRG.14866	ENSMUST00000231732.1	Zfp148	0	0	0	0	0.155124	0.080624	3.67132	3.01163	0	3.95644	0.039291	2.65985	0.114103	3.73425e-05	0.000461204	Intragenic	SINE/B4(chr16:33387247-33387515:+); SINE/MIR(chr16:33417484-33417583:+); SINE/Alu(chr16:33418987-33419075:+); SINE/MIR(chr16:33392152-33392284:+); SINE/B4(chr16:33386305-33386450:+); SINE/B2(chr16:33387464-33387569:+); SINE/B2(chr16:33394409-33394577:+); SINE/ID(chr16:33399648-33399726:+); SINE/B4(chr16:33424030-33424128:+); SINE/Alu(chr16:33401629-33401727:+); SINE/B2(chr16:33396929-33397104:+);…
MSTRG.14879	ENSMUST00000124430.1	Kalrn	0.220856	0.08628	0.095099	0.327737	0	0.222681	1.72683	2.98187	0	3.89369	0.158775	2.1506	0.180933	0.00130404	0.00828373	Intragenic	SINE/ID(chr16:34251703-34251772:-); LINE/L1(chr16:34247194-34247263:-); SINE/B2(chr16:34246648-34246805:-); LINE/L1(chr16:34246816-34247082:-); SINE/MIR(chr16:34244151-34244291:-); SINE/B2(chr16:34244841-34244987:-); SINE/Alu(chr16:34247083-34247193:-); SINE/Alu(chr16:34250005-34250144:-); LINE/L1(chr16:34246112-34246591:-); SINE/B2(chr16:34244772-34244796:-)
MSTRG.14879	ENSMUST00000132569.1	Kalrn	0.043288	0.017268	0.136549	0	0.06856	0.205631	2.06986	1.31122	0	0.806032	0.078549	1.04678	0.301861	0.00042341	0.00325284	Intragenic	SINE/MIR(chr16:34513391-34513533:-)
MSTRG.14879	ENSMUST00000137216.1	Kalrn	0.270839	0.417891	0.351915	0.416708	0.570942	0.868845	6.5439	4.22614	0	8.20926	0.482857	4.74482	0.0812292	0.000136975	0.00129198	Intragenic	SINE/B2(chr16:34234189-34234397:-); SINE/Alu(chr16:34225786-34225930:-); SINE/ID(chr16:34251703-34251772:-); LINE/L1(chr16:34247194-34247263:-); SINE/B2(chr16:34246648-34246805:-); LINE/L1(chr16:34246816-34247082:-); SINE/B4(chr16:34240792-34241089:-); SINE/MIR(chr16:34244151-34244291:-); SINE/MIR(chr16:34240059-34240181:-); SINE/MIR(chr16:34256030-34256142:-); SINE/B2(chr16:34244841-34244987:-);…
MSTRG.14879	MSTRG.14879.10	NA	0.002642	0.075306	0.023454	0.053946	0.331038	0.300035	3.51801	1.33962	0	9.24126	0.13107	3.52472	0.100705	0.0011686	0.00756135	Intragenic	SINE/B2(chr16:34234189-34234397:-); SINE/Alu(chr16:34130105-34130243:-); SINE/Alu(chr16:34225786-34225930:-); LINE/L2(chr16:34169471-34169542:-); SINE/MIR(chr16:34115985-34116133:-); SINE/Alu(chr16:34032848-34032911:-); SINE/Alu(chr16:34113505-34113599:-); LINE/L1(chr16:34139111-34139354:-); SINE/B2(chr16:34120749-34120759:-); SINE/Alu(chr16:34054343-34054480:-); SINE/B2(chr16:34064849-34065016:-…
MSTRG.14879	MSTRG.14879.2	NA	0.43462	0.495922	0	0	0.417858	0.247711	6.32347	5.91851	1.25525	5.02325	0.266018	4.63012	0.114983	6.83192e-05	0.00074047	Intragenic	SINE/B2(chr16:34234189-34234397:-); SINE/Alu(chr16:34283334-34283441:-); SINE/MIR(chr16:34368676-34368777:-); SINE/Alu(chr16:34130105-34130243:-); SINE/MIR(chr16:34443379-34443491:-); LINE/L1(chr16:34493328-34493529:-); SINE/Alu(chr16:34225786-34225930:-); LINE/L2(chr16:34169471-34169542:-); SINE/B4(chr16:34519512-34519663:-); SINE/B4(chr16:34464927-34465059:-); LINE/L1(chr16:34479504-34479920:-)…
MSTRG.14879	MSTRG.14879.20	NA	0.054024	0.713242	0.358648	0.050668	0	0.910033	9.72418	9.96185	0	20.3551	0.347769	10.0103	0.0273489	0.00012514	0.00119866	Intragenic	SINE/B2(chr16:34234189-34234397:-); SINE/Alu(chr16:34283334-34283441:-); SINE/MIR(chr16:34368676-34368777:-); SINE/MIR(chr16:34443379-34443491:-); LINE/L1(chr16:34493328-34493529:-); SINE/Alu(chr16:34225786-34225930:-); LINE/L2(chr16:34169471-34169542:-); SINE/B4(chr16:34464927-34465059:-); LINE/L1(chr16:34479504-34479920:-); SINE/MIR(chr16:34411806-34411927:-); LINE/L1(chr16:34288286-34288848:-)…
MSTRG.14879	MSTRG.14879.21	NA	0	0.320517	0.836517	0.679525	1.04502	0.523365	7.46883	15.0582	0	21.5338	0.567491	11.0152	0.0340272	0.000932159	0.00626434	Intragenic	SINE/B2(chr16:34234189-34234397:-); SINE/Alu(chr16:34283334-34283441:-); SINE/MIR(chr16:34368676-34368777:-); SINE/MIR(chr16:34443379-34443491:-); LINE/L1(chr16:34493328-34493529:-); SINE/Alu(chr16:34225786-34225930:-); LINE/L2(chr16:34169471-34169542:-); SINE/B4(chr16:34519512-34519663:-); SINE/B4(chr16:34464927-34465059:-); LINE/L1(chr16:34479504-34479920:-); SINE/MIR(chr16:34411806-34411927:-)…
MSTRG.14879	MSTRG.14879.25	NA	0.089776	0.232637	0.222598	0.172333	0.414642	0.430958	8.20576	4.38289	0	13.4817	0.260491	6.51758	0.0465838	7.02293e-05	0.000757598	Intragenic	SINE/B2(chr16:34234189-34234397:-); SINE/Alu(chr16:34283334-34283441:-); SINE/MIR(chr16:34368676-34368777:-); SINE/MIR(chr16:34443379-34443491:-); LINE/L1(chr16:34493328-34493529:-); SINE/Alu(chr16:34225786-34225930:-); SINE/B4(chr16:34464927-34465059:-); LINE/L1(chr16:34479504-34479920:-); SINE/MIR(chr16:34411806-34411927:-); LINE/L1(chr16:34288286-34288848:-); SINE/B4(chr16:34458480-34458607:-)…
MSTRG.14879	MSTRG.14879.26	NA	0.085145	0.243459	0.141373	0.060548	0.380958	0.171723	2.35315	4.47229	0.674811	7.48895	0.180534	3.7473	0.133198	0.000783348	0.00540727	Intragenic	SINE/B2(chr16:34234189-34234397:-); SINE/Alu(chr16:34283334-34283441:-); SINE/MIR(chr16:34368676-34368777:-); SINE/MIR(chr16:34443379-34443491:-); LINE/L1(chr16:34493328-34493529:-); SINE/Alu(chr16:34225786-34225930:-); SINE/B4(chr16:34519512-34519663:-); SINE/B4(chr16:34464927-34465059:-); LINE/L1(chr16:34479504-34479920:-); SINE/MIR(chr16:34411806-34411927:-); LINE/L1(chr16:34288286-34288848:-)…
MSTRG.14879	MSTRG.14879.3	NA	0.000272	0.036047	0.05898	0	0.012006	0	19.9535	3.08558	0	2.37491	0.017884	6.35351	0.0548304	0.00145868	0.00910842	Intragenic	SINE/B2(chr16:34234189-34234397:-); SINE/Alu(chr16:34283334-34283441:-); SINE/MIR(chr16:34368676-34368777:-); SINE/Alu(chr16:34130105-34130243:-); SINE/MIR(chr16:34443379-34443491:-); LINE/L1(chr16:34493328-34493529:-); SINE/Alu(chr16:34225786-34225930:-); LINE/L2(chr16:34169471-34169542:-); SINE/B4(chr16:34464927-34465059:-); LINE/L1(chr16:34479504-34479920:-); SINE/MIR(chr16:34411806-34411927:-…
MSTRG.14879	MSTRG.14879.32	NA	0.194333	0.082376	0.053669	0.250063	0.326851	0.114791	2.39445	1.50855	0	3.71652	0.170347	1.90488	0.189663	0.000364839	0.00287931	Intragenic	-
MSTRG.14898	MSTRG.14898.1	NA	0	0	0	0.24756	0	0.486842	8.0822	0.993201	0	1.47233	0.1224	2.63693	0.154413	0.00690678	0.0333902	Extragenic	SINE/B2(chr16:35057332-35057364:-)
MSTRG.1493	MSTRG.1493.6	NA	0.241081	0.805318	0.061258	0	0	0	2.90385	2.2374	0	4.7868	0.18461	2.48201	0.134613	0.000336881	0.0026959	Extragenic	SINE/B2(chr1:121122436-121122502:+); SINE/B4(chr1:121091550-121091808:+); LINE/L2(chr1:121116108-121116168:+); SINE/B4(chr1:121105976-121106114:+); SINE/B2(chr1:121133390-121133559:+); SINE/Alu(chr1:121118876-121118975:+); LINE/L1(chr1:121137902-121138156:+); LINE/L1(chr1:121131822-121131944:+); SINE/B4(chr1:121122244-121122473:+); SINE/MIR(chr1:121091400-121091549:+); SINE/B4(chr1:121129900-1211…
MSTRG.1493	MSTRG.1493.8	NA	0.149351	0.194834	0.465648	0.153686	0.379899	0.816088	8.93057	3.87852	0	0.852471	0.359918	3.41539	0.145268	0.0103892	0.0465393	Extragenic	SINE/B4(chr1:121091550-121091808:+); LINE/L2(chr1:121116108-121116168:+); SINE/B4(chr1:121105976-121106114:+); SINE/Alu(chr1:121118876-121118975:+); SINE/MIR(chr1:121091400-121091549:+); SINE/B2(chr1:121106274-121106461:+); SINE/B2(chr1:121091036-121091221:+); SINE/B4(chr1:121110853-121111073:+); SINE/B4(chr1:121107941-121108224:+); LINE/L1(chr1:121089370-121089566:+); SINE/B2(chr1:121111074-1211…
MSTRG.14946	MSTRG.14946.1	NA	0.25401	0.217576	0.545124	0.307903	0.189942	0.28543	4.78114	5.84758	1.03273	8.25662	0.299998	4.97952	0.0988264	1.88461e-05	0.000276493	Extragenic	-
MSTRG.14947	MSTRG.14947.1	NA	0.665818	1.03064	0.576789	1.33244	1.00427	0.686975	4.78047	2.8104	1.71325	6.83881	0.882824	4.03573	0.242519	0.00147346	0.0091847	Extragenic	SINE/ID(chr16:37113239-37113314:-); SINE/Alu(chr16:37113448-37113596:+)
MSTRG.14977	ENSMUST00000153187.7	Poglut1	0.207503	0.247778	0.212607	0.118088	0.252921	0.177447	1.73789	2.26118	2.69927	3.28605	0.202724	2.49609	0.366597	0.000192832	0.00170713	Intragenic	LINE/L2(chr16:38525456-38525590:-); SINE/B4(chr16:38535410-38535458:-); SINE/Alu(chr16:38539305-38539450:-); SINE/B4(chr16:38542130-38542337:-); SINE/B4(chr16:38525823-38525930:-); SINE/Alu(chr16:38544085-38544230:-); SINE/Alu(chr16:38530580-38530722:-); SINE/MIR(chr16:38526829-38526923:-); SINE/B4(chr16:38533136-38533206:-); SINE/Alu(chr16:38547027-38547121:-); SINE/Alu(chr16:38539492-38539623:-…
MSTRG.15031	MSTRG.15031.10	NA	0.03348	0.233344	0.196434	0.433554	0.38233	0.508218	2.73171	0.558497	0	1.59019	0.297893	1.2201	0.321762	0.00551823	0.0277934	Intragenic	SINE/B4(chr16:43024538-43024599:+); LINE/L1(chr16:43061161-43061195:+); LINE/L1(chr16:43063561-43063627:+); LINE/L1(chr16:43052732-43052839:+); LINE/L1(chr16:42986280-42986439:+); SINE/Alu(chr16:42948037-42948137:+); LINE/L2(chr16:43070473-43070521:+); SINE/MIR(chr16:42916928-42917095:+); SINE/MIR(chr16:43032881-43033066:+); LINE/L1(chr16:43044996-43045132:+); LINE/L1(chr16:43019603-43020003:+); …
MSTRG.15032	MSTRG.15032.1	NA	7.86455	6.35262	7.22708	4.8166	6.03075	5.35312	20.4728	38.1966	7.4015	41.1711	6.27412	26.8105	0.116243	0.000311512	0.00252622	Extragenic	SINE/B4(chr16:42903934-42904110:-); SINE/B4(chr16:42887320-42887430:-); LINE/L1(chr16:42904499-42904582:-); LINE/L1(chr16:42904793-42905581:-); LINE/L1(chr16:42894656-42894779:-); SINE/Alu(chr16:42894823-42894929:-); SINE/Alu(chr16:42904650-42904792:-); LINE/L1(chr16:42894914-42895223:-); SINE/MIR(chr16:42892974-42893121:-); SINE/B4(chr16:42903087-42903329:-); SINE/Alu(chr16:42899168-42899314:-);…
MSTRG.15032	MSTRG.15032.2	NA	2.86263	1.5423	2.94055	2.46271	1.51958	2.49311	23.5954	14.8427	0	14.039	2.30348	13.1192	0.0447688	0.000175689	0.00158393	Extragenic	SINE/B4(chr16:42903934-42904110:-); SINE/B4(chr16:42887320-42887430:-); LINE/L1(chr16:42904499-42904582:-); LINE/L1(chr16:42904793-42905581:-); LINE/L1(chr16:42894656-42894779:-); SINE/Alu(chr16:42894823-42894929:-); SINE/Alu(chr16:42904650-42904792:-); LINE/L1(chr16:42894914-42895223:-); SINE/MIR(chr16:42892974-42893121:-); SINE/B4(chr16:42903087-42903329:-); SINE/Alu(chr16:42899168-42899314:-);…
MSTRG.15050	ENSMUST00000130036.1	Atp6v1a	0.241906	0.11276	0.0642	0.343128	0.234008	0.106737	5.15082	4.04299	0	3.15976	0.18379	3.08839	0.118041	0.000332137	0.0026661	Intragenic	SINE/Alu(chr16:44137280-44137426:-); SINE/Alu(chr16:44136153-44136278:-); SINE/Alu(chr16:44098575-44098658:-); SINE/B2(chr16:44103034-44103220:-); LINE/L1(chr16:44127627-44127777:-); SINE/B4(chr16:44114010-44114158:-); SINE/B4(chr16:44100409-44100506:-); SINE/B2(chr16:44135223-44135401:-); SINE/Alu(chr16:44117074-44117225:-); SINE/B2(chr16:44117581-44117786:-); SINE/Alu(chr16:44123969-44124071:-)…
MSTRG.1506	MSTRG.1506.14	NA	0	0	0	0	0	0	4.96485	1.10007	0	4.74901	0	2.70348	0.105061	0.000113112	0.00110515	Intragenic	SINE/MIR(chr1:123973826-123973917:-); SINE/B4(chr1:124034380-124034655:-); LINE/L1(chr1:123962572-123962962:-); LINE/L1(chr1:123936718-123936753:-); SINE/B4(chr1:123887576-123887663:-); LINE/L1(chr1:123910811-123911096:-); SINE/B4(chr1:123902251-123902352:-); LINE/L1(chr1:123899387-123899762:-); SINE/B2(chr1:123938471-123938670:-); LINE/L1(chr1:123882748-123882969:-); LINE/L1(chr1:123897672-12389…
MSTRG.1506	MSTRG.1506.15	NA	0	0.050076	0.056439	0	0	0.148745	4.69702	0.951748	0	9.43788	0.042543	3.77166	0.0818524	0.000656056	0.0046751	Intragenic	SINE/MIR(chr1:123973826-123973917:-); SINE/B4(chr1:124034380-124034655:-); LINE/L1(chr1:123962572-123962962:-); LINE/L1(chr1:123936718-123936753:-); SINE/B4(chr1:123887576-123887663:-); LINE/L1(chr1:123910811-123911096:-); SINE/B4(chr1:123902251-123902352:-); LINE/L1(chr1:123899387-123899762:-); SINE/B2(chr1:123938471-123938670:-); LINE/L1(chr1:123882748-123882969:-); LINE/L1(chr1:123897672-12389…
MSTRG.1506	MSTRG.1506.29	NA	0.353688	0.859482	0.286871	0.790671	0.275496	0.996945	2.46116	3.34395	0	4.65799	0.593859	2.61578	0.200656	0.00443516	0.0232229	Intragenic	LINE/L1(chr1:124772124-124772558:-); SINE/B2(chr1:124779432-124779630:-); LINE/L1(chr1:124771543-124771805:-); SINE/B2(chr1:124779811-124779961:-); SINE/B2(chr1:124788602-124788685:-); LINE/L1(chr1:124774162-124774294:-); SINE/B4(chr1:124774058-124774151:-); SINE/B4(chr1:124771918-124772116:-); LINE/L1(chr1:124773311-124773651:-); SINE/B4(chr1:124786049-124786349:-); SINE/ID(chr1:124788832-124788…
MSTRG.1506	MSTRG.1506.8	NA	0.068694	0.224618	0.065983	0.115579	0.110369	0.088168	35.5926	17.1862	2.49469	46.6351	0.112235	25.4771	0.011485	4.09112e-06	9.14519e-05	Intragenic	SINE/MIR(chr1:123973826-123973917:-); SINE/B4(chr1:123632178-123632308:-); SINE/B4(chr1:124034380-124034655:-); LINE/L1(chr1:123962572-123962962:-); SINE/B2(chr1:123710501-123710554:-); LINE/L1(chr1:123936718-123936753:-); SINE/B4(chr1:123887576-123887663:-); LINE/L1(chr1:123805529-123805633:-); LINE/L1(chr1:123910811-123911096:-); LINE/L1(chr1:123647389-123647446:-); SINE/B4(chr1:123902251-12390…
MSTRG.1506	MSTRG.1506.9	NA	0	0	0	0	0.039503	0.04502	7.13581	2.18238	0	13.1999	0.014087	5.62953	0.0476414	0.000140487	0.00131905	Intragenic	SINE/MIR(chr1:123973826-123973917:-); SINE/B4(chr1:123632178-123632308:-); SINE/B4(chr1:124034380-124034655:-); LINE/L1(chr1:123962572-123962962:-); SINE/B2(chr1:123710501-123710554:-); LINE/L1(chr1:123936718-123936753:-); SINE/B4(chr1:123887576-123887663:-); LINE/L1(chr1:123805529-123805633:-); LINE/L1(chr1:123910811-123911096:-); LINE/L1(chr1:123647389-123647446:-); SINE/B4(chr1:123902251-12390…
MSTRG.15092	MSTRG.15092.1	NA	33.679	24.8554	23.9545	22.4414	22.3796	22.5562	168.185	132.838	30.9526	154.499	24.9777	121.618	0.0783638	1.10176e-05	0.000185281	Extragenic	LINE/L1(chr16:46443204-46443673:+)
MSTRG.15110	MSTRG.15110.9	NA	0.725107	0.71024	0.417747	0.551221	0.477806	0.681464	4.99376	5.44712	0	2.3783	0.593931	3.20479	0.162755	0.00228751	0.0133269	Intragenic	SINE/Alu(chr16:50419068-50419201:-); SINE/MIR(chr16:50320772-50320889:-); SINE/Alu(chr16:50384132-50384167:-); LINE/L1(chr16:50394218-50394544:-); SINE/B4(chr16:50385208-50385316:-); LINE/L1(chr16:50416131-50416564:-); LINE/L1(chr16:50417012-50417174:-); LINE/L1(chr16:50332498-50332522:-); SINE/B4(chr16:50348653-50348776:-); SINE/B4(chr16:50370432-50370689:-); SINE/B2(chr16:50374740-50374920:-); …
MSTRG.15147	ENSMUST00000125040.7	Pcnp	0.232394	0.147755	0.353139	0.200423	0.156761	0.290512	12.0251	12.7448	0	10.7091	0.230164	8.86975	0.0303889	5.70753e-05	0.000642929	Intragenic	SINE/B2(chr16:56019155-56019323:-); SINE/B2(chr16:56021529-56021723:-); SINE/B4(chr16:56017687-56017849:-); SINE/Alu(chr16:56023067-56023116:-); SINE/ID(chr16:56023803-56023815:-); SINE/Alu(chr16:56017686-56017764:-); SINE/ID(chr16:56025636-56025708:-); SINE/B2(chr16:56027329-56027500:-); SINE/Alu(chr16:56025719-56025817:-); SINE/Alu(chr16:56020846-56020987:-); SINE/ID(chr16:56024963-56025017:-);…
MSTRG.15147	ENSMUST00000130818.7	Pcnp	0.071418	0.079714	0.049185	0.264835	0.023642	0.021326	35.2424	35.3943	0	55.6771	0.08502	31.5784	0.00488285	6.65871e-05	0.000725004	Intragenic	SINE/B2(chr16:56019155-56019323:-); SINE/B2(chr16:56021529-56021723:-); SINE/B4(chr16:56017687-56017849:-); SINE/Alu(chr16:56023067-56023116:-); SINE/ID(chr16:56023803-56023815:-); SINE/ID(chr16:56025636-56025708:-); SINE/B2(chr16:56027329-56027500:-); SINE/Alu(chr16:56025719-56025817:-); SINE/Alu(chr16:56020846-56020987:-); SINE/ID(chr16:56024963-56025017:-); SINE/Alu(chr16:56027024-56027167:-)
MSTRG.15187	MSTRG.15187.5	NA	0	0	0	0	0	0	0.917651	0.836807	0	3.11287	0	1.21683	0.259409	0.00171809	0.0104697	Intragenic	SINE/Alu(chr16:58730101-58730252:+)
MSTRG.15197	MSTRG.15197.1	NA	24.5187	17.7818	23.0666	17.6036	15.6493	13.7079	147.444	132.011	17.0832	110.036	18.7213	101.644	0.0566782	3.33617e-05	0.000423289	Proximal	SINE/Alu(chr16:59646394-59646491:+); LINE/L1(chr16:59643637-59643708:+); LINE/L2(chr16:59644560-59644798:+); LINE/L2(chr16:59643818-59644364:+); LINE/L2(chr16:59645095-59645362:+)
MSTRG.15206	ENSMUST00000122292.1	Gm9816	0.049984	0.187882	0.075829	0.173205	0.244719	0.138023	1.36736	0.722775	1.56746	2.13491	0.14494	1.44813	0.484961	0.00658036	0.0320987	Extragenic	-
MSTRG.15222	MSTRG.15222.1	NA	0	3.55926	0.499073	0.027254	0.322603	0.651079	10.7135	14.1426	0.486676	45.6774	0.843212	17.755	0.0220587	0.00139314	0.00876098	Intragenic	SINE/B2(chr16:64760794-64760982:-); LINE/L1(chr16:64755882-64756530:-); SINE/B2(chr16:64754452-64754636:-); SINE/Alu(chr16:64767388-64767497:-); SINE/B2(chr16:64758172-64758302:-); SINE/Alu(chr16:64768011-64768160:-); SINE/Alu(chr16:64761179-64761336:-); SINE/B2(chr16:64759497-64759651:-); SINE/Alu(chr16:64762565-64762676:-); SINE/B2(chr16:64760994-64761146:-); SINE/Alu(chr16:64769354-64769500:-)
MSTRG.15242	MSTRG.15242.7	NA	0	0	0	0	0	0	221.468	1.88527	0	88.0076	0	77.8402	0.00241703	0.000988733	0.00657492	Intragenic	LINE/L1(chr16:66711929-66712459:-); SINE/B4(chr16:66714102-66714257:-); SINE/B2(chr16:66778982-66779166:-); LINE/L1(chr16:66729527-66729878:-); LINE/L1(chr16:66718774-66719120:-); LINE/L1(chr16:66856981-66857196:-); LINE/L1(chr16:66752538-66752972:-); LINE/L1(chr16:66821607-66821992:-); SINE/B4(chr16:66761455-66761585:-); LINE/L1(chr16:66824561-66825005:-); LINE/L1(chr16:66767548-66767625:-); SIN…
MSTRG.15275	MSTRG.15275.2	NA	2.31048	2.08861	2.12853	2.20964	2.5268	2.3605	7.21428	7.90876	0	5.06104	2.27076	5.04602	0.181343	0.00321829	0.0177776	Intragenic	SINE/Alu(chr16:72817291-72817409:+); SINE/B4(chr16:72636652-72636685:+); SINE/B4(chr16:72275025-72275148:+); SINE/B4(chr16:72516775-72516977:+); SINE/B4(chr16:72387951-72388097:+); LINE/CR1(chr16:72975036-72975135:+); SINE/B4(chr16:72619551-72619603:+); LINE/L1(chr16:72290573-72290628:+); LINE/L1(chr16:72859341-72859484:+); SINE/B4(chr16:72784348-72784606:+); SINE/B2(chr16:72718154-72718330:+); L…
MSTRG.15354	ENSMUST00000052867.8	Gm9843	0.285696	0.466464	0	0.142727	0.519176	0.440481	2.72316	2.17092	0	3.18821	0.309091	2.02057	0.199195	0.0006668	0.00473801	Extragenic	-
MSTRG.15361	MSTRG.15361.29	NA	0	0	0	0	0.039137	0	6.79518	0	0	3.70676	0.006523	2.62549	0.125469	0.00606759	0.0300582	Extragenic	LINE/L1(chr16:77785749-77786013:+); LINE/L1(chr16:77771571-77771924:+); LINE/L1(chr16:77781377-77781544:+); SINE/Alu(chr16:77783759-77783909:+); LINE/L1(chr16:77780803-77780987:+); LINE/L1(chr16:77780421-77780704:+); LINE/L1(chr16:77785254-77785335:+); SINE/MIR(chr16:77781036-77781195:+); LINE/L1(chr16:77784720-77784953:+); LINE/L1(chr16:77786159-77786384:+)
MSTRG.15415	MSTRG.15415.1	NA	0.227983	0	0	0.22012	0.190722	0	0.844337	1.95177	0	3.97791	0.106471	1.6935	0.23814	0.00714804	0.0343569	Extragenic	LINE/L1(chr16:84369951-84370058:+); SINE/B2(chr16:84370167-84370352:+); SINE/Alu(chr16:84373458-84373576:+); LINE/L1(chr16:84372134-84372262:+); LINE/L1(chr16:84375079-84375629:+)
MSTRG.15450	MSTRG.15450.3	NA	0.604038	0	0.347424	0.465048	0.114227	0	21.8783	13.4105	0	19.3861	0.255123	13.6687	0.0161703	3.7309e-05	0.000461048	Extragenic	-
MSTRG.15452	MSTRG.15452.1	NA	2.19231	1.82072	3.00725	1.80423	0.879839	1.0646	4.0357	1.46127	0	2.81444	1.79482	2.07785	0.335089	0.00240071	0.0138711	Extragenic	LINE/L1(chr16:87920965-87921704:+); SINE/B4(chr16:87931334-87931606:+); LINE/L1(chr16:87925362-87925939:+); SINE/B2(chr16:87933468-87933647:+); SINE/B2(chr16:87930951-87930978:+); SINE/B4(chr16:87935328-87935452:+); SINE/B2(chr16:87930737-87930906:+); SINE/B4(chr16:87935536-87935675:+)
MSTRG.15480	ENSMUST00000231405.1	Gm49708	0.427629	0.38093	0.299777	0.101985	0.548696	0.659943	3.40443	2.13084	1.7303	2.06449	0.40316	2.33251	0.335735	0.00033291	0.00267138	Extragenic	-
MSTRG.15487	ENSMUST00000232652.1	Gm36001	0.817353	0.605928	0.842098	0.812758	0.422007	0.671125	6.07519	4.60005	2.12865	5.95952	0.695212	4.69085	0.175976	1.74384e-06	5.1614e-05	Extragenic	LINE/L1(chr16:90549359-90549397:-)
MSTRG.1550	MSTRG.1550.1	NA	16.5826	11.5373	8.92518	20.5446	7.17729	1.27374	92.1311	59.7513	10.8902	78.3498	11.0068	60.2806	0.0577112	0.0106871	0.0475759	Intragenic	SINE/B4(chr1:127328916-127329039:+); SINE/B4(chr1:127212063-127212075:+); SINE/B4(chr1:127235902-127236023:+); SINE/Alu(chr1:127356806-127356936:+); SINE/Alu(chr1:127363102-127363247:+); SINE/B4(chr1:127406651-127406867:+); SINE/B2(chr1:127370023-127370133:+); SINE/B4(chr1:127423023-127423223:+); SINE/B2(chr1:127299529-127299706:+); SINE/B4(chr1:127480954-127481218:+); SINE/Alu(chr1:127354804-127…
MSTRG.1552	MSTRG.1552.1	NA	1.00035	1.87869	1.59367	1.16977	2.08572	1.49894	2.38714	5.1472	0	7.8916	1.53786	3.85649	0.208883	0.0100766	0.0454051	Extragenic	-
MSTRG.15521	MSTRG.15521.3	NA	0	0	0	0	0	0	12.1621	0	0	9.79434	0	5.4891	0.0575267	0.00518878	0.0264272	Intragenic	SINE/Alu(chr16:91577313-91577408:-); SINE/Alu(chr16:91596212-91596314:-); SINE/Alu(chr16:91582186-91582317:-); SINE/B2(chr16:91587137-91587217:-); SINE/B2(chr16:91581994-91582180:-); SINE/B2(chr16:91591693-91591860:-); SINE/B2(chr16:91595652-91595839:-)
MSTRG.15528	MSTRG.15528.16	NA	0.465504	0.097487	0.08415	0	0	0.245818	3.70318	0	0	7.64626	0.148827	2.83736	0.132239	0.00935874	0.0427439	Intragenic	SINE/B4(chr16:91724827-91724944:-); SINE/Alu(chr16:91723326-91723414:-); SINE/ID(chr16:91697067-91697132:-); SINE/B2(chr16:91711182-91711367:-); SINE/Alu(chr16:91698093-91698212:-); SINE/Alu(chr16:91703290-91703408:-); SINE/B2(chr16:91697911-91698092:-); SINE/Alu(chr16:91714038-91714168:-); SINE/B4(chr16:91719328-91719376:-); SINE/Alu(chr16:91712012-91712155:-); SINE/Alu(chr16:91705837-91705956:-…
MSTRG.15578	ENSMUST00000127911.7	Ttc3	0.136842	0.136036	0.096222	0.133248	0.200393	0	0.750773	1.25334	0	2.22792	0.117124	1.05801	0.331674	0.00257922	0.0147467	Intragenic	SINE/MIR(chr16:94382635-94382841:+); SINE/B4(chr16:94386963-94387211:+); SINE/B4(chr16:94391327-94391343:+); SINE/B2(chr16:94402807-94402995:+); LINE/L1(chr16:94404417-94404668:+); SINE/B4(chr16:94406120-94406273:+); LINE/L1(chr16:94395863-94396630:+); SINE/B2(chr16:94404044-94404167:+); LINE/L1(chr16:94402782-94402806:+); LINE/L1(chr16:94402996-94403170:+); SINE/B4(chr16:94401476-94401616:+); LI…
MSTRG.15578	MSTRG.15578.3	NA	0	0	0	0	0	0	3.77552	4.38136	0	17.3955	0	6.38811	0.0478672	0.000558285	0.00408911	Intragenic	SINE/MIR(chr16:94382635-94382841:+); SINE/B4(chr16:94413385-94413648:+); SINE/B4(chr16:94386963-94387211:+); SINE/B4(chr16:94391327-94391343:+); SINE/B4(chr16:94455424-94455713:+); SINE/B2(chr16:94402807-94402995:+); SINE/B2(chr16:94451264-94451433:+); SINE/ID(chr16:94443905-94443962:+); SINE/B4(chr16:94435841-94435885:+); SINE/B2(chr16:94415048-94415163:+); SINE/ID(chr16:94442226-94442298:+); SI…
MSTRG.15585	ENSMUST00000232585.1	Gm41505	8.66697	1.40559	1.47661	1.56347	2.11142	1.59385	19.3685	16.9407	1.81484	15.1715	2.80299	13.3239	0.0738073	0.00233527	0.0135529	Extragenic	SINE/B2(chr16:94729330-94729493:+); SINE/B2(chr16:94730319-94730487:+); LINE/L1(chr16:94734402-94734789:+); LINE/L1(chr16:94728822-94729053:+); SINE/Alu(chr16:94727731-94727816:+); SINE/Alu(chr16:94727121-94727265:+); SINE/B2(chr16:94735561-94735739:+); LINE/L1(chr16:94749841-94750113:+); LINE/L1(chr16:94727286-94727372:+); LINE/L1(chr16:94725609-94725696:+); LINE/L1(chr16:94748683-94748875:+); L…
MSTRG.15606	ENSMUST00000233227.1	Get1	3.43328	0.889618	4.26945	2.63858	2.10614	0.644984	125.615	107.99	0	112.117	2.33034	86.4305	0.00273894	0.000103228	0.00102795	Intragenic	SINE/B4(chr16:96154661-96154674:+); SINE/Alu(chr16:96154675-96154781:+); SINE/Alu(chr16:96152418-96152492:+)
MSTRG.15637	ENSMUST00000181465.2	C030010L15Rik	1.98878	1.83769	1.49266	1.12768	2.37632	2.52989	7.49961	4.84032	0	2.93587	1.89217	3.81895	0.216019	0.00489799	0.0251908	Extragenic	-
MSTRG.15637	ENSMUST00000183627.1	C030010L15Rik	0.8998	0.444975	0.765806	0	0.188382	0	0.847066	1.2658	0	3.33462	0.38316	1.36187	0.277391	0.00522618	0.0265777	Extragenic	-
MSTRG.15640	MSTRG.15640.1	NA	2.52034	2.83704	3.22401	2.44963	2.28748	2.84421	4.77188	5.34754	2.10944	8.78992	2.69379	5.2547	0.335061	0.000631286	0.00453162	Intragenic	LINE/L1(chr16:98012879-98014404:+)
MSTRG.15643	MSTRG.15643.1	NA	2.51815	2.57033	2.90698	1.83547	2.07629	2.42668	3.94089	5.14493	3.23281	5.312	2.38898	4.40766	0.482603	0.000520686	0.00385929	Extragenic	-
MSTRG.15651	MSTRG.15651.2	NA	0.31462	0.417903	0.277814	0.23724	0.47563	0.504223	1.48604	2.91932	2.36073	2.45582	0.371238	2.30548	0.459899	0.00141848	0.00889755	Intragenic	SINE/B2(chr17:3131633-3131817:+); SINE/Alu(chr17:3143880-3143970:+); SINE/Alu(chr17:3116989-3117141:+); SINE/B2(chr17:3173100-3173242:+); SINE/Alu(chr17:3213501-3213645:+); SINE/Alu(chr17:3154763-3154870:+); SINE/ID(chr17:3251902-3251972:+); SINE/B4(chr17:3245861-3246139:+); SINE/ID(chr17:3188345-3188420:+); SINE/Alu(chr17:3205717-3205860:+); SINE/Alu(chr17:3233266-3233414:+); SINE/B2(chr17:31581…
MSTRG.15657	MSTRG.15657.7	NA	4.67338	4.13636	5.18709	2.9842	6.80716	2.14492	50.8749	49.8936	3.32429	39.1574	4.32218	35.8125	0.0344147	0.00011816	0.00114373	Intragenic	SINE/B4(chr17:3503871-3504074:+); SINE/Alu(chr17:3490815-3490959:+); SINE/Alu(chr17:3515645-3515703:+); LINE/L1(chr17:3511700-3512195:+); SINE/B4(chr17:3489281-3489420:+); SINE/Alu(chr17:3500815-3500944:+); LINE/L1(chr17:3493632-3493692:+); SINE/B4(chr17:3517761-3517939:+); LINE/L1(chr17:3489421-3490081:+); SINE/Alu(chr17:3505086-3505136:+); SINE/ID(chr17:3512586-3512635:+); SINE/Alu(chr17:350069…
MSTRG.1567	ENSMUST00000186230.1	Gm28800	2.76053	3.86764	3.24011	2.01902	4.66246	3.67495	8.14369	6.17916	0	4.93979	3.37079	4.81566	0.227085	0.00390072	0.0208943	Extragenic	SINE/B4(chr1:127966618-127966741:+)
MSTRG.1567	MSTRG.1567.3	NA	5.746	3.84277	4.73787	1.50852	3.44542	4.23828	7.26069	7.8061	0	5.62821	3.91981	5.17375	0.201626	0.00166677	0.0102135	Extragenic	SINE/B4(chr1:127966618-127966741:+)
MSTRG.15679	MSTRG.15679.1	NA	0.061457	0	0.146544	0.140251	0	0.388808	1.6414	3.6586	0	1.26768	0.122843	1.64192	0.251344	0.00656375	0.032034	Intragenic	LINE/L1(chr17:5410713-5410857:-); SINE/B4(chr17:5415279-5415542:-); SINE/B2(chr17:5410881-5411081:-); SINE/B2(chr17:5417012-5417063:-); SINE/ID(chr17:5412717-5412756:-)
MSTRG.15692	MSTRG.15692.17	NA	1.01532	0.72033	0.84583	1.28705	1.3858	0.361406	21.6367	13.3112	8.07679	5.92866	0.935958	12.2384	0.129183	0.00161597	0.00994463	Intragenic	SINE/MIR(chr17:6184409-6184636:+); SINE/B2(chr17:6196420-6196509:+); SINE/B2(chr17:6165717-6165897:+); SINE/B4(chr17:6183612-6183756:+); SINE/Alu(chr17:6177205-6177351:+); SINE/B2(chr17:6177694-6177891:+); LINE/L1(chr17:6156375-6156465:+); SINE/B4(chr17:6228739-6228851:+); SINE/B2(chr17:6183822-6184007:+); SINE/Alu(chr17:6113305-6113410:+); SINE/B4(chr17:6122838-6123011:+); SINE/MIR(chr17:6169673…
MSTRG.15692	MSTRG.15692.21	NA	1.14452	2.26736	1.4182	2.17962	2.48848	2.02216	7.00274	12.5776	0	10.4641	1.92006	7.51112	0.109317	0.00562977	0.0282499	Intragenic	SINE/MIR(chr17:6184409-6184636:+); SINE/B2(chr17:6196420-6196509:+); SINE/B2(chr17:6165717-6165897:+); SINE/B4(chr17:6183612-6183756:+); SINE/Alu(chr17:6177205-6177351:+); SINE/B2(chr17:6177694-6177891:+); LINE/L1(chr17:6156375-6156465:+); SINE/B2(chr17:6183822-6184007:+); SINE/Alu(chr17:6113305-6113410:+); SINE/B4(chr17:6122838-6123011:+); SINE/MIR(chr17:6169673-6169912:+); SINE/Alu(chr17:613574…
MSTRG.157	ENSMUST00000192560.1	Gm38249	0.774928	0.963417	0.684994	0.584478	0.519635	0.671796	2.38116	2.63015	0.96554	1.45064	0.699875	1.85687	0.451181	0.00250573	0.0143903	Extragenic	SINE/B2(chr1:16209788-16209996:-)
MSTRG.15736	MSTRG.15736.1	NA	0.187438	0.231066	0.15435	0	0.06789	0	2.30027	2.26369	0	3.7037	0.106791	2.06692	0.156039	3.59806e-05	0.000448589	Proximal	-
MSTRG.15737	ENSMUST00000137344.1	Mpc1	0.030464	0.006252	0.097696	0.033103	0.044306	0.090231	6.08167	7.91875	23.4193	17.435	0.050342	13.7137	0.140014	0.00067532	0.00478434	Intragenic	SINE/B2(chr17:8295921-8296113:+)
MSTRG.15740	ENSMUST00000135964.1	Sft2d1	0	0.117293	0.016231	0	0.082841	0	0.934316	4.00667	0	5.18768	0.036061	2.53217	0.158833	0.00591611	0.0294297	Intragenic	SINE/Alu(chr17:8322202-8322309:+); SINE/Alu(chr17:8322675-8322807:+); SINE/B2(chr17:8326154-8326317:+); SINE/ID(chr17:8322465-8322521:+); SINE/Alu(chr17:8322830-8322942:+); SINE/B2(chr17:8326477-8326635:+); SINE/Alu(chr17:8324537-8324618:+); SINE/ID(chr17:8324175-8324208:+); SINE/B2(chr17:8326663-8326675:+)
MSTRG.15766	MSTRG.15766.9	NA	0.053372	0.084636	0	0	0	0	2.30605	1.30907	0	0.770017	0.023001	1.09628	0.284263	0.000717278	0.00503348	Intragenic	LINE/L1(chr17:10255646-10255718:-); LINE/L1(chr17:10298074-10298477:-); LINE/L1(chr17:10244515-10244751:-); SINE/Alu(chr17:10266853-10266969:-); LINE/L1(chr17:10220424-10220829:-); SINE/Alu(chr17:10297068-10297189:-); LINE/L1(chr17:10244145-10244377:-); SINE/B4(chr17:10292011-10292127:-); LINE/L1(chr17:10247542-10247789:-); LINE/L1(chr17:10276089-10276309:-); SINE/B4(chr17:10236916-10237010:-); S…
MSTRG.15809	ENSMUST00000233194.1	C030013G03Rik	0.983615	0.887756	0.80295	0.966255	0.536689	0.795858	6.04662	6.87717	3.64412	5.31579	0.828854	5.47093	0.221969	1.52346e-05	0.000234849	Extragenic	SINE/MIR(chr17:12470501-12470670:+); SINE/B4(chr17:12478200-12478459:+); SINE/B2(chr17:12477223-12477361:+); SINE/Alu(chr17:12478019-12478165:+); SINE/B4(chr17:12473028-12473304:+); SINE/B4(chr17:12474229-12474334:+)
MSTRG.15820	MSTRG.15820.1	NA	4.72297	4.45828	3.93656	5.41124	4.67492	4.82346	12.8712	10.5451	0	9.91779	4.67124	8.33352	0.161228	0.0049029	0.0252124	Extragenic	SINE/B4(chr17:12840251-12840519:+); SINE/Alu(chr17:12838838-12838989:+)
MSTRG.15832	MSTRG.15832.1	NA	7.14103	7.47641	7.50326	4.99839	7.54619	7.44071	28.8643	31.2233	8.10751	29.0539	7.01767	24.3123	0.142336	1.49608e-05	0.000232028	Extragenic	-
MSTRG.15834	ENSMUST00000137459.7	2700054A10Rik	2.75569	2.67879	7.1786	2.96578	7.54776	2.311	9.54893	14.9543	0	12.1065	4.2396	9.15245	0.11019	0.00469331	0.024323	Intragenic	LINE/L1(chr17:13515929-13516085:-); LINE/L1(chr17:13524725-13525326:-); SINE/Alu(chr17:13525729-13525866:-); SINE/B2(chr17:13497069-13497201:-); SINE/B2(chr17:13497603-13497615:-); SINE/Alu(chr17:13564637-13564669:-); SINE/Alu(chr17:13516351-13516494:-); SINE/Alu(chr17:13513218-13513362:-); SINE/Alu(chr17:13512404-13512546:-); SINE/Alu(chr17:13501605-13501743:-); SINE/B4(chr17:13520269-13520526:-…
MSTRG.15834	MSTRG.15834.1	NA	0	0.189963	0	0	0	0.733516	11.5171	3.5026	0	4.9863	0.153913	5.00151	0.0599901	0.000201993	0.00177388	Intragenic	SINE/Alu(chr17:13459299-13459443:-); SINE/B2(chr17:13676112-13676291:-); LINE/L1(chr17:13515929-13516085:-); SINE/MIR(chr17:13449368-13449502:-); SINE/B4(chr17:13669711-13669959:-); SINE/Alu(chr17:13708888-13709025:-); LINE/L1(chr17:13371614-13371984:-); LINE/L1(chr17:13524725-13525326:-); SINE/Alu(chr17:13525729-13525866:-); SINE/MIR(chr17:13699028-13699131:-); SINE/B2(chr17:13497069-13497201:-)…
MSTRG.15834	MSTRG.15834.8	NA	0	0.023986	0.018769	0.030534	0.002619	0.014551	21.3919	24.4869	0	40.0946	0.015076	21.4933	0.00783039	5.46842e-05	0.000621478	Intragenic	SINE/Alu(chr17:13459299-13459443:-); LINE/L1(chr17:13515929-13516085:-); SINE/MIR(chr17:13449368-13449502:-); LINE/L1(chr17:13371614-13371984:-); LINE/L1(chr17:13524725-13525326:-); SINE/Alu(chr17:13525729-13525866:-); SINE/B2(chr17:13497069-13497201:-); LINE/L1(chr17:13381038-13381307:-); LINE/L1(chr17:13432140-13432286:-); SINE/Alu(chr17:13456479-13456625:-); SINE/ID(chr17:13456375-13456427:-);…
MSTRG.15888	MSTRG.15888.1	NA	0.23648	0.3558	0.199368	0.130953	0.22615	0.389408	3.23478	2.1442	0	2.70871	0.25636	2.02192	0.181015	3.7087e-05	0.00045865	Extragenic	SINE/Alu(chr17:17033857-17033916:+); LINE/L1(chr17:17030732-17031681:+); LINE/L1(chr17:17010138-17010232:+); LINE/L1(chr17:17010234-17015606:+); LINE/L1(chr17:17030480-17030731:+); SINE/B2(chr17:17023494-17023604:+); LINE/L1(chr17:17015607-17016598:+); LINE/L1(chr17:17035047-17035202:+); LINE/L1(chr17:17021354-17021589:+); SINE/Alu(chr17:17026650-17026792:+); LINE/L1(chr17:17027281-17027359:+)
MSTRG.15892	MSTRG.15892.1	NA	0	0	0.619111	0	0	0	1.2257	1.24773	0	1.98884	0.103185	1.11557	0.257797	5.82097e-05	0.00065289	Intragenic	SINE/B2(chr17:17190067-17190184:+); LINE/L1(chr17:17200451-17200608:+); LINE/L1(chr17:17169341-17169511:+); LINE/L1(chr17:17177572-17177629:+); SINE/Alu(chr17:17193200-17193343:+); LINE/L1(chr17:17167152-17167230:+); LINE/L1(chr17:17168419-17169344:+); SINE/Alu(chr17:17159276-17159422:+); SINE/Alu(chr17:17198846-17198913:+); SINE/Alu(chr17:17171112-17171255:+); LINE/L1(chr17:17166212-17166269:+);…
MSTRG.15892	MSTRG.15892.2	NA	1.14481	0.642418	0.103145	0.54365	0.621882	1.22885	10.0855	8.42396	0	4.82092	0.714126	5.8326	0.0827638	0.00193611	0.0115786	Intragenic	SINE/B2(chr17:17190067-17190184:+); LINE/L1(chr17:17200451-17200608:+); SINE/Alu(chr17:17193200-17193343:+); SINE/Alu(chr17:17198846-17198913:+); LINE/L1(chr17:17184386-17184489:+)
MSTRG.15897	ENSMUST00000186431.6	Gm6712	1.00138	1.25155	1.39762	1.36302	1.60947	1.70044	7.62939	4.11427	0.101437	4.64059	1.38725	4.12142	0.164303	0.000467446	0.00352652	Intragenic	SINE/Alu(chr17:17303982-17304127:+); SINE/Alu(chr17:17308539-17308683:+); LINE/L1(chr17:17302061-17302164:+); LINE/L1(chr17:17308963-17310914:+)
MSTRG.15897	MSTRG.15897.1	NA	0.384679	0.643175	0.735241	0.552758	0.6354	0.279357	3.45456	3.35568	0	2.68482	0.538435	2.37376	0.193433	0.000332907	0.00267138	Intragenic	LINE/L1(chr17:17359157-17360532:+); SINE/B2(chr17:17330533-17330701:+); SINE/Alu(chr17:17353686-17353776:+); SINE/B2(chr17:17351317-17351479:+); SINE/Alu(chr17:17303982-17304127:+); LINE/L1(chr17:17339024-17339570:+); SINE/B2(chr17:17372067-17372226:+); SINE/B2(chr17:17364728-17364919:+); SINE/Alu(chr17:17362704-17362853:+); LINE/L1(chr17:17336771-17337022:+); SINE/Alu(chr17:17346593-17346735:+);…
MSTRG.15897	MSTRG.15897.2	NA	1.41172	1.1238	0.852686	0.345953	0.517456	0.954102	3.83298	4.42533	3.57714	3.19261	0.867619	3.75702	0.353434	0.00173375	0.0105502	Intragenic	LINE/L1(chr17:17359157-17360532:+); SINE/B2(chr17:17330533-17330701:+); SINE/Alu(chr17:17353686-17353776:+); SINE/B2(chr17:17351317-17351479:+); SINE/Alu(chr17:17303982-17304127:+); LINE/L1(chr17:17339024-17339570:+); SINE/B2(chr17:17372067-17372226:+); SINE/B2(chr17:17364728-17364919:+); SINE/Alu(chr17:17362704-17362853:+); LINE/L1(chr17:17336771-17337022:+); SINE/Alu(chr17:17346593-17346735:+);…
MSTRG.15928	ENSMUST00000102183.1	Gm26384	0.167613	0	0.376471	0	0.351973	0.308561	3.2051	2.1955	0	1.8307	0.20077	1.80782	0.188743	5.70749e-05	0.000642929	Proximal	-
MSTRG.15934	MSTRG.15934.1	NA	0	0.090154	0	0.034922	0.044817	0	6.46698	15.9677	1.14806	11.5928	0.028315	8.79389	0.0469609	0.00023571	0.00201559	Intragenic	LINE/L1(chr17:21496537-21497077:+); SINE/Alu(chr17:21485892-21485924:+); LINE/L1(chr17:21485419-21485693:+); SINE/Alu(chr17:21510097-21510237:+); SINE/Alu(chr17:21493683-21493828:+); LINE/L1(chr17:21543871-21543999:+); SINE/Alu(chr17:21492036-21492177:+); SINE/Alu(chr17:21507399-21507530:+); LINE/L1(chr17:21481817-21481995:+); LINE/L1(chr17:21514825-21514975:+); SINE/Alu(chr17:21494989-21495134:+…
MSTRG.15934	MSTRG.15934.2	NA	0	0.102454	0	0	0	0	2.3836	0	0	3.00892	0.017076	1.34813	0.228017	0.00622234	0.0306793	Intragenic	LINE/L1(chr17:21496537-21497077:+); SINE/Alu(chr17:21485892-21485924:+); LINE/L1(chr17:21485419-21485693:+); SINE/Alu(chr17:21510097-21510237:+); SINE/Alu(chr17:21493683-21493828:+); LINE/L1(chr17:21543871-21543999:+); SINE/Alu(chr17:21492036-21492177:+); SINE/Alu(chr17:21507399-21507530:+); LINE/L1(chr17:21481817-21481995:+); LINE/L1(chr17:21514825-21514975:+); SINE/Alu(chr17:21494989-21495134:+…
MSTRG.15940	MSTRG.15940.5	NA	0.257325	0.482583	0.473494	1.68696	0.60279	0.587925	4.25331	3.98386	0	2.87748	0.681846	2.77866	0.205106	0.0090058	0.0414151	Intragenic	LINE/L1(chr17:21652989-21653048:+); SINE/Alu(chr17:21651415-21651564:+); SINE/Alu(chr17:21651697-21651739:+)
MSTRG.15942	MSTRG.15942.1	NA	1.7495	2.02836	1.94739	1.64478	2.33377	2.53724	3.99133	12.341	0	8.43932	2.04018	6.1929	0.154263	0.0110762	0.0489511	Intragenic	SINE/Alu(chr17:21689610-21689751:+); SINE/Alu(chr17:21681027-21681069:+); SINE/Alu(chr17:21680745-21680894:+); SINE/B2(chr17:21688228-21688414:+); SINE/B4(chr17:21688841-21688887:+)
MSTRG.15956	MSTRG.15956.1	NA	0.354778	0.147233	0.520043	0.278659	0.444147	0.249911	4.35466	4.26142	1.30035	3.4147	0.332462	3.33278	0.182755	8.29753e-06	0.000150702	Extragenic	SINE/Alu(chr17:22069230-22069314:-)
MSTRG.15957	MSTRG.15957.4	NA	0.230783	0	0	0.364939	0.126895	0	1.04003	2.40944	0	2.39945	0.120436	1.46223	0.273429	0.00581763	0.0290164	Intragenic	LINE/L1(chr17:22224979-22225001:-); SINE/B2(chr17:22207619-22207806:-); LINE/L1(chr17:22207970-22208174:-); SINE/B2(chr17:22209768-22209978:-); SINE/Alu(chr17:22202140-22202220:-); LINE/L1(chr17:22225036-22225321:-)
MSTRG.15958	MSTRG.15958.5	NA	0	0	0.590482	0	0	0	9.78974	0	0	12.3903	0.098414	5.545	0.0557143	0.00403712	0.0214897	Intragenic	SINE/Alu(chr17:22289232-22289312:-); LINE/L1(chr17:22293802-22294153:-); LINE/L1(chr17:22314220-22314529:-)
MSTRG.15969	MSTRG.15969.2	NA	0.392535	0.412169	0.552788	0.433236	0.684391	0.524095	3.53575	3.86824	3.54194	4.48099	0.499869	3.85673	0.288863	2.10143e-06	5.83383e-05	Extragenic	SINE/Alu(chr17:22716348-22716431:-); SINE/B2(chr17:22724700-22724818:-); SINE/Alu(chr17:22727380-22727513:-)
MSTRG.15969	MSTRG.15969.3	NA	0.46898	0.341016	0.194919	0.374953	0.45544	0.042256	9.49873	1.30092	0	2.9602	0.312927	3.43996	0.120013	0.00178971	0.0108384	Extragenic	SINE/Alu(chr17:22716348-22716431:-); SINE/B2(chr17:22724700-22724818:-); SINE/Alu(chr17:22727380-22727513:-)
MSTRG.15969	MSTRG.15969.4	NA	0.3892	0.596042	0.665164	0.275108	0.836558	0.523727	3.34177	1.44911	0	4.3988	0.547633	2.29742	0.184937	0.000109351	0.00107485	Extragenic	SINE/Alu(chr17:22716348-22716431:-); SINE/B2(chr17:22724700-22724818:-); SINE/Alu(chr17:22727380-22727513:-)
MSTRG.15996	ENSMUST00000232702.1	Elob	5.81475	5.41045	2.49828	3.30104	6.83029	4.22729	29.881	114.576	10.5419	106.983	4.68035	65.4954	0.0412912	0.00240006	0.0138693	Intragenic	SINE/B4(chr17:23827957-23828117:-); SINE/B2(chr17:23826136-23826305:-); SINE/B2(chr17:23827134-23827308:-); SINE/Alu(chr17:23826432-23826490:-)
MSTRG.16024	ENSMUST00000234154.1	Rnps1	0.046722	0.073845	0.231804	0.195469	0.038748	0.032939	1.81485	3.28998	0	2.79703	0.103255	1.97546	0.182615	0.000572202	0.00417613	Intragenic	SINE/B4(chr17:24420118-24420146:+); SINE/B4(chr17:24420452-24420591:+); SINE/Alu(chr17:24420039-24420117:+)
MSTRG.16101	MSTRG.16101.8	NA	0	0.323849	0.334572	0.197522	0.308458	0.429985	4.39069	7.93907	0	10.6629	0.265731	5.74816	0.0615188	0.000461193	0.00348759	Intragenic	SINE/Alu(chr17:25929197-25929342:-); SINE/Alu(chr17:25933709-25933849:-); SINE/Alu(chr17:25932969-25933103:-); SINE/Alu(chr17:25936350-25936456:-)
MSTRG.16111	ENSMUST00000053575.4	Gm8186	0.3176	0	0	0	0.122213	0.431792	2.34859	2.50439	4.13108	7.43033	0.145267	4.1036	0.241783	0.00435901	0.0228912	Proximal	-
MSTRG.16113	ENSMUST00000236040.1	Mrpl28	0.120251	0	0.188972	0	0.29728	0.139856	0.738369	1.848	0	1.68931	0.124393	1.06892	0.33133	0.00294405	0.0164719	Intragenic	-
MSTRG.162	MSTRG.162.3	NA	11.1377	9.76674	11.0483	8.38889	9.92974	8.88281	120.018	70.6145	16.0321	75.5337	9.85902	70.5497	0.0526295	1.63522e-06	4.95246e-05	Intragenic	SINE/Alu(chr1:16588848-16588923:-); SINE/B2(chr1:16590210-16590423:-); SINE/Alu(chr1:16601271-16601373:-); SINE/MIR(chr1:16612691-16612773:-); SINE/B2(chr1:16578795-16578985:-); SINE/B4(chr1:16593684-16593868:-); SINE/B4(chr1:16600834-16600982:-); SINE/B2(chr1:16584147-16584337:-); SINE/B4(chr1:16614370-16614628:-); SINE/B4(chr1:16572837-16572933:-); SINE/Alu(chr1:16608577-16608661:-); SINE/ID(ch…
MSTRG.162	MSTRG.162.4	NA	0	0.089087	0.024523	0.049254	0	0.080409	2.34551	15.3642	0.308466	30.8704	0.040546	12.2221	0.0371787	0.00546061	0.0275528	Intragenic	SINE/Alu(chr1:16588848-16588923:-); SINE/B2(chr1:16590210-16590423:-); SINE/Alu(chr1:16601271-16601373:-); SINE/MIR(chr1:16612691-16612773:-); SINE/B2(chr1:16578795-16578985:-); SINE/B4(chr1:16593684-16593868:-); SINE/B4(chr1:16600834-16600982:-); SINE/B2(chr1:16584147-16584337:-); SINE/B4(chr1:16614370-16614628:-); SINE/B4(chr1:16572837-16572933:-); SINE/Alu(chr1:16608577-16608661:-); SINE/ID(ch…
MSTRG.162	MSTRG.162.6	NA	0	0.350368	0.13294	0.012241	0	0.142412	15.9602	9.70756	0	12.491	0.106327	9.53967	0.0233592	1.78764e-05	0.000265697	Intragenic	SINE/Alu(chr1:16588848-16588923:-); SINE/B2(chr1:16590210-16590423:-); SINE/Alu(chr1:16601271-16601373:-); SINE/MIR(chr1:16612691-16612773:-); SINE/B2(chr1:16578795-16578985:-); SINE/B4(chr1:16593684-16593868:-); SINE/B4(chr1:16600834-16600982:-); SINE/B2(chr1:16584147-16584337:-); SINE/B4(chr1:16614370-16614628:-); SINE/B4(chr1:16572837-16572933:-); SINE/Alu(chr1:16608577-16608661:-); SINE/ID(ch…
MSTRG.16229	MSTRG.16229.4	NA	0.743838	0	1.34338	0	3.72991	1.78282	3.91797	8.19703	0	27.1533	1.26666	9.81708	0.0538119	0.00809176	0.0379609	Intragenic	SINE/Alu(chr17:29034448-29034536:+); SINE/Alu(chr17:29037269-29037344:+); SINE/B2(chr17:29037872-29038036:+); SINE/B4(chr17:29035241-29035292:+); SINE/Alu(chr17:29035133-29035240:+); SINE/B2(chr17:29037167-29037261:+); SINE/B4(chr17:29036947-29037026:+); SINE/B4(chr17:29037262-29037339:+); SINE/B4(chr17:29035409-29035459:+); SINE/Alu(chr17:29035460-29035484:+); SINE/B4(chr17:29035113-29035132:+);…
MSTRG.16235	ENSMUST00000147311.1	Rpl35a-ps3	0.233005	0.129386	0.112874	0	0.382107	0.064906	26.3912	15.441	0	12.1682	0.153713	13.5001	0.0163864	5.38806e-05	0.000614804	Extragenic	-
MSTRG.1627	ENSMUST00000146360.1	Slc41a1	0	0.007963	0.35071	0.196131	0.12833	0.02256	1.15993	2.82131	0	4.66033	0.117616	2.16039	0.176544	0.00249101	0.0143172	Intragenic	SINE/Alu(chr1:131845622-131845748:+)
MSTRG.16383	ENSMUST00000173480.7	Rps28	0.02496	0.021592	0.10289	0.039735	0.026938	0.040339	1.93345	1.72547	0.993109	4.70831	0.042742	2.34009	0.208815	0.000257048	0.00216406	Intragenic	SINE/Alu(chr17:33823501-33823550:-); SINE/Alu(chr17:33823590-33823670:-); SINE/Alu(chr17:33823784-33823865:-); SINE/B4(chr17:33823671-33823704:-)
MSTRG.16385	ENSMUST00000173418.1	Cd320	0	0.294437	0.043832	0	0.16392	0.124668	2.57926	0.997218	0	3.01692	0.104476	1.64835	0.194504	0.000151135	0.00139812	Intragenic	SINE/ID(chr17:33845034-33845106:+); SINE/MIR(chr17:33845745-33845798:+)
MSTRG.1640	MSTRG.1640.1	NA	0.158953	0.485914	0	0.020769	0.168247	0.091322	3.07078	0.257634	0	3.22161	0.154201	1.63751	0.210564	0.00391049	0.0209408	Intragenic	SINE/Alu(chr1:132212127-132212231:+); SINE/B2(chr1:132214180-132214345:+); SINE/Alu(chr1:132214672-132214818:+); SINE/MIR(chr1:132206918-132207077:+); SINE/B2(chr1:132214891-132215023:+); SINE/Alu(chr1:132214620-132214668:+); SINE/Alu(chr1:132214045-132214099:+); LINE/L1(chr1:132218378-132218966:+); LINE/L2(chr1:132215898-132216042:+); SINE/Alu(chr1:132213862-132213948:+); LINE/L1(chr1:132219475-…
MSTRG.16405	MSTRG.16405.1	NA	0.294884	0.401175	1.09605	1.20083	0	0	5.50604	5.83111	0	3.79207	0.498823	3.78231	0.109038	0.00183165	0.0110499	Intragenic	-
MSTRG.16455	ENSMUST00000172501.7	1110038B12Rik	5.86995	3.86418	6.00598	5.19065	7.31332	6.51336	64.9901	80.269	0	64.9936	5.79291	52.5632	0.0144685	0.000659517	0.00469526	Extragenic	-
MSTRG.16455	ENSMUST00000173070.7	1110038B12Rik	1.34427	2.12721	1.2552	0.88952	1.46944	1.13227	45.3313	50.9743	0	29.5648	1.36965	31.4676	0.0107629	0.000239846	0.00204396	Extragenic	-
MSTRG.16470	ENSMUST00000174311.1	D17H6S53E	0.546203	0.478515	0.310462	0.281925	0.465312	0.246377	12.5304	5.36735	0	4.258	0.388132	5.53893	0.0668799	0.000216546	0.00187871	Intragenic	-
MSTRG.16516	MSTRG.16516.3	NA	2.38441	1.28426	2.16886	0.974693	1.46971	1.41514	9.13323	5.86084	0	5.56273	1.61618	5.1392	0.113709	3.67005e-05	0.000454997	Proximal	SINE/Alu(chr17:36003836-36003981:+); SINE/B2(chr17:35993561-35993653:+); SINE/B2(chr17:36003280-36003323:+); SINE/B4(chr17:36000477-36000620:+); SINE/B2(chr17:35995543-35995620:+); SINE/Alu(chr17:35992517-35992660:+); SINE/B2(chr17:35999637-35999726:+); SINE/Alu(chr17:35995260-35995362:+); SINE/Alu(chr17:35993893-35994011:+); SINE/B4(chr17:36002778-36002884:+); SINE/B2(chr17:36006416-36006606:+);…
MSTRG.16584	MSTRG.16584.1	NA	9.43242	7.69936	8.2354	5.85689	7.5356	6.83563	36.5446	30.0388	7.82824	31.9509	7.59922	26.5906	0.125352	2.89668e-06	7.19789e-05	Extragenic	-
MSTRG.16592	MSTRG.16592.4	NA	0.011588	0.072522	0.064287	0.026759	0.046535	0	1.31476	0.992913	0	4.46699	0.036949	1.69367	0.199146	0.00147189	0.00917618	Intragenic	LINE/L1(chr17:42840682-42840800:-); SINE/Alu(chr17:42817578-42817723:-); SINE/Alu(chr17:42859844-42859961:-); SINE/B2(chr17:42812857-42813049:-); SINE/Alu(chr17:42861030-42861132:-); LINE/L1(chr17:42830560-42830820:-); SINE/Alu(chr17:42821949-42822095:-); SINE/B2(chr17:42855707-42855886:-); SINE/Alu(chr17:42815312-42815437:-); SINE/B2(chr17:42815510-42815640:-); SINE/B4(chr17:42863958-42864105:-)…
MSTRG.16599	ENSMUST00000163489.1	Pla2g7	0	0	10.2836	10.6067	5.96803	11.6321	121.569	120.037	0	80.367	6.41507	80.4933	0.0062465	0.00946302	0.0431327	Intragenic	LINE/L1(chr17:43579151-43579201:+); SINE/B4(chr17:43573038-43573335:+); LINE/L1(chr17:43601299-43601409:+); SINE/B4(chr17:43583776-43583881:+); LINE/L2(chr17:43603880-43604200:+); LINE/L1(chr17:43605599-43605844:+); SINE/Alu(chr17:43584592-43584664:+); LINE/L1(chr17:43601596-43601782:+); SINE/Alu(chr17:43593564-43593643:+); SINE/MIR(chr17:43575400-43575604:+); SINE/Alu(chr17:43571551-43571685:+);…
MSTRG.16611	MSTRG.16611.4	NA	0.286705	0.368604	0.393842	0.27831	0.629224	0.683909	8.76341	5.99871	27.7919	9.52256	0.440099	13.0191	0.250519	0.00229961	0.0133825	Intragenic	SINE/ID(chr17:44083106-44083175:+)
MSTRG.16615	MSTRG.16615.14	NA	0.928879	0	1.65522	1.29179	1.34345	0.774652	103.604	81.2041	0	96.881	0.998997	70.4222	0.0024671	8.06598e-05	0.000846093	Intragenic	SINE/B4(chr17:44617270-44617514:-); LINE/L2(chr17:44653179-44653474:-); SINE/B4(chr17:44631936-44632127:-); SINE/Alu(chr17:44656496-44656653:-); SINE/ID(chr17:44613561-44613654:-); SINE/B2(chr17:44637880-44638089:-); LINE/L2(chr17:44648750-44649194:-); SINE/Alu(chr17:44628259-44628383:-); SINE/B2(chr17:44641528-44641691:-); SINE/B4(chr17:44627078-44627180:-); SINE/Alu(chr17:44621266-44621402:-); …
MSTRG.16615	MSTRG.16615.16	NA	0	0	0.29269	1.13996	1.95688	0.733945	108.516	159.138	0	507.766	0.687247	193.855	0.000791867	0.000454501	0.00344522	Intragenic	LINE/L2(chr17:44653179-44653474:-); SINE/Alu(chr17:44656496-44656653:-); LINE/L2(chr17:44648750-44649194:-); SINE/B2(chr17:44641528-44641691:-); SINE/B2(chr17:44645692-44645882:-)
MSTRG.16630	ENSMUST00000181149.1	B230354K17Rik	0.101027	0.191664	0.154588	0.16441	0.12728	0.190015	1.42176	2.06338	2.90922	1.93716	0.154831	2.08288	0.496926	3.18977e-05	0.000408595	Extragenic	SINE/B2(chr17:45440017-45440198:+); SINE/Alu(chr17:45442031-45442180:+)
MSTRG.16639	MSTRG.16639.6	NA	0.151358	0.120092	0.123813	0.077547	0.16999	0.097137	5.15909	5.54259	0	11.0781	0.123323	5.44496	0.0544695	9.10325e-05	0.000931456	Intragenic	-
MSTRG.16640	ENSMUST00000170425.7	Slc29a1	0	0.878381	0.505017	1.35237	0.671459	0.761359	20.5986	12.2088	0	12.6855	0.694764	11.3732	0.032661	0.000679023	0.00480672	Intragenic	LINE/L2(chr17:45593850-45593917:-); SINE/MIR(chr17:45594508-45594603:-)
MSTRG.16642	MSTRG.16642.1	NA	0.733956	0.477973	0.817073	0.530725	1.1019	1.47726	7.29095	7.76898	7.54002	9.29799	0.856482	7.97448	0.190151	5.71231e-05	0.000643151	Intragenic	SINE/B4(chr17:45668600-45668817:-); SINE/B4(chr17:45669086-45669295:-); SINE/MIR(chr17:45683645-45683794:-); SINE/Alu(chr17:45682194-45682240:-); SINE/Alu(chr17:45672479-45672622:-); SINE/ID(chr17:45667159-45667215:-); SINE/B4(chr17:45682589-45682753:-); SINE/B4(chr17:45668417-45668582:-); SINE/Alu(chr17:45668498-45668584:-); SINE/B4(chr17:45667216-45667238:-); SINE/MIR(chr17:45681874-45682033:-)…
MSTRG.16687	MSTRG.16687.4	NA	0	0.620498	0.802332	0	0.265309	0.312357	1.26477	2.8764	0	4.0755	0.333416	2.05417	0.194061	0.00227203	0.0132515	Intragenic	-
MSTRG.16781	MSTRG.16781.4	NA	19.9261	12.8338	3.88586	4.65829	2.23769	13.8371	65.0857	21.6002	0	22.2655	9.56316	27.2379	0.0467222	0.0094069	0.0429195	Extragenic	LINE/L1(chr17:51846039-51846227:+); SINE/B2(chr17:51844340-51844527:+)
MSTRG.16783	MSTRG.16783.1	NA	0.177719	0.128046	0.325712	0	0	0.067726	7.10295	7.11061	0.440446	9.50086	0.116534	6.03872	0.0511411	3.69485e-06	8.53165e-05	Extragenic	SINE/Alu(chr17:51853019-51853110:-); SINE/B4(chr17:51853026-51853041:-); LINE/L1(chr17:51853147-51853351:-)
MSTRG.16785	ENSMUST00000193300.1	Gm37176	21.0793	20.3616	23.342	21.852	19.1125	17.5523	70.9125	80.4546	8.90593	71.4974	20.5499	57.9426	0.115652	0.000394361	0.0030672	Extragenic	LINE/L1(chr17:51863003-51863570:+); SINE/B4(chr17:51862778-51862927:+); SINE/B4(chr17:51862555-51862576:+); SINE/B2(chr17:51861777-51861890:+)
MSTRG.1679	MSTRG.1679.6	NA	0.144396	0.314957	0.084855	0.214557	0.269542	0.394084	2.50134	2.11334	5.69676	4.99976	0.237065	3.8278	0.374568	0.00522312	0.0265656	Intragenic	SINE/B4(chr1:133727261-133727397:-); SINE/B2(chr1:133716930-133717129:-); SINE/B4(chr1:133793279-133793372:-); SINE/B2(chr1:133737640-133737841:-); SINE/B4(chr1:133755984-133756034:-); SINE/B2(chr1:133719923-133720114:-); SINE/B2(chr1:133731320-133731511:-); SINE/ID(chr1:133774050-133774126:-); SINE/Alu(chr1:133795099-133795173:-); SINE/B2(chr1:133756377-133756563:-); SINE/B4(chr1:133775267-13377…
MSTRG.16890	MSTRG.16890.1	NA	3.38958	3.61605	3.32176	3.79328	2.97156	4.95085	14.1103	16.1946	6.87723	15.2243	3.67385	13.1016	0.217217	0.000124707	0.00119542	Intragenic	-
MSTRG.16900	MSTRG.16900.1	NA	16.1909	10.5277	13.6757	9.47882	11.0315	7.36524	53.9509	61.6943	9.54997	79.2139	11.3783	51.1023	0.0741196	6.64573e-05	0.000724047	Extragenic	-
MSTRG.16927	MSTRG.16927.3	NA	0	0	0	0	0	0	8.0275	6.31179	0	9.07051	0	5.85245	0.0416287	2.09852e-05	0.000299372	Intragenic	SINE/B2(chr17:64620878-64621055:+); LINE/L1(chr17:64645875-64645989:+); SINE/B2(chr17:64614433-64614467:+); LINE/L1(chr17:64609506-64609763:+); SINE/B4(chr17:64614296-64614432:+); SINE/Alu(chr17:64612083-64612093:+); LINE/L1(chr17:64652903-64653158:+); SINE/Alu(chr17:64605162-64605257:+); LINE/L1(chr17:64648286-64648558:+); SINE/Alu(chr17:64623279-64623420:+); SINE/Alu(chr17:64611766-64612047:+);…
MSTRG.16960	MSTRG.16960.10	NA	4.29749	1.74896	0.753635	1.29604	1.95583	1.1205	74.0228	48.9821	0	91.5231	1.86207	53.632	0.00539691	0.000212659	0.00185057	Extragenic	SINE/B4(chr17:66261280-66261480:-); SINE/B4(chr17:66251913-66252052:-); SINE/B2(chr17:66259454-66259625:-); LINE/L1(chr17:66252061-66252167:-); SINE/B2(chr17:66251848-66251912:-); SINE/B4(chr17:66261874-66261952:-); SINE/B4(chr17:66252209-66252353:-); SINE/B4(chr17:66253517-66253628:-)
MSTRG.16994	MSTRG.16994.2	NA	0	0.412689	0.017416	0	0	0.596198	1.58176	1.84843	0	0.920218	0.17105	1.0876	0.335722	0.00740129	0.0353365	Extragenic	LINE/L1(chr17:68834362-68834418:-); LINE/L1(chr17:68834450-68834647:-); SINE/MIR(chr17:68833910-68834132:-)
MSTRG.17002	MSTRG.17002.1	NA	0.31268	0.091242	0.131385	0.0879	0.296438	0.147646	2.71202	3.46543	0	0.981766	0.177882	1.7898	0.233718	0.00477259	0.0246585	Extragenic	LINE/L2(chr17:69392423-69392525:-); LINE/L1(chr17:69366665-69366694:-); SINE/B4(chr17:69404654-69404753:-); LINE/L1(chr17:69420494-69421854:-); SINE/Alu(chr17:69422347-69422489:-); LINE/L1(chr17:69409510-69409917:-); LINE/L1(chr17:69404857-69408556:-); SINE/B4(chr17:69399066-69399201:-); LINE/L1(chr17:69421863-69421922:-); LINE/L2(chr17:69429183-69429578:-); SINE/B4(chr17:69394663-69394806:-); SI…
MSTRG.17009	MSTRG.17009.14	NA	0.904425	3.47547	2.03023	0	1.277	0.602469	70.6315	118.159	0	20.1469	1.3816	52.2344	0.00594391	0.000920912	0.00619819	Intragenic	SINE/B2(chr17:70774227-70774410:+); SINE/Alu(chr17:70765687-70765827:+); LINE/L1(chr17:70618585-70619568:+); LINE/L1(chr17:70740895-70741039:+); SINE/B2(chr17:70691695-70691885:+); LINE/L1(chr17:70539203-70539283:+); SINE/B4(chr17:70727837-70727976:+); SINE/Alu(chr17:70682858-70682956:+); SINE/Alu(chr17:70719139-70719244:+); SINE/Alu(chr17:70739030-70739140:+); LINE/L1(chr17:70554251-70554491:+);…
MSTRG.17009	MSTRG.17009.18	NA	0.172525	0	0	0	0	0	1.79662	0	0	2.29825	0.028754	1.02372	0.284721	0.00635804	0.0312146	Intragenic	SINE/B2(chr17:70774227-70774410:+); SINE/Alu(chr17:70765687-70765827:+); SINE/Alu(chr17:70803007-70803115:+); LINE/L1(chr17:70618585-70619568:+); LINE/L1(chr17:70740895-70741039:+); SINE/B2(chr17:70691695-70691885:+); LINE/L1(chr17:70539203-70539283:+); SINE/B4(chr17:70806196-70806366:+); SINE/B4(chr17:70727837-70727976:+); SINE/Alu(chr17:70682858-70682956:+); SINE/Alu(chr17:70719139-70719244:+);…
MSTRG.17009	MSTRG.17009.24	NA	0	0	0.341765	0	0	2.11709	47.3605	111.318	0	4.40728	0.409809	40.7713	0.0115435	0.00957857	0.0435781	Intragenic	SINE/B2(chr17:70774227-70774410:+); SINE/Alu(chr17:70765687-70765827:+); LINE/L1(chr17:70618585-70619568:+); LINE/L1(chr17:70740895-70741039:+); SINE/B2(chr17:70691695-70691885:+); SINE/B4(chr17:70727837-70727976:+); SINE/Alu(chr17:70682858-70682956:+); SINE/Alu(chr17:70719139-70719244:+); SINE/Alu(chr17:70739030-70739140:+); LINE/L1(chr17:70740699-70740802:+); SINE/Alu(chr17:70696463-70696606:+)…
MSTRG.17009	MSTRG.17009.25	NA	0.053255	0.025757	0.018021	0	4.64302	4.29463	59.5129	115.166	0	144.154	1.50578	79.7083	0.00269206	0.00192329	0.0115157	Intragenic	SINE/B2(chr17:70774227-70774410:+); SINE/Alu(chr17:70765687-70765827:+); LINE/L1(chr17:70618585-70619568:+); LINE/L1(chr17:70740895-70741039:+); SINE/B2(chr17:70691695-70691885:+); SINE/B4(chr17:70727837-70727976:+); SINE/Alu(chr17:70682858-70682956:+); SINE/Alu(chr17:70719139-70719244:+); SINE/Alu(chr17:70739030-70739140:+); LINE/L1(chr17:70740699-70740802:+); SINE/Alu(chr17:70696463-70696606:+)…
MSTRG.17009	MSTRG.17009.26	NA	0	0	0	0	0.653049	4.28215	13.5547	7.00753	0	4.8377	0.822533	6.34997	0.0621022	0.00858992	0.039852	Intragenic	SINE/B2(chr17:70774227-70774410:+); SINE/Alu(chr17:70765687-70765827:+); LINE/L1(chr17:70618585-70619568:+); LINE/L1(chr17:70740895-70741039:+); SINE/B2(chr17:70691695-70691885:+); SINE/B4(chr17:70727837-70727976:+); SINE/Alu(chr17:70682858-70682956:+); SINE/Alu(chr17:70719139-70719244:+); SINE/Alu(chr17:70739030-70739140:+); LINE/L1(chr17:70740699-70740802:+); SINE/Alu(chr17:70696463-70696606:+)…
MSTRG.17023	ENSMUST00000184151.2	Gm9320	0.090651	0.350957	1.20941	1.52444	0.778742	0.266223	11.0925	15.3762	5.44018	21.4778	0.703403	13.3467	0.0687955	0.000323799	0.0026081	Extragenic	-
MSTRG.17069	MSTRG.17069.2	NA	0	0.125553	0	0	0.071528	0.241305	1.76019	1.10532	0	2.8353	0.073064	1.4252	0.224527	0.000201768	0.00177218	Intragenic	SINE/B2(chr17:73196230-73196398:+); LINE/L1(chr17:73216253-73217018:+); SINE/Alu(chr17:73218610-73218754:+); LINE/L1(chr17:73166723-73168244:+); SINE/MIR(chr17:73140275-73140383:+); LINE/L2(chr17:73223131-73223314:+); SINE/B4(chr17:73206432-73206669:+); SINE/Alu(chr17:73175707-73175857:+); SINE/B4(chr17:73131237-73131398:+); LINE/L1(chr17:73115121-73115784:+); LINE/L1(chr17:73143592-73144510:+); …
MSTRG.17085	ENSMUST00000233013.1	Gm49883	17.6712	16.7736	17.6617	13.7244	13.8965	14.7268	20.1419	20.2175	6.15004	18.8308	15.7424	16.3351	0.471181	0.00120267	0.00774198	Extragenic	-
MSTRG.17089	ENSMUST00000232994.1	Gm9349	0.161845	0.198935	0.167449	0	0.105357	0.171795	1.23453	2.42985	0	3.02393	0.13423	1.67208	0.21778	0.000736872	0.00514802	Proximal	-
MSTRG.17095	ENSMUST00000233026.1	Gm4708	0.17799	0.156255	0.106994	0.223728	0.218692	0.238575	2.14044	8.96753	6.19133	10.7461	0.187039	7.01135	0.192456	0.00578186	0.0288756	Intragenic	-
MSTRG.17129	ENSMUST00000233584.1	Gm49863	0.157241	0.209531	0.308694	0	0.107654	0.483178	1.30842	2.15832	0	1.41714	0.21105	1.22097	0.300648	0.000998601	0.00663017	Extragenic	-
MSTRG.1713	ENSMUST00000110798.4	Gm4204	8.22268	5.01196	7.0674	3.00523	4.75418	3.43734	127.575	103.832	39.5672	138.092	5.2498	102.267	0.0234826	4.04401e-07	2.09828e-05	Extragenic	-
MSTRG.1713	MSTRG.1713.1	NA	7.03669	7.31822	8.44359	9.19005	8.22055	6.78246	31.9912	28.5671	0	15.8197	7.83193	19.0945	0.085652	0.00501395	0.0256894	Extragenic	-
MSTRG.17130	ENSMUST00000233688.1	Gm18649	0.282044	0.397305	0.434562	0.342266	0.200339	0.864415	6.64551	3.84331	0	5.28273	0.420155	3.94289	0.0934421	5.84903e-05	0.000655077	Extragenic	-
MSTRG.17133	ENSMUST00000167498.1	Gm6548	9.38442	10.5182	13.3428	12.1082	10.3647	12.3927	23.7846	26.674	14.9017	26.2995	11.3518	22.9149	0.366717	0.00021284	0.00185173	Intragenic	LINE/L1(chr17:78852278-78852494:-)
MSTRG.17168	MSTRG.17168.7	NA	0.117834	0.07882	0.139159	0.082713	0.077301	0.113365	2.67205	1.85901	0	0.434759	0.101532	1.24145	0.299549	0.00760643	0.0361312	Intragenic	SINE/Alu(chr17:80620295-80620435:-); SINE/B4(chr17:80630522-80630686:-); SINE/B4(chr17:80640805-80640900:-); SINE/B4(chr17:80620975-80621126:-); SINE/Alu(chr17:80642933-80643045:-); SINE/Alu(chr17:80630520-80630584:-); SINE/B2(chr17:80636847-80637034:-); SINE/B2(chr17:80634980-80635164:-); SINE/Alu(chr17:80627831-80627962:-); SINE/B4(chr17:80639066-80639180:-); SINE/Alu(chr17:80639445-80639533:-)…
MSTRG.17172	MSTRG.17172.1	NA	16.9925	17.1849	18.6182	18.7587	20.4218	19.7772	49.4372	44.3411	2.75114	44.8172	18.6256	35.3367	0.134131	0.00182734	0.0110262	Extragenic	SINE/Alu(chr17:81009022-81009146:-); SINE/B4(chr17:81007601-81007738:-); SINE/B4(chr17:81007482-81007568:+)
MSTRG.17177	MSTRG.17177.3	NA	0.041986	0.363338	0.380776	0.042878	0.484466	0.484714	7.58746	6.00507	12.8267	10.3413	0.299693	9.19012	0.162044	0.000153388	0.00141485	Intragenic	SINE/B4(chr17:81582731-81582970:-); LINE/L1(chr17:81548015-81548085:-); SINE/B2(chr17:81549913-81550086:-); SINE/B2(chr17:81613454-81613581:-); SINE/MIR(chr17:81520210-81520307:-); LINE/L1(chr17:81440607-81440647:-); SINE/B2(chr17:81570767-81570965:-); SINE/MIR(chr17:81621551-81621674:-); SINE/Alu(chr17:81537141-81537285:-); SINE/Alu(chr17:81603941-81604025:-); SINE/Alu(chr17:81482784-81482926:-)…
MSTRG.17243	MSTRG.17243.1	NA	45.198	38.2059	42.3032	39.341	43.0202	36.8167	125.595	127.325	8.65794	95.5211	40.8142	89.2748	0.118537	0.00141894	0.0088999	Intragenic	SINE/Alu(chr17:85067925-85068065:-); SINE/B2(chr17:85065230-85065334:-); LINE/L1(chr17:85067832-85067918:-)
MSTRG.17245	MSTRG.17245.1	NA	16.3521	13.2643	14.9777	13.7865	14.2053	13.6613	28.0271	28.967	4.99552	28.8222	14.3745	22.703	0.248786	0.000761687	0.00528571	Extragenic	LINE/L2(chr17:85128697-85128857:+); LINE/L1(chr17:85126935-85127949:-); LINE/L1(chr17:85130064-85130436:+); LINE/L1(chr17:85128047-85128306:-); LINE/L2(chr17:85128403-85128539:+); SINE/B4(chr17:85128540-85128696:+); LINE/L1(chr17:85129802-85129950:+); LINE/L1(chr17:85130678-85130936:-)
MSTRG.17300	MSTRG.17300.1	NA	0.090541	0.290726	0.11116	0.194796	0.048972	0.078526	9.16859	9.0329	0	9.52663	0.135787	6.93203	0.039617	7.53969e-05	0.000801897	Proximal	-
MSTRG.17326	MSTRG.17326.8	NA	0.236702	0.248018	0.858204	0.249732	0.165704	0.457371	30.231	3.46756	0	35.7949	0.369289	17.3734	0.0137797	7.33699e-05	0.000784934	Intragenic	SINE/B4(chr17:90270088-90270365:-); SINE/ID(chr17:90361815-90361886:-); SINE/B4(chr17:90402894-90403030:-); SINE/B4(chr17:90372053-90372181:-); SINE/B2(chr17:90298333-90298555:-); LINE/L1(chr17:90306586-90306661:-); SINE/B2(chr17:90069713-90069910:-); SINE/Alu(chr17:90432771-90432876:-); LINE/L1(chr17:90176429-90176560:-); SINE/Alu(chr17:90174442-90174584:-); LINE/L1(chr17:90102145-90102431:-); S…
MSTRG.17358	MSTRG.17358.1	NA	1.10027	1.66528	1.04951	1.44621	1.78215	1.06308	7.20863	8.18677	0	8.72841	1.35108	6.03095	0.103494	0.00119014	0.0076765	Extragenic	LINE/L1(chr17:93212747-93213033:-); SINE/Alu(chr17:93213034-93213177:-)
MSTRG.17359	MSTRG.17359.1	NA	1.72964	1.5518	1.76698	1.40169	1.60499	1.20502	5.92154	8.10481	3.36907	7.2459	1.54335	6.16033	0.240848	3.30927e-05	0.000420795	Extragenic	LINE/CR1(chr17:93214702-93215186:+); LINE/L1(chr17:93215301-93216139:-)
MSTRG.17360	MSTRG.17360.1	NA	1.88765	1.22039	1.12449	1.17549	1.01169	1.12435	8.02863	3.99891	1.56537	5.23592	1.25734	4.70721	0.20398	8.41272e-05	0.000874509	Extragenic	SINE/MIR(chr17:93216796-93216994:+); LINE/L1(chr17:93215301-93216139:-); LINE/L2(chr17:93218432-93218565:-)
MSTRG.17366	MSTRG.17366.1	NA	0.204893	0.239457	0.173247	0	0	0.11236	1.71747	0	0	3.70115	0.12166	1.35466	0.250357	0.0100799	0.0454165	Extragenic	SINE/B4(chr17:93548140-93548378:+); SINE/Alu(chr17:93517115-93517260:+); LINE/L1(chr17:93499525-93501068:+); LINE/L1(chr17:93479216-93479311:+); LINE/L1(chr17:93533187-93533351:+); LINE/L1(chr17:93505869-93505958:+); LINE/L1(chr17:93535505-93536411:+); LINE/L1(chr17:93531402-93531756:+); SINE/Alu(chr17:93537928-93538072:+); SINE/B4(chr17:93519025-93519085:+); LINE/L1(chr17:93481508-93481826:+); S…
MSTRG.17377	ENSMUST00000182639.1	Gm1976	1.12614	0.628977	0.643608	0.661231	0.631898	0.133184	37.4271	9.93422	1.83423	55.5748	0.637507	26.1926	0.0150875	4.52153e-05	0.000534983	Proximal	LINE/L1(chr17:94765611-94765880:-); SINE/B2(chr17:94813340-94813399:-); SINE/Alu(chr17:94765210-94765309:-); SINE/B2(chr17:94769685-94769893:-); LINE/L1(chr17:94813737-94813966:-); SINE/B2(chr17:94774619-94774807:-); LINE/L1(chr17:94769443-94769684:-); SINE/Alu(chr17:94778495-94778581:-); SINE/B2(chr17:94781478-94781695:-); SINE/Alu(chr17:94778327-94778382:-); SINE/Alu(chr17:94773637-94773697:-);…
MSTRG.17377	ENSMUST00000234189.1	Gm1976	0.136103	0.076748	0.185829	0	0.161984	0	8.99322	2.24992	1.08246	6.5254	0.093444	4.71275	0.0850561	3.1701e-05	0.000406574	Proximal	LINE/L1(chr17:94765611-94765880:-); SINE/B2(chr17:94813340-94813399:-); SINE/Alu(chr17:94765210-94765309:-); SINE/B2(chr17:94769685-94769893:-); LINE/L1(chr17:94813737-94813966:-); SINE/B2(chr17:94774619-94774807:-); LINE/L1(chr17:94769443-94769684:-); SINE/Alu(chr17:94778495-94778581:-); SINE/B2(chr17:94781478-94781695:-); SINE/Alu(chr17:94778327-94778382:-); SINE/Alu(chr17:94773637-94773697:-);…
MSTRG.17377	MSTRG.17377.1	NA	3.83726	4.46086	4.20607	4.68456	5.11128	2.92044	22.3578	7.19981	5.72496	47.5523	4.20341	20.7087	0.118437	0.00365267	0.0197694	Proximal	SINE/Alu(chr17:94856607-94856711:-); LINE/L1(chr17:94839647-94840045:-); LINE/L1(chr17:94842233-94846719:-); LINE/L1(chr17:94765611-94765880:-); SINE/B2(chr17:94813340-94813399:-); SINE/Alu(chr17:94765210-94765309:-); LINE/L1(chr17:94846983-94847083:-); SINE/B2(chr17:94769685-94769893:-); LINE/L1(chr17:94813737-94813966:-); SINE/Alu(chr17:94864035-94864076:-); SINE/B2(chr17:94774619-94774807:-); …
MSTRG.17377	MSTRG.17377.4	NA	0.004538	0.109041	0	0.010178	0	0.099346	1.30082	2.06187	0.361684	1.96906	0.037184	1.42336	0.285928	0.000208976	0.00182378	Proximal	LINE/L1(chr17:94765611-94765880:-); SINE/B2(chr17:94813340-94813399:-); SINE/Alu(chr17:94765210-94765309:-); SINE/B2(chr17:94769685-94769893:-); LINE/L1(chr17:94813737-94813966:-); SINE/B2(chr17:94774619-94774807:-); LINE/L1(chr17:94769443-94769684:-); SINE/Alu(chr17:94778495-94778581:-); SINE/B2(chr17:94781478-94781695:-); SINE/Alu(chr17:94778327-94778382:-); SINE/Alu(chr17:94773637-94773697:-);…
MSTRG.17377	MSTRG.17377.5	NA	0.508676	0.483575	0.511355	0.287191	0.305557	0.05649	12.2345	12.2219	0	21.3451	0.358807	11.4504	0.0230294	4.297e-05	0.00051419	Proximal	LINE/L1(chr17:94765611-94765880:-); SINE/B2(chr17:94813340-94813399:-); SINE/Alu(chr17:94765210-94765309:-); SINE/B2(chr17:94769685-94769893:-); LINE/L1(chr17:94813737-94813966:-); SINE/B2(chr17:94774619-94774807:-); LINE/L1(chr17:94769443-94769684:-); SINE/Alu(chr17:94778495-94778581:-); SINE/B2(chr17:94781478-94781695:-); SINE/Alu(chr17:94778327-94778382:-); SINE/Alu(chr17:94773637-94773697:-);…
MSTRG.17377	MSTRG.17377.6	NA	0	0.131106	0	0	0	0.292475	18.5868	17.6437	0	12.4582	0.070597	12.1722	0.0181232	9.27039e-05	0.000944603	Proximal	LINE/L1(chr17:94765611-94765880:-); SINE/B2(chr17:94813340-94813399:-); SINE/Alu(chr17:94765210-94765309:-); SINE/B2(chr17:94769685-94769893:-); LINE/L1(chr17:94813737-94813966:-); SINE/B2(chr17:94774619-94774807:-); LINE/L1(chr17:94769443-94769684:-); SINE/Alu(chr17:94778495-94778581:-); SINE/B2(chr17:94781478-94781695:-); SINE/Alu(chr17:94778327-94778382:-); SINE/Alu(chr17:94773637-94773697:-);…
MSTRG.17377	MSTRG.17377.7	NA	3.08441	2.98042	5.00333	2.09823	2.56123	6.30208	50.2305	152.449	8.07496	21.612	3.67162	58.0916	0.0394022	0.00350991	0.0191029	Proximal	LINE/L1(chr17:94765611-94765880:-); SINE/B2(chr17:94813340-94813399:-); SINE/Alu(chr17:94765210-94765309:-); SINE/B2(chr17:94769685-94769893:-); LINE/L1(chr17:94813737-94813966:-); SINE/B2(chr17:94774619-94774807:-); LINE/L1(chr17:94769443-94769684:-); SINE/Alu(chr17:94778495-94778581:-); SINE/B2(chr17:94781478-94781695:-); SINE/Alu(chr17:94778327-94778382:-); SINE/Alu(chr17:94773637-94773697:-);…
MSTRG.17384	ENSMUST00000234295.1	Gm20939	0.170724	0.134665	0.092694	0.10929	0.054636	0.22926	1.199	0.965669	0.189957	2.22596	0.131878	1.14515	0.327127	0.000296252	0.0024281	Intragenic	SINE/B2(chr17:94872845-94873032:+); SINE/Alu(chr17:94869162-94869296:+); SINE/B2(chr17:94871969-94872156:+)
MSTRG.17387	MSTRG.17387.1	NA	0.79864	0.337542	0.79213	0.477615	0.55741	0.484723	3.83848	5.27486	0	5.44682	0.574677	3.64004	0.119941	0.000181072	0.00162228	Extragenic	SINE/Alu(chr17:94878564-94878668:-)
MSTRG.17396	ENSMUST00000234422.1	Mtpap	0.448712	0.417918	2.42336	3.36758	3.1849	0.673976	12.8892	24.9769	6.40724	30.4464	1.75274	18.6799	0.077035	0.00467993	0.0242692	Intragenic	LINE/L1(chr18:4390657-4390757:+); SINE/B4(chr18:4386513-4386578:+); SINE/B4(chr18:4379922-4380030:+); SINE/Alu(chr18:4386523-4386581:+); SINE/Alu(chr18:4379079-4379224:+); SINE/B4(chr18:4382662-4382945:+); SINE/Alu(chr18:4380348-4380494:+); SINE/ID(chr18:4388775-4388834:+); SINE/B2(chr18:4381469-4381649:+); SINE/Alu(chr18:4382579-4382661:+); SINE/B4(chr18:4379303-4379437:+)
MSTRG.17399	MSTRG.17399.1	NA	0.969902	0.631071	0.634506	0.904475	0.849723	0.748225	1.85068	2.87202	2.77146	4.28539	0.78965	2.94489	0.474878	0.00686773	0.033224	Intragenic	SINE/MIR(chr18:4669755-4669891:+); LINE/L1(chr18:4669116-4669495:+); SINE/Alu(chr18:4648683-4648795:+); SINE/ID(chr18:4601794-4601863:+); SINE/B2(chr18:4639433-4639535:+); SINE/Alu(chr18:4676290-4676389:+); SINE/B2(chr18:4639953-4640099:+); SINE/MIR(chr18:4642914-4643104:+); SINE/Alu(chr18:4623898-4623986:+); LINE/L1(chr18:4619732-4620445:+); SINE/tRNA-RTE(chr18:4640689-4640833:+); SINE/B4(chr18:…
MSTRG.17399	MSTRG.17399.2	NA	0.931786	0.328871	0.543196	0.559332	0.848966	0.532203	4.33884	15.4981	0	13.0715	0.624059	8.2271	0.0599098	0.00277087	0.0156393	Intragenic	SINE/Alu(chr18:4648683-4648795:+); SINE/ID(chr18:4601794-4601863:+); SINE/B2(chr18:4639433-4639535:+); SINE/B2(chr18:4639953-4640099:+); SINE/MIR(chr18:4642914-4643104:+); SINE/Alu(chr18:4623898-4623986:+); LINE/L1(chr18:4619732-4620445:+); SINE/tRNA-RTE(chr18:4640689-4640833:+); SINE/B4(chr18:4622269-4622418:+); SINE/MIR(chr18:4595943-4596003:+); SINE/Alu(chr18:4613806-4613967:+); LINE/L2(chr18:…
MSTRG.17420	MSTRG.17420.18	NA	0	0.095514	0.034257	0.075489	0.096352	0.115138	8.87502	0	0	5.21851	0.069458	3.52338	0.100472	0.00710292	0.034169	Intragenic	SINE/Alu(chr18:5689266-5689356:+); SINE/B4(chr18:5648576-5648594:+); LINE/L1(chr18:5725771-5730924:+); SINE/Alu(chr18:5629126-5629271:+); SINE/ID(chr18:5636918-5636994:+); LINE/L1(chr18:5680809-5681043:+); SINE/B4(chr18:5641740-5641937:+); LINE/L2(chr18:5665936-5666195:+); SINE/B4(chr18:5689465-5689522:+); LINE/L2(chr18:5711079-5711181:+); LINE/L1(chr18:5671398-5673024:+); LINE/L1(chr18:5708009-5…
MSTRG.1746	ENSMUST00000129218.6	Ddx59	0	0.038318	0.083225	0.017278	0.111738	0.116563	1.21065	0.9095	0	3.03918	0.061187	1.28983	0.250272	0.000664385	0.00472289	Intragenic	-
MSTRG.17506	ENSMUST00000180860.2	Gm6277	5.95046	5.73406	6.2795	4.49221	5.56856	5.35992	17.0501	16.6794	0	9.24349	5.56412	10.7433	0.128484	0.00284808	0.0160168	Extragenic	SINE/B2(chr18:11821151-11821320:-); SINE/Alu(chr18:11827445-11827505:-); SINE/B4(chr18:11827374-11827444:-); SINE/MIR(chr18:11829711-11829810:-); LINE/L1(chr18:11823373-11823607:-); SINE/B2(chr18:11832762-11832976:-); LINE/L1(chr18:11834314-11834442:-); LINE/L1(chr18:11826775-11826851:-); SINE/Alu(chr18:11827675-11827707:-); SINE/Alu(chr18:11831536-11831648:-); SINE/B4(chr18:11820665-11820675:-);…
MSTRG.1751	ENSMUST00000181524.7	Gm19705	0.471748	0.147968	0.528465	0.066603	0.535853	0.257198	6.70843	8.28483	0	5.76235	0.334639	5.1889	0.0647394	9.34324e-05	0.000950508	Extragenic	SINE/Alu(chr1:136688565-136688630:+); LINE/L1(chr1:136689968-136690072:+); SINE/B2(chr1:136686949-136687155:+); SINE/Alu(chr1:136684897-136685041:+); SINE/B2(chr1:136689445-136689635:+); SINE/B2(chr1:136687324-136687363:+); SINE/B4(chr1:136690608-136690760:+); SINE/B2(chr1:136687512-136687691:+); SINE/Alu(chr1:136687364-136687511:+)
MSTRG.17537	ENSMUST00000235079.1	Impact	0	0.128789	0.207893	0	0.238086	0.310479	3.94694	0.858364	0	3.39761	0.147541	2.05073	0.156757	0.0001786	0.00160426	Intragenic	-
MSTRG.17566	MSTRG.17566.1	NA	0	0.344926	0.030323	0	0.316726	0	2.52922	0	0	2.39	0.115329	1.2298	0.267733	0.0112971	0.0497036	Extragenic	LINE/L2(chr18:15414034-15414301:+); LINE/L1(chr18:15387189-15387262:+); SINE/Alu(chr18:15398911-15399030:+); LINE/L2(chr18:15347459-15347564:+); SINE/Alu(chr18:15394034-15394157:+); SINE/B4(chr18:15336285-15336456:+); SINE/B4(chr18:15335562-15335694:+); LINE/L1(chr18:15366487-15371676:+); SINE/B2(chr18:15422826-15423041:+); SINE/B4(chr18:15425168-15425324:+); SINE/B4(chr18:15405787-15406068:+); S…
MSTRG.17566	MSTRG.17566.6	NA	0.250899	0.251857	0.094469	0	0.404474	0.231041	2.40348	2.50238	1.08306	1.80141	0.205457	1.94758	0.309094	0.000120764	0.00116295	Extragenic	LINE/L2(chr18:15414034-15414301:+); LINE/L1(chr18:15387189-15387262:+); SINE/Alu(chr18:15398911-15399030:+); SINE/Alu(chr18:15394034-15394157:+); LINE/L1(chr18:15366487-15371676:+); SINE/B2(chr18:15422826-15423041:+); SINE/B4(chr18:15425168-15425324:+); SINE/B4(chr18:15405787-15406068:+); SINE/Alu(chr18:15402077-15402222:+); LINE/L1(chr18:15386136-15386250:+); SINE/MIR(chr18:15386723-15386849:+);…
MSTRG.17566	MSTRG.17566.8	NA	0.481517	0.062091	0	0	0.255339	0.341137	2.65123	4.64951	0	2.26507	0.190014	2.39145	0.168308	0.00200919	0.0119404	Extragenic	LINE/L2(chr18:15414034-15414301:+); SINE/B2(chr18:15422826-15423041:+); SINE/B4(chr18:15425168-15425324:+); SINE/B4(chr18:15405787-15406068:+); SINE/B2(chr18:15413614-15413794:+); SINE/B4(chr18:15420184-15420466:+)
MSTRG.17572	ENSMUST00000079733.6	Gm10036	0.372244	0.204488	0.543593	0.684471	0.614393	0.749544	9.92451	9.65156	6.04135	9.18456	0.528122	8.70049	0.122676	3.27821e-06	7.82252e-05	Extragenic	-
MSTRG.17575	MSTRG.17575.5	NA	1.45315	0.693226	2.98893	0	1.31286	0	4.78116	8.66659	0	4.18482	1.07469	4.40814	0.0956022	0.00229132	0.0133451	Extragenic	LINE/L1(chr18:16043660-16043933:-); SINE/B2(chr18:16101507-16101673:-); SINE/B2(chr18:16073448-16073615:-); LINE/L1(chr18:16078492-16078720:-); LINE/L1(chr18:16104930-16105399:-); SINE/B4(chr18:16094874-16095110:-); LINE/L1(chr18:16050053-16050242:-); LINE/L1(chr18:16050299-16050436:-); LINE/L1(chr18:16049472-16049854:-); LINE/L1(chr18:16095746-16095884:-); SINE/B2(chr18:16094868-16094921:-); LIN…
MSTRG.17601	MSTRG.17601.4	NA	1.07904	1.0598	1.10479	0.779981	1.3234	1.41103	16.199	22.6304	0.734358	22.5361	1.12634	15.525	0.0329562	0.000108272	0.00106653	Intragenic	SINE/B2(chr18:20826130-20826331:-); SINE/Alu(chr18:20825808-20825933:-); SINE/B2(chr18:20821127-20821316:-); SINE/Alu(chr18:20835832-20835897:-); SINE/B2(chr18:20822711-20822895:-); SINE/B2(chr18:20818792-20818926:-); SINE/Alu(chr18:20834217-20834342:-); SINE/Alu(chr18:20826452-20826599:-); SINE/Alu(chr18:20825692-20825772:-); SINE/B2(chr18:20835571-20835759:-); SINE/B4(chr18:20825408-20825570:-)
MSTRG.17622	MSTRG.17622.11	NA	0.048052	0.083868	0.008428	0	0	0	3.68418	14.0828	0	3.82316	0.023391	5.39754	0.0761638	0.00386173	0.0207193	Intragenic	SINE/B2(chr18:22402517-22402554:+); SINE/Alu(chr18:22449041-22449102:+); SINE/B4(chr18:22376955-22377231:+); SINE/B4(chr18:22454487-22454643:+); SINE/B4(chr18:22461274-22461559:+); SINE/ID(chr18:22449117-22449204:+); SINE/Alu(chr18:22455168-22455338:+); LINE/CR1(chr18:22366730-22367329:+); SINE/Alu(chr18:22465011-22465128:+); LINE/L1(chr18:22439308-22444795:+); LINE/L1(chr18:22372339-22372536:+);…
MSTRG.17622	MSTRG.17622.12	NA	0.108531	0	0	0	0	0.00275	17.1358	18.7089	0.381084	31.5505	0.018547	16.9441	0.012517	3.07796e-05	0.000397642	Intragenic	SINE/B2(chr18:22402517-22402554:+); SINE/Alu(chr18:22449041-22449102:+); SINE/B4(chr18:22376955-22377231:+); SINE/B4(chr18:22454487-22454643:+); SINE/B4(chr18:22461274-22461559:+); SINE/ID(chr18:22449117-22449204:+); SINE/Alu(chr18:22455168-22455338:+); SINE/Alu(chr18:22465011-22465128:+); LINE/L1(chr18:22439308-22444795:+); LINE/L1(chr18:22372339-22372536:+); SINE/Alu(chr18:22398380-22398521:+);…
MSTRG.17622	MSTRG.17622.13	NA	0.025901	0.212487	0.106123	0	0.07867	0.0165	25.2369	23.3356	0	25.5217	0.07328	18.5235	0.0094916	3.26699e-05	0.000416259	Intragenic	SINE/B2(chr18:22402517-22402554:+); SINE/Alu(chr18:22449041-22449102:+); SINE/B4(chr18:22376955-22377231:+); SINE/B4(chr18:22454487-22454643:+); SINE/B4(chr18:22461274-22461559:+); SINE/ID(chr18:22449117-22449204:+); SINE/Alu(chr18:22455168-22455338:+); SINE/Alu(chr18:22465011-22465128:+); LINE/L1(chr18:22439308-22444795:+); LINE/L1(chr18:22372339-22372536:+); SINE/Alu(chr18:22398380-22398521:+);…
MSTRG.17622	MSTRG.17622.5	NA	0	0.118072	0.153269	0	0.098297	0.03803	4.20015	5.55299	1.56377	8.12383	0.067945	4.86019	0.0997607	1.62043e-05	0.00024603	Intragenic	SINE/B2(chr18:22402517-22402554:+); SINE/Alu(chr18:22449041-22449102:+); SINE/B4(chr18:22376955-22377231:+); SINE/MIR(chr18:22366171-22366293:+); SINE/B4(chr18:22454487-22454643:+); SINE/B4(chr18:22461274-22461559:+); SINE/ID(chr18:22449117-22449204:+); SINE/Alu(chr18:22455168-22455338:+); LINE/CR1(chr18:22366730-22367329:+); SINE/Alu(chr18:22465011-22465128:+); LINE/L1(chr18:22439308-22444795:+)…
MSTRG.17631	MSTRG.17631.11	NA	0.031062	0.014024	0.004924	0.037594	0.001981	0	0.596105	2.09828	0	1.85255	0.014931	1.13673	0.309731	0.00552677	0.0278266	Intragenic	LINE/L1(chr18:23541927-23542288:+); SINE/ID(chr18:23435520-23435591:+); SINE/Alu(chr18:23525580-23525685:+); SINE/B4(chr18:23429976-23430184:+); LINE/L1(chr18:23424160-23424261:+); SINE/Alu(chr18:23504943-23505082:+); LINE/RTE-X(chr18:23430268-23430477:+); SINE/Alu(chr18:23515468-23515602:+); LINE/L1(chr18:23562990-23563096:+); SINE/B2(chr18:23454889-23454901:+); SINE/Alu(chr18:23417676-23417771:…
MSTRG.17631	MSTRG.17631.14	NA	0.008848	0.278768	0.759393	0	0.433377	0.357604	4.30556	5.2626	0	5.08227	0.306332	3.66261	0.0909772	5.72104e-05	0.000643819	Intragenic	SINE/B4(chr18:23657530-23657746:+); LINE/L1(chr18:23541927-23542288:+); SINE/Alu(chr18:23525580-23525685:+); SINE/B4(chr18:23615835-23615998:+); SINE/Alu(chr18:23504943-23505082:+); SINE/B2(chr18:23591824-23592032:+); SINE/Alu(chr18:23515468-23515602:+); LINE/L1(chr18:23562990-23563096:+); SINE/MIR(chr18:23639422-23639592:+); LINE/L2(chr18:23532410-23532567:+); LINE/L1(chr18:23543135-23543383:+);…
MSTRG.17642	MSTRG.17642.1	NA	1.50327	1.12551	0.588732	0	1.18584	1.59991	2.06661	1.80643	0	2.68563	1.00054	1.63967	0.317849	0.0101346	0.0456201	Proximal	LINE/L2(chr18:23957450-23957603:-); SINE/B2(chr18:23982228-23982408:-); SINE/MIR(chr18:23972910-23972995:-); LINE/L1(chr18:23934485-23934686:-); LINE/L1(chr18:23938424-23938682:-); SINE/Alu(chr18:23969949-23970053:-); LINE/L1(chr18:23983263-23983301:-); SINE/B2(chr18:23959615-23959796:-); SINE/Alu(chr18:23985691-23985785:-); SINE/Alu(chr18:23981340-23981423:-); LINE/L2(chr18:23957807-23957958:-);…
MSTRG.17643	ENSMUST00000235052.1	Gm46611	0	0	0.0852	0	0	0	2.21535	0.903457	0	1.71547	0.0142	1.20857	0.235478	1.0129e-05	0.00017433	Extragenic	-
MSTRG.17679	MSTRG.17679.12	NA	0	0.103754	0	0.072106	0.009225	0.092649	3.69733	3.26726	0	1.41263	0.046289	2.0943	0.168885	0.00100426	0.0066608	Proximal	LINE/L1(chr18:25852463-25852931:+); LINE/L1(chr18:26086171-26086315:+); SINE/MIR(chr18:25820527-25820635:+); LINE/L1(chr18:26084326-26084470:+); SINE/B4(chr18:26160883-26161009:+); SINE/Alu(chr18:25890570-25890658:+); SINE/B4(chr18:26209421-26209683:+); SINE/B2(chr18:26009184-26009271:+); SINE/B4(chr18:25916216-25916386:+); LINE/L1(chr18:26150145-26150412:+); LINE/L1(chr18:26157849-26159863:+); S…
MSTRG.17679	MSTRG.17679.16	NA	0.120042	0.155636	0.025579	0	0.044703	0.063863	1.45576	3.01673	0	1.10604	0.068304	1.39464	0.272001	0.00403203	0.0214676	Proximal	LINE/L1(chr18:25852463-25852931:+); SINE/MIR(chr18:25820527-25820635:+); SINE/B4(chr18:25857647-25857775:+); SINE/MIR(chr18:25819625-25819771:+); LINE/L1(chr18:25860622-25860708:+); LINE/L1(chr18:25859210-25859929:+); LINE/L1(chr18:25857985-25858573:+); SINE/B4(chr18:25865401-25865673:+); LINE/L1(chr18:25858612-25859203:+); LINE/L1(chr18:25850495-25851682:+); LINE/L2(chr18:25849217-25849312:+); L…
MSTRG.17679	MSTRG.17679.2	NA	0	0	0	0	0	0	3.43856	0	0	10.6779	0	3.52913	0.105622	0.0102868	0.0461729	Proximal	LINE/L1(chr18:25852463-25852931:+); LINE/L1(chr18:26086171-26086315:+); SINE/MIR(chr18:25820527-25820635:+); LINE/L1(chr18:26084326-26084470:+); SINE/B4(chr18:26160883-26161009:+); SINE/Alu(chr18:25890570-25890658:+); SINE/B4(chr18:26209421-26209683:+); SINE/B2(chr18:26009184-26009271:+); SINE/B4(chr18:25916216-25916386:+); LINE/L1(chr18:26150145-26150412:+); LINE/L1(chr18:26157849-26159863:+); S…
MSTRG.17679	MSTRG.17679.21	NA	0.025363	0	0	0	0	0	0.710683	3.21959	0	3.64041	0.004227	1.89267	0.203858	0.00661968	0.0322604	Proximal	LINE/L1(chr18:25852463-25852931:+); LINE/L1(chr18:26086171-26086315:+); SINE/MIR(chr18:25820527-25820635:+); LINE/L1(chr18:26084326-26084470:+); SINE/Alu(chr18:25890570-25890658:+); SINE/B2(chr18:26009184-26009271:+); SINE/B4(chr18:25916216-25916386:+); SINE/MIR(chr18:26107287-26107446:+); SINE/MIR(chr18:25998514-25998627:+); SINE/MIR(chr18:25903361-25903467:+); LINE/L1(chr18:25991345-25991557:+)…
MSTRG.17679	MSTRG.17679.4	NA	0.06679	0.037717	0.003976	0	0	0	3.32745	3.32083	0	16.9401	0.01808	5.8971	0.0556809	0.00086747	0.00589084	Proximal	LINE/L1(chr18:25852463-25852931:+); LINE/L1(chr18:26086171-26086315:+); SINE/MIR(chr18:25820527-25820635:+); LINE/L1(chr18:26084326-26084470:+); SINE/B4(chr18:26160883-26161009:+); SINE/Alu(chr18:25890570-25890658:+); SINE/B4(chr18:26209421-26209683:+); SINE/B2(chr18:26009184-26009271:+); SINE/B4(chr18:25916216-25916386:+); LINE/L1(chr18:26150145-26150412:+); LINE/L1(chr18:26157849-26159863:+); S…
MSTRG.17679	MSTRG.17679.9	NA	0	0	0	0	0	0	11.8671	0.658155	0	19.1498	0	7.91877	0.0355971	0.001483	0.00923165	Proximal	LINE/L1(chr18:25852463-25852931:+); LINE/L1(chr18:26086171-26086315:+); SINE/MIR(chr18:25820527-25820635:+); LINE/L1(chr18:26084326-26084470:+); SINE/B4(chr18:26160883-26161009:+); SINE/Alu(chr18:25890570-25890658:+); SINE/B4(chr18:26209421-26209683:+); SINE/B2(chr18:26009184-26009271:+); SINE/B4(chr18:25916216-25916386:+); LINE/L1(chr18:26150145-26150412:+); LINE/L1(chr18:26157849-26159863:+); S…
MSTRG.17688	MSTRG.17688.1	NA	1.6655	2.05338	1.91739	1.38851	1.32737	1.35807	7.89645	6.82678	13.8904	11.491	1.61837	10.0262	0.30104	0.00096721	0.00645459	Extragenic	-
MSTRG.17706	MSTRG.17706.1	NA	0.131911	0.424605	0.193368	0.352598	0.499463	0.506517	6.69728	5.52	6.44147	6.135	0.35141	6.19844	0.197316	3.01435e-06	7.40766e-05	Extragenic	LINE/L1(chr18:31574486-31575216:+)
MSTRG.17730	ENSMUST00000234930.1	A830052D11Rik	0.536127	0	0.097569	0.173784	0.722547	0	2.84249	1.09943	0	2.26156	0.255005	1.55087	0.23307	0.00140333	0.00881547	Extragenic	LINE/L1(chr18:32371636-32371711:-); SINE/B4(chr18:32366654-32366880:-); SINE/B4(chr18:32365471-32365764:-); SINE/B2(chr18:32375135-32375212:-); SINE/B4(chr18:32373998-32374141:-); SINE/B4(chr18:32376167-32376297:-); SINE/B4(chr18:32361923-32362065:-); LINE/L1(chr18:32370626-32370961:-); SINE/B4(chr18:32372566-32372841:-); LINE/L1(chr18:32364987-32365138:-); SINE/B4(chr18:32368454-32368557:-); SIN…
MSTRG.17745	ENSMUST00000237135.1	Gm5503	0.420252	0.30073	0.672896	0.364647	0.393183	0.506991	2.02243	4.06442	0	1.75049	0.443116	1.95934	0.25051	0.00368608	0.0199201	Extragenic	-
MSTRG.17748	ENSMUST00000146010.2	Epb41l4aos	9.56599	6.67095	12.4393	7.78253	10.0402	6.93453	118.445	178.811	0	106.275	8.90559	100.883	0.00818892	0.000595786	0.00432053	Extragenic	-
MSTRG.17748	ENSMUST00000175078.1	Gm23639	0.164974	0.129418	0.116589	0.199323	0.174577	0.384162	1.33058	2.13146	0	2.19358	0.19484	1.4139	0.275299	0.00120978	0.00777871	Extragenic	-
MSTRG.17748	ENSMUST00000179138.1	Epb41l4aos	0.675895	0.731495	0.356912	0.31157	0.674244	0.323399	5.40134	14.7678	0	6.10751	0.512252	6.56916	0.0737363	0.00252233	0.0144733	Extragenic	-
MSTRG.17753	MSTRG.17753.2	NA	0	1.09621	0.209762	0.832672	0	0.880269	5.03026	5.48182	0	3.16431	0.503152	3.4191	0.142112	0.00660178	0.0321882	Intragenic	SINE/Alu(chr18:34322400-34322544:+); SINE/B4(chr18:34306464-34306557:+); SINE/ID(chr18:34296841-34296903:+); SINE/B2(chr18:34270294-34270473:+); SINE/B2(chr18:34242861-34243031:+); LINE/L1(chr18:34279629-34280438:+); SINE/B2(chr18:34273794-34273997:+); LINE/L1(chr18:34306664-34307090:+); LINE/L2(chr18:34303219-34303328:+); SINE/Alu(chr18:34307971-34308116:+); LINE/L1(chr18:34265695-34265966:+); S…
MSTRG.17773	MSTRG.17773.9	NA	0	0	0	0	0	0	2.49107	2.25712	0	4.21662	0	2.2412	0.1342	5.45748e-05	0.000620664	Intragenic	SINE/B4(chr18:34802553-34802573:+); SINE/B2(chr18:34792183-34792372:+); SINE/Alu(chr18:34788339-34788453:+); SINE/ID(chr18:34805557-34805639:+); SINE/B2(chr18:34804721-34804924:+); SINE/B4(chr18:34780262-34780357:+); SINE/B2(chr18:34789545-34789743:+); SINE/ID(chr18:34806023-34806090:+); SINE/Alu(chr18:34783298-34783415:+); SINE/B2(chr18:34802942-34803124:+); SINE/Alu(chr18:34804947-34805067:+); …
MSTRG.17786	MSTRG.17786.1	NA	0	0	0	0	0	0	3.43748	0	0	2.93484	0	1.59308	0.192465	0.00519148	0.0264363	Intragenic	SINE/Alu(chr18:35494676-35494739:-); SINE/Alu(chr18:35477357-35477451:-); SINE/B4(chr18:35236606-35236761:-); SINE/Alu(chr18:35446477-35446622:-); SINE/Alu(chr18:35256654-35256694:-); LINE/L1(chr18:35245326-35246343:-); SINE/Alu(chr18:35276021-35276117:-); SINE/B4(chr18:35466021-35466041:-); SINE/B4(chr18:35301548-35301630:-); SINE/B2(chr18:35304836-35305023:-); SINE/B4(chr18:35399107-35399227:-)…
MSTRG.17795	ENSMUST00000235585.1	Snhg4	0.126386	0	0	0	0	0	2.03049	3.08997	0	3.54015	0.021064	2.16515	0.149412	0.000204975	0.00179472	Intragenic	SINE/B2(chr18:35558056-35558200:+); SINE/Alu(chr18:35555903-35555944:+)
MSTRG.17795	ENSMUST00000235679.1	Snhg4	7.85143	7.3728	7.72318	10.0241	9.08573	8.93271	150.729	114.803	0	122.637	8.49833	97.0424	0.00853722	0.000636986	0.0045657	Intragenic	SINE/B2(chr18:35558056-35558200:+); SINE/Alu(chr18:35555903-35555944:+)
MSTRG.17795	ENSMUST00000236097.1	Snhg4	0.135431	0.028197	0.053975	0	0	0.053336	2.91197	6.05559	0	7.67837	0.045156	4.16148	0.0772574	0.000427693	0.00328048	Intragenic	SINE/B2(chr18:35558056-35558200:+); SINE/B4(chr18:35567022-35567090:+); SINE/Alu(chr18:35560861-35561007:+); SINE/B4(chr18:35566755-35566847:+); SINE/Alu(chr18:35563649-35563745:+); SINE/Alu(chr18:35555903-35555944:+); SINE/B4(chr18:35568403-35568524:+); SINE/B2(chr18:35560766-35560857:+); SINE/B4(chr18:35566481-35566619:+)
MSTRG.17795	MSTRG.17795.2	NA	0.046826	0.271359	0.057035	0	0	0.065533	1.80557	3.27025	0	1.30994	0.073459	1.59644	0.233961	0.00241067	0.0139181	Intragenic	SINE/B2(chr18:35558056-35558200:+); SINE/Alu(chr18:35555903-35555944:+)
MSTRG.1780	MSTRG.1780.5	NA	0	0.038359	0.53427	0	0	0.384716	70.5976	78.3744	56.4667	119.532	0.159558	81.2426	0.00955669	1.16904e-07	1.07867e-05	Intragenic	LINE/L1(chr1:139154748-139155241:+); SINE/Alu(chr1:139051151-139051248:+); SINE/MIR(chr1:139101255-139101432:+); LINE/L1(chr1:139074648-139074810:+); SINE/B4(chr1:139109275-139109373:+); LINE/L1(chr1:139047160-139047462:+); SINE/B2(chr1:139057688-139057873:+); SINE/Alu(chr1:139086391-139086472:+); SINE/B2(chr1:139166906-139166928:+); LINE/L1(chr1:139016718-139017228:+); SINE/B2(chr1:139087787-139…
MSTRG.1780	MSTRG.1780.6	NA	0.220263	0.415501	0.391265	0	0.229834	0	16.7592	31.9547	23.5518	42.5272	0.209477	28.6982	0.0367682	1.28232e-05	0.000207243	Intragenic	LINE/L1(chr1:139154748-139155241:+); SINE/Alu(chr1:139051151-139051248:+); SINE/MIR(chr1:139101255-139101432:+); LINE/L1(chr1:139074648-139074810:+); SINE/B4(chr1:139109275-139109373:+); LINE/L1(chr1:139047160-139047462:+); SINE/B2(chr1:139057688-139057873:+); SINE/Alu(chr1:139086391-139086472:+); SINE/B2(chr1:139166906-139166928:+); LINE/L1(chr1:139016718-139017228:+); SINE/B2(chr1:139087787-139…
MSTRG.17815	MSTRG.17815.1	NA	0.139241	0.116654	0.448408	0	0.307518	0.316203	7.90848	2.64146	10.0045	3.61113	0.221337	6.0414	0.259618	0.00866152	0.0401162	Extragenic	LINE/L2(chr18:36155087-36155849:-)
MSTRG.17816	MSTRG.17816.1	NA	0.274075	0.173973	0.083259	0.302269	0.062581	0.070496	2.30164	2.52162	0	1.42275	0.161109	1.5615	0.246808	0.00132839	0.00841424	Extragenic	SINE/ID(chr18:36158595-36158670:+)
MSTRG.17817	MSTRG.17817.1	NA	0	0.13805	0	0	0	0.225912	7.33824	2.741	0	9.23693	0.06066	4.82904	0.056	4.50647e-05	0.000533587	Extragenic	LINE/L2(chr18:36164466-36164757:+)
MSTRG.17822	ENSMUST00000145439.1	Cystm1	0.048506	0.00585	0.076597	0.058896	0.17955	0.061554	1.72066	0.835198	0	2.2054	0.071826	1.19032	0.258894	9.26716e-05	0.000944583	Intragenic	SINE/B4(chr18:36358732-36358785:+); SINE/B4(chr18:36361338-36361496:+); SINE/Alu(chr18:36358643-36358731:+); SINE/B2(chr18:36355412-36355552:+); SINE/Alu(chr18:36355876-36355955:+); SINE/B4(chr18:36352029-36352131:+); SINE/B4(chr18:36351142-36351236:+); SINE/B4(chr18:36351305-36351330:+); SINE/Alu(chr18:36351538-36351682:+); SINE/Alu(chr18:36357796-36357857:+); SINE/ID(chr18:36351237-36351304:+);…
MSTRG.17831	MSTRG.17831.1	NA	0	0.163924	0	0	0.19824	0.139036	3.17132	1.97058	0	1.99523	0.083533	1.78428	0.184202	0.000109143	0.00107335	Proximal	-
MSTRG.17832	MSTRG.17832.3	NA	0.279697	0.437305	0.331375	0.295971	0.429604	0.483895	9.50675	6.86014	4.65135	9.71362	0.376308	7.68296	0.107207	1.75902e-07	1.34223e-05	Intragenic	SINE/Alu(chr18:36604896-36605024:+); SINE/Alu(chr18:36584485-36584607:+); SINE/B4(chr18:36582553-36582630:+); SINE/B4(chr18:36628734-36628953:+); SINE/Alu(chr18:36576677-36576772:+); SINE/B2(chr18:36593039-36593188:+); SINE/B2(chr18:36580709-36580813:+); SINE/Alu(chr18:36639484-36639627:+); SINE/B2(chr18:36642550-36642747:+); SINE/Alu(chr18:36583828-36583971:+); SINE/B2(chr18:36643875-36644052:+)…
MSTRG.17834	ENSMUST00000153606.1	Gm6542	0.106228	0.094448	0.077901	0.022709	0.066346	0.033597	4.01424	2.03482	0	0.643594	0.066872	1.67316	0.21942	0.00400566	0.0213538	Intragenic	-
MSTRG.17838	MSTRG.17838.3	NA	0.16921	0.219657	0.164819	0	0	0	9.34512	7.8187	0	6.15465	0.092281	5.82962	0.0457267	3.5068e-05	0.000439598	Intragenic	SINE/Alu(chr18:36680976-36681060:+); SINE/Alu(chr18:36680926-36681009:+); SINE/B4(chr18:36681061-36681107:+)
MSTRG.17847	MSTRG.17847.7	NA	0.006463	0.08454	0.110179	0.11301	0.199555	0	1.32181	2.0232	0	4.85572	0.085625	2.05018	0.179485	0.0016699	0.0102283	Intragenic	SINE/Alu(chr18:36788909-36789042:+)
MSTRG.17849	ENSMUST00000083211.1	Vaultrc5	14.8541	25.5457	31.1202	33.8149	34.1284	66.3955	520.899	656.922	390.753	525.466	34.3098	523.51	0.0540925	0.000385316	0.00300894	Extragenic	-
MSTRG.17851	ENSMUST00000192875.1	Pcdhgc5	0.071681	0.118908	0.051469	0.104782	0.135097	0.194848	2.87848	2.80257	0.865328	4.5748	0.112797	2.7803	0.173109	2.78761e-05	0.000369993	Intragenic	SINE/B4(chr18:37839362-37839610:+); SINE/Alu(chr18:37833590-37833708:+); SINE/Alu(chr18:37828705-37828838:+); SINE/Alu(chr18:37837769-37837885:+); SINE/Alu(chr18:37832182-37832322:+); SINE/Alu(chr18:37823347-37823460:+); SINE/Alu(chr18:37837181-37837325:+); SINE/B4(chr18:37837965-37838189:+); SINE/B2(chr18:37828368-37828419:+); SINE/MIR(chr18:37833756-37833912:+); SINE/Alu(chr18:37839165-37839287…
MSTRG.17851	ENSMUST00000193006.1	Pcdhgb5	0.087264	0.270874	0.057761	0.196505	0.251788	0.188592	2.09567	3.1271	0.139128	4.05244	0.175464	2.35358	0.176576	0.000637706	0.00456978	Intragenic	SINE/ID(chr18:37734441-37734511:+); SINE/ID(chr18:37735488-37735552:+); SINE/Alu(chr18:37734087-37734207:+)
MSTRG.17851	ENSMUST00000193631.1	Pcdhgb2	0.056086	0.232286	0.036945	0.202885	0.303647	0.056867	4.09469	0.408607	0	1.21874	0.148119	1.43051	0.262628	0.00853733	0.0396529	Intragenic	-
MSTRG.17851	ENSMUST00000194235.1	Pcdha4	0.050835	0.099514	0.096782	0.165308	0.087586	0.16098	3.19019	4.03968	0.599922	2.55395	0.110167	2.59594	0.181591	0.000154852	0.00142538	Intragenic	-
MSTRG.17851	ENSMUST00000194447.1	Pcdhgc3	0.029038	0.023886	0.027162	0.01034	0.016826	0.020094	17.6746	26.5023	8.67662	7.03212	0.021224	14.9714	0.0576983	0.00019157	0.00169753	Intragenic	-
MSTRG.17851	ENSMUST00000194501.1	Gm36858	0.077192	0.126967	0.074035	0.055881	0.140591	0.213336	3.75637	3.94072	0	4.08527	0.114667	2.94559	0.111526	7.58581e-05	0.000805908	Intragenic	-
MSTRG.17851	ENSMUST00000194814.1	Pcdhga9	0.11753	0.209372	0.331871	0.353836	0.107789	0.206917	2.78886	0.658679	0.829127	2.73492	0.221219	1.7529	0.299143	0.00203428	0.0120638	Intragenic	-
MSTRG.17851	ENSMUST00000195069.1	Pcdhgb4	0.153799	0.254313	0.069118	0.159311	0.133949	0.451961	2.92194	4.28458	1.43627	3.0573	0.203742	2.92502	0.227074	0.000153916	0.00141881	Intragenic	SINE/Alu(chr18:37723938-37724027:+); SINE/B2(chr18:37723112-37723309:+); SINE/B4(chr18:37723912-37724026:+); SINE/Alu(chr18:37724814-37724893:+); SINE/ID(chr18:37728787-37728865:+); SINE/Alu(chr18:37724198-37724284:+); SINE/Alu(chr18:37723549-37723693:+)
MSTRG.17851	MSTRG.17851.10	NA	0.066423	0.030077	0.052861	0	0.080525	0.044885	3.26848	1.01999	0	0.442402	0.045795	1.18272	0.287925	0.00659646	0.0321677	Intragenic	LINE/L1(chr18:37085864-37085924:+); SINE/Alu(chr18:37163190-37163298:+); SINE/B4(chr18:37153366-37153541:+); SINE/B2(chr18:37140677-37140862:+); LINE/L1(chr18:37130563-37130666:+); SINE/Alu(chr18:37106270-37106400:+); LINE/L1(chr18:37062695-37063411:+); LINE/L1(chr18:37084849-37085018:+); LINE/L1(chr18:37120188-37121179:+); SINE/B2(chr18:37181610-37181809:+); SINE/Alu(chr18:37087426-37087576:+); …
MSTRG.17851	MSTRG.17851.33	NA	0.165157	0.112449	0	0	0	0.224455	1.93488	4.63141	1.37806	9.39233	0.083677	4.33417	0.137072	0.00201156	0.0119502	Intragenic	SINE/Alu(chr18:37163190-37163298:+); SINE/B4(chr18:37153366-37153541:+); SINE/B2(chr18:37181610-37181809:+); SINE/MIR(chr18:37163527-37163709:+); SINE/Alu(chr18:37184456-37184597:+); SINE/Alu(chr18:37147034-37147128:+); SINE/Alu(chr18:37158630-37158740:+); SINE/ID(chr18:37158752-37158822:+); SINE/B4(chr18:37169134-37169282:+); SINE/Alu(chr18:37168503-37168625:+); SINE/ID(chr18:37163306-37163394:+…
MSTRG.17851	MSTRG.17851.61	NA	0.048788	0.069864	0.092708	0.050424	0.100372	0.12244	7.39294	1.85046	0.233762	4.53258	0.080766	3.50244	0.0942835	5.30332e-05	0.000607584	Intragenic	SINE/Alu(chr18:37771363-37771507:+); SINE/B4(chr18:37839362-37839610:+); SINE/B4(chr18:37790492-37790608:+); SINE/Alu(chr18:37833590-37833708:+); SINE/B2(chr18:37785332-37785524:+); SINE/Alu(chr18:37778943-37779084:+); LINE/L1(chr18:37789211-37789330:+); SINE/Alu(chr18:37800536-37800669:+); SINE/ID(chr18:37804467-37804540:+); SINE/Alu(chr18:37773354-37773475:+); SINE/Alu(chr18:37828705-37828838:+…
MSTRG.17862	ENSMUST00000192936.1	Gm38097	0	0.00596	0.083517	0	0.01378	0.082422	2.34696	2.6606	0	3.93125	0.030946	2.2347	0.138933	5.86038e-05	0.000656221	Extragenic	-
MSTRG.17876	ENSMUST00000193015.1	Gm37446	13.3623	14.1095	14.563	13.6198	14.4374	14.7063	60.2481	70.2115	6.96688	57.6112	14.1331	48.7594	0.0965778	0.000343586	0.00274077	Extragenic	SINE/Alu(chr18:37438475-37438617:-)
MSTRG.17896	ENSMUST00000239033.1	AC020971.1	0.130994	0.134624	0.119879	0	0.151637	0.219349	3.3631	2.88919	0	5.03404	0.126081	2.82158	0.113114	2.93844e-05	0.000383848	Intragenic	-
MSTRG.17897	ENSMUST00000157868.1	Gm24401	0	0	0	0	0.097501	0.320205	7.12942	1.09775	0	8.314	0.069618	4.13529	0.0718197	0.000440001	0.00335561	Intragenic	-
MSTRG.17954	MSTRG.17954.4	NA	10.8534	4.75454	3.48019	3.06911	17.1579	3.83393	21.5152	16.885	0	30.2509	7.19151	17.1628	0.0685728	0.00849707	0.0394946	Intragenic	LINE/L1(chr18:40311207-40311256:+); SINE/MIR(chr18:40428825-40428939:+); SINE/B2(chr18:40501810-40501993:+); SINE/B4(chr18:40501752-40501809:+); SINE/B2(chr18:40502161-40502371:+); LINE/L1(chr18:40277793-40278133:+); LINE/L2(chr18:40515381-40515991:+); SINE/Alu(chr18:40440486-40440623:+); SINE/MIR(chr18:40291286-40291397:+); LINE/L1(chr18:40400359-40400975:+); LINE/L1(chr18:40353839-40354295:+); …
MSTRG.17957	ENSMUST00000237191.1	C030017B01Rik	92.7363	76.1021	79.6352	64.7322	68.5504	64.8691	327.617	274.245	19.7845	285.934	74.4376	226.895	0.0709365	0.000167907	0.00152502	Extragenic	-
MSTRG.17980	ENSMUST00000235649.1	AC156546.1	37.2998	6.88566	23.868	3.15776	7.7965	23.6123	66.11	72.8381	15.9535	52.2685	17.1033	51.7925	0.0764914	0.00760546	0.0361295	Extragenic	-
MSTRG.17995	ENSMUST00000237335.1	Gm6663	0.474318	0.515957	0.423034	0.179362	0.319781	0.112384	1.98379	4.25674	2.77144	3.25728	0.337473	3.06731	0.327423	0.00102445	0.00677519	Extragenic	-
MSTRG.17998	MSTRG.17998.4	NA	2.15918	1.44575	0.488772	0.705967	0.542651	0.111148	5.51337	18.3262	1.76454	27.5328	0.908913	13.2842	0.0599143	0.00404439	0.0215214	Intragenic	LINE/L1(chr18:45633802-45634174:+); SINE/B2(chr18:45673155-45673205:+); LINE/L2(chr18:45576939-45577044:+); SINE/B4(chr18:45673240-45673501:+); SINE/B2(chr18:45608348-45608560:+); SINE/B4(chr18:45605643-45605769:+); SINE/B2(chr18:45596755-45596820:+); LINE/L2(chr18:45588019-45588371:+); SINE/MIR(chr18:45637850-45637990:+); SINE/Alu(chr18:45567676-45567819:+); LINE/L1(chr18:45658457-45658525:+); L…
MSTRG.180	MSTRG.180.1	NA	0.176694	0	0.105246	0	0.09728	0.264665	0.88692	1.75194	0	1.88837	0.107314	1.13181	0.30422	0.00122913	0.00788154	Extragenic	LINE/L1(chr1:17945358-17946343:-); SINE/B2(chr1:17950844-17951039:-); SINE/Alu(chr1:17979432-17979537:-); SINE/B2(chr1:17978261-17978418:-); SINE/B2(chr1:17975487-17975559:-); LINE/L1(chr1:17968488-17968778:-)
MSTRG.18001	MSTRG.18001.8	NA	0.052146	0	0	0.005359	0	0.075869	0.803278	0.520229	0	4.5648	0.022229	1.47208	0.246012	0.01036	0.046427	Extragenic	LINE/L1(chr18:45503930-45504037:-); LINE/L1(chr18:45504244-45504443:-)
MSTRG.1805	MSTRG.1805.1	NA	6.06632	4.60298	5.64168	5.50989	4.67886	5.08554	30.8317	33.3003	1.65815	27.6657	5.26421	23.364	0.0659398	0.000312931	0.00253558	Intragenic	LINE/L2(chr1:143610630-143610728:-); SINE/Alu(chr1:143610752-143610875:-); SINE/MIR(chr1:143616151-143616285:-)
MSTRG.18080	ENSMUST00000235943.1	Snx2	0.077569	0.138966	0.142282	0.117066	0.458343	0.244408	1.29093	1.97028	0	4.85385	0.196439	2.02876	0.200655	0.00296607	0.0165798	Intragenic	SINE/B4(chr18:53191732-53191795:+); SINE/B4(chr18:53189893-53190009:+); SINE/Alu(chr18:53194739-53194820:+); SINE/Alu(chr18:53179042-53179079:+); SINE/Alu(chr18:53188829-53188943:+); SINE/B2(chr18:53186403-53186584:+); SINE/ID(chr18:53187482-53187564:+); SINE/B2(chr18:53190252-53190397:+); SINE/Alu(chr18:53180264-53180409:+); SINE/Alu(chr18:53188249-53188299:+); LINE/L2(chr18:53193402-53193860:+)…
MSTRG.18093	ENSMUST00000237954.1	9330117O12Rik	4.24041	4.0529	4.76842	0	3.56057	3.0783	20.9039	22.4536	3.00484	16.9311	3.28344	15.8234	0.0598982	0.000799136	0.00550138	Extragenic	LINE/L1(chr18:54621450-54621980:+); LINE/L1(chr18:54625832-54626219:+); SINE/MIR(chr18:54626344-54626476:+); LINE/L1(chr18:54637196-54637300:+); LINE/L1(chr18:54636175-54637007:+); LINE/L1(chr18:54637061-54637151:+); LINE/L1(chr18:54625178-54625319:+); LINE/L1(chr18:54619000-54619065:+); SINE/B2(chr18:54618047-54618228:+); SINE/MIR(chr18:54632033-54632162:+); LINE/L1(chr18:54623989-54625175:+); S…
MSTRG.18095	MSTRG.18095.1	NA	2.55932	2.53203	3.68803	2.07742	2.14826	1.54435	10.1075	11.1057	3.70804	8.2515	2.4249	8.29319	0.20015	8.39298e-05	0.000872694	Extragenic	SINE/B4(chr18:54641328-54641488:-); SINE/Alu(chr18:54642721-54642867:-); SINE/MIR(chr18:54641674-54641858:-)
MSTRG.18104	MSTRG.18104.17	NA	0	0	0.265694	0	0	0	2.52966	7.79387	0	4.76582	0.044282	3.77234	0.0925615	0.00108963	0.00712882	Extragenic	SINE/Alu(chr18:55088318-55088465:+); SINE/B4(chr18:55022508-55022531:+); LINE/L1(chr18:55088253-55088304:+); SINE/B4(chr18:55029943-55030104:+); SINE/MIR(chr18:55084002-55084110:+); SINE/B4(chr18:55091690-55091833:+); SINE/B4(chr18:55053941-55054129:+); SINE/B4(chr18:55085332-55085350:+); SINE/Alu(chr18:55072152-55072298:+); LINE/L2(chr18:55044065-55044143:+); LINE/L1(chr18:55075830-55076251:+); …
MSTRG.1814	ENSMUST00000187999.1	Gm7266	0	0.344134	0.127	0	0.107547	0.354993	1.64564	8.96088	0	4.68415	0.155612	3.82267	0.122722	0.00796309	0.0374659	Extragenic	-
MSTRG.1816	ENSMUST00000185686.1	Gm29514	0.502026	0.063022	0.252575	0.345308	0.499362	0.103036	21.0654	4.24843	3.67151	3.84148	0.294221	8.2067	0.103724	0.0027216	0.0154051	Proximal	LINE/L1(chr1:146443085-146443833:-); LINE/L1(chr1:146488760-146488902:-); LINE/L1(chr1:146455217-146455676:-); LINE/L1(chr1:146489471-146489708:-); LINE/L1(chr1:146456169-146456349:-); LINE/L1(chr1:146484542-146484969:-); LINE/L1(chr1:146461224-146461377:-); SINE/B4(chr1:146432546-146432867:-); LINE/L1(chr1:146437587-146437603:-); LINE/L1(chr1:146479202-146479834:-); LINE/L1(chr1:146444476-146444…
MSTRG.1816	MSTRG.1816.17	NA	1.15886	0	1.57225	0.069662	1.09618	0.621416	3.39105	13.7806	0	4.87901	0.753062	5.51267	0.0941084	0.00627761	0.0308948	Proximal	LINE/L1(chr1:146443085-146443833:-); LINE/L1(chr1:146488760-146488902:-); LINE/L1(chr1:146455217-146455676:-); LINE/L1(chr1:146489471-146489708:-); LINE/L1(chr1:146456169-146456349:-); LINE/L1(chr1:146484542-146484969:-); LINE/L1(chr1:146461224-146461377:-); SINE/B4(chr1:146432546-146432867:-); LINE/L1(chr1:146437587-146437603:-); LINE/L1(chr1:146479202-146479834:-); LINE/L1(chr1:146444476-146444…
MSTRG.1816	MSTRG.1816.18	NA	1.10137	2.66848	1.25175	0.184567	0.618116	1.55214	4.15414	2.16755	0	2.47373	1.2294	2.19885	0.243853	0.00367414	0.0198684	Proximal	LINE/L1(chr1:146443085-146443833:-); LINE/L1(chr1:146488760-146488902:-); LINE/L1(chr1:146455217-146455676:-); LINE/L1(chr1:146489471-146489708:-); LINE/L1(chr1:146456169-146456349:-); LINE/L1(chr1:146484542-146484969:-); LINE/L1(chr1:146461224-146461377:-); SINE/B4(chr1:146432546-146432867:-); LINE/L1(chr1:146437587-146437603:-); LINE/L1(chr1:146479202-146479834:-); LINE/L1(chr1:146444476-146444…
MSTRG.1816	MSTRG.1816.4	NA	0	0.293524	0	0	0	0	1.61188	1.61414	0	2.25652	0.048921	1.37064	0.231322	0.000151718	0.00140216	Proximal	LINE/L1(chr1:146443085-146443833:-); LINE/L1(chr1:146488760-146488902:-); LINE/L1(chr1:146455217-146455676:-); LINE/L1(chr1:146423862-146424635:-); LINE/L1(chr1:146489471-146489708:-); LINE/L1(chr1:146456169-146456349:-); LINE/L1(chr1:146484542-146484969:-); LINE/L1(chr1:146461224-146461377:-); SINE/B4(chr1:146432546-146432867:-); LINE/L1(chr1:146437587-146437603:-); LINE/L1(chr1:146479202-146479…
MSTRG.1816	MSTRG.1816.6	NA	2.03187	1.72505	1.98746	1.88395	2.08767	2.23346	5.22291	23.5524	0	14.5657	1.99158	10.8352	0.0849093	0.00952223	0.0433613	Proximal	LINE/L1(chr1:146443085-146443833:-); LINE/L1(chr1:146488760-146488902:-); LINE/L1(chr1:146455217-146455676:-); LINE/L1(chr1:146423862-146424635:-); LINE/L1(chr1:146489471-146489708:-); LINE/L1(chr1:146456169-146456349:-); LINE/L1(chr1:146484542-146484969:-); LINE/L1(chr1:146461224-146461377:-); SINE/B4(chr1:146432546-146432867:-); LINE/L1(chr1:146437587-146437603:-); LINE/L1(chr1:146479202-146479…
MSTRG.18163	ENSMUST00000238155.1	Chsy3	0	0.190278	0.004729	0.0117	0.008218	0.23193	1.21804	2.48438	3.00056	2.73389	0.074476	2.35922	0.415004	0.0018471	0.0111273	Intragenic	LINE/L1(chr18:59476629-59476772:+); LINE/L1(chr18:59484295-59485379:+); LINE/L1(chr18:59407294-59407612:+); SINE/B2(chr18:59535077-59535265:+); LINE/L1(chr18:59495467-59495862:+); LINE/L1(chr18:59192810-59193122:+); LINE/L1(chr18:59400958-59401061:+); LINE/L1(chr18:59434221-59434397:+); SINE/B4(chr18:59404739-59404788:+); LINE/L1(chr18:59210063-59210131:+); LINE/L1(chr18:59404572-59404713:+); SIN…
MSTRG.18173	MSTRG.18173.4	NA	0.196525	0	0	0.185469	0	0.356105	1.88834	2.00518	0	2.42205	0.123017	1.57889	0.22344	0.00046805	0.00353015	Extragenic	SINE/MIR(chr18:59859852-59859979:-); LINE/L1(chr18:59868665-59869005:-)
MSTRG.18177	MSTRG.18177.2	NA	0.017347	0.03345	0.095483	0	0.114958	0.02539	2.46049	2.66364	0	1.63553	0.047771	1.68992	0.195608	0.000194183	0.00171618	Intragenic	SINE/B4(chr18:60483765-60483882:-); SINE/B4(chr18:60497337-60497482:-); SINE/B2(chr18:60497274-60497448:-); SINE/B2(chr18:60487045-60487213:-); SINE/B4(chr18:60488896-60488911:-); SINE/B4(chr18:60476916-60477137:-); LINE/L1(chr18:60483882-60484400:-); SINE/B4(chr18:60476240-60476336:-); LINE/L1(chr18:60489035-60489224:-); LINE/L1(chr18:60489275-60489298:-); LINE/L1(chr18:60487223-60487522:-); SIN…
MSTRG.18183	MSTRG.18183.4	NA	1.36252	3.45213	3.59985	2.39006	4.35262	4.13873	8.35187	31.575	0	18.3121	3.21599	14.5597	0.0729979	0.0107132	0.0476644	Intragenic	SINE/Alu(chr18:60777184-60777241:+)
MSTRG.18204	MSTRG.18204.1	NA	0.077571	0.164271	0.058734	0.049421	0.050533	0.043898	1.66314	0.792954	0	2.59229	0.074071	1.26209	0.247616	0.000177422	0.00159627	Extragenic	SINE/MIR(chr18:61484545-61484775:+); SINE/Alu(chr18:61489103-61489190:+); LINE/L2(chr18:61491317-61491597:+); SINE/Alu(chr18:61490275-61490410:+); SINE/B4(chr18:61490411-61490423:+); LINE/RTE-X(chr18:61492753-61493014:+); SINE/B4(chr18:61490051-61490263:+); LINE/L2(chr18:61497630-61497870:+); LINE/L2(chr18:61490774-61490876:+)
MSTRG.18253	ENSMUST00000237474.1	St8sia3	6.2362	0	0	3.72351	0	0	46.959	20.5204	0	22.7042	1.65995	22.5459	0.0156123	0.00708323	0.0340914	Intragenic	LINE/L1(chr18:64267815-64267966:+)
MSTRG.18253	MSTRG.18253.8	NA	16.9302	0	8.38671	0	15.7336	0	114.399	22.0321	0	30.9807	6.84176	41.8531	0.00744354	0.00538291	0.0272277	Intragenic	LINE/L1(chr18:64267815-64267966:+)
MSTRG.1831	MSTRG.1831.2	NA	2.24577	2.58943	3.00298	2.19655	1.81631	2.38309	3.63888	7.3338	0.821093	5.90449	2.37236	4.42457	0.303626	0.00596635	0.0296423	Proximal	SINE/Alu(chr1:150098172-150098312:-); SINE/MIR(chr1:150087578-150087681:-); SINE/B4(chr1:150075853-150075881:-); SINE/Alu(chr1:150082994-150083141:-); SINE/B2(chr1:150091468-150091627:-); SINE/B4(chr1:150088110-150088196:-); SINE/Alu(chr1:150083143-150083274:-); SINE/B2(chr1:150094321-150094531:-); LINE/L1(chr1:150089434-150089614:-); SINE/Alu(chr1:150075882-150075968:-); SINE/B4(chr1:150079922-1…
MSTRG.1831	MSTRG.1831.3	NA	0.152532	0.160195	0.077484	0.418981	0.191963	0.262181	2.16735	4.03663	0	10.0809	0.210556	4.07123	0.106063	0.00306604	0.0170531	Proximal	SINE/Alu(chr1:150098172-150098312:-); SINE/MIR(chr1:150087578-150087681:-); SINE/B4(chr1:150075853-150075881:-); SINE/Alu(chr1:150082994-150083141:-); SINE/B2(chr1:150091468-150091627:-); SINE/B4(chr1:150088110-150088196:-); SINE/Alu(chr1:150083143-150083274:-); SINE/B2(chr1:150094321-150094531:-); LINE/L1(chr1:150089434-150089614:-); SINE/Alu(chr1:150075882-150075968:-); SINE/B4(chr1:150079922-1…
MSTRG.18310	MSTRG.18310.3	NA	0.028012	0	0	0.008487	0.017403	0.051799	18.7544	1.56053	0.026424	1.46774	0.017617	5.45227	0.0795245	0.0064482	0.0315761	Intragenic	SINE/B2(chr18:67230069-67230252:-); LINE/L1(chr18:67235377-67235568:-)
MSTRG.18338	MSTRG.18338.1	NA	0.706117	0.56236	0.405497	0.687203	0.267865	0.481901	4.42113	8.77107	7.22869	23.4738	0.51849	10.9737	0.125925	0.00298554	0.0166715	Extragenic	-
MSTRG.18340	MSTRG.18340.3	NA	0	0.04102	0.012085	0	0.02574	0	3.25458	2.65747	0	5.87177	0.013141	2.94596	0.100138	5.59291e-05	0.000633058	Intragenic	SINE/B2(chr18:68303578-68303762:+)
MSTRG.18340	MSTRG.18340.4	NA	0.030272	0.015327	0	0.03259	0	0	4.32281	0	0	1.95847	0.013032	1.57032	0.205708	0.00785209	0.0370636	Intragenic	SINE/Alu(chr18:68315077-68315185:+); SINE/B2(chr18:68303578-68303762:+); SINE/B4(chr18:68317805-68317916:+); SINE/B4(chr18:68309501-68309587:+); SINE/B4(chr18:68311239-68311348:+)
MSTRG.18348	ENSMUST00000201747.3	Tcf4	0.190091	0.340201	0.149621	0.421806	0.237113	0.093549	4.03851	3.21151	0	1.61271	0.23873	2.21568	0.189278	0.00190414	0.0114171	Intragenic	SINE/Alu(chr18:69630941-69631074:+); SINE/ID(chr18:69561918-69561972:+); SINE/Alu(chr18:69549213-69549309:+); SINE/MIR(chr18:69624619-69624782:+); LINE/L1(chr18:69531178-69531413:+); SINE/B4(chr18:69611992-69612146:+); SINE/Alu(chr18:69619760-69619892:+); SINE/B4(chr18:69584746-69584879:+); SINE/B2(chr18:69541579-69541754:+); SINE/ID(chr18:69573777-69573826:+); LINE/L1(chr18:69628675-69628859:+);…
MSTRG.18409	MSTRG.18409.1	NA	10.6016	8.57248	10.3816	10.1891	10.6342	8.72573	34.6059	32.8812	2.94639	26.9639	9.8508	24.3494	0.131066	0.000745327	0.00519414	Extragenic	SINE/B4(chr18:73766683-73766818:-); LINE/L1(chr18:73767817-73767914:+); LINE/L1(chr18:73767734-73767792:-)
MSTRG.18410	ENSMUST00000237619.1	Me2	1.31365	0.55419	1.0049	1.22737	0.233028	0.152747	8.91476	7.38709	0	22.6888	0.747649	9.74767	0.0388598	0.00040343	0.00312462	Intragenic	SINE/B2(chr18:73798403-73798590:-); SINE/Alu(chr18:73802110-73802235:-); SINE/Alu(chr18:73809268-73809414:-); SINE/ID(chr18:73804141-73804209:-); SINE/Alu(chr18:73811726-73811866:-); SINE/Alu(chr18:73812269-73812370:-); SINE/Alu(chr18:73800121-73800251:-); SINE/B4(chr18:73802069-73802109:-); SINE/B4(chr18:73811107-73811273:-)
MSTRG.18436	ENSMUST00000235554.1	Dym	0.114018	0.031122	0.097946	0.074762	0.091003	0.227971	2.12209	1.31308	1.01067	1.7423	0.106137	1.54704	0.339669	6.00684e-06	0.000119451	Intragenic	SINE/MIR(chr18:75116760-75116886:+); LINE/L1(chr18:75121735-75121958:+); SINE/B4(chr18:75126161-75126222:+); SINE/MIR(chr18:75116263-75116497:+); SINE/B4(chr18:75125967-75126028:+)
MSTRG.18436	MSTRG.18436.6	NA	0	0.091203	0.088403	0.095065	0.124447	0.118994	6.02207	9.27581	6.05384	15.1251	0.086352	9.11921	0.0882333	3.53367e-05	0.000442145	Intragenic	SINE/B4(chr18:75062805-75062901:+); SINE/Alu(chr18:75163620-75163713:+); LINE/L1(chr18:75073468-75073596:+); LINE/L1(chr18:75196678-75197201:+); SINE/Alu(chr18:75084765-75084884:+); SINE/Alu(chr18:75159059-75159187:+); SINE/Alu(chr18:75203219-75203324:+); SINE/B2(chr18:75107979-75108071:+); SINE/Alu(chr18:75171752-75171884:+); LINE/L1(chr18:75190889-75191434:+); SINE/Alu(chr18:75188287-75188400:+…
MSTRG.1845	MSTRG.1845.1	NA	3.22067	3.4004	4.45321	3.07773	3.67035	3.68162	5.668	9.09686	0	13.9249	3.584	7.17245	0.156874	0.00313606	0.0173811	Extragenic	SINE/B2(chr1:151077373-151077546:-); SINE/B2(chr1:151081408-151081670:-); SINE/B4(chr1:151077263-151077359:-); LINE/L1(chr1:151082058-151082410:-); SINE/Alu(chr1:151077283-151077366:-)
MSTRG.1845	MSTRG.1845.3	NA	1.47693	0.397936	0.422628	0.417857	0.185561	0.296845	5.49782	1.20896	0	1.83268	0.532959	2.13487	0.206892	0.00352987	0.0192015	Extragenic	SINE/B2(chr1:151077373-151077546:-); SINE/B2(chr1:151081408-151081670:-); SINE/B4(chr1:151077263-151077359:-); LINE/L1(chr1:151082058-151082410:-); SINE/Alu(chr1:151077283-151077366:-)
MSTRG.18474	MSTRG.18474.1	NA	0.195576	0.213707	0.409119	0	0.623429	0.409896	2.72245	0.129316	0	1.30559	0.308621	1.03934	0.337894	0.00993318	0.0448698	Extragenic	-
MSTRG.18480	MSTRG.18480.1	NA	30.3838	25.8646	27.6166	25.1884	26.7862	24.6358	152.929	122.088	20.2424	126.677	26.7459	105.484	0.0856848	2.88965e-05	0.00037985	Extragenic	SINE/ID(chr18:77667250-77667332:+); SINE/Alu(chr18:77667885-77668012:-); SINE/Alu(chr18:77667762-77667868:-); SINE/Alu(chr18:77668507-77668633:+); SINE/B2(chr18:77670188-77670382:+); LINE/L2(chr18:77666963-77667188:+); LINE/L1(chr18:77669945-77670167:+); LINE/L1(chr18:77668262-77668486:+); SINE/B4(chr18:77666456-77666647:+)
MSTRG.1849	MSTRG.1849.1	NA	11.3532	5.49105	11.0458	10.2841	14.3201	13.2167	18.2617	36.7897	0	48.2634	10.9518	25.8287	0.0777312	0.0101399	0.0456365	Extragenic	SINE/MIR(chr1:151246483-151246597:-); LINE/L1(chr1:151241840-151243153:-); SINE/Alu(chr1:151245972-151246045:-); SINE/MIR(chr1:151250305-151250362:-); SINE/B4(chr1:151244725-151244850:-)
MSTRG.18493	MSTRG.18493.1	NA	1.06209	0.8995	0.674321	0.748086	0.710637	0.905881	3.05729	3.12627	0	4.78726	0.83342	2.74271	0.197948	0.000506307	0.00377238	Extragenic	LINE/L2(chr18:78344783-78344853:+); LINE/L2(chr18:78334910-78335121:+); LINE/L1(chr18:78329973-78330163:+); SINE/MIR(chr18:78336278-78336387:+); SINE/B2(chr18:78341279-78341482:+); SINE/B2(chr18:78331523-78331699:+); LINE/L1(chr18:78330815-78330960:+); LINE/L2(chr18:78345057-78345415:+)
MSTRG.18537	MSTRG.18537.14	NA	0.038899	0.025124	0.025424	0	0	0	17.3735	8.81696	0.073073	4.05909	0.014908	7.58065	0.0378717	0.000313481	0.00253906	Intragenic	SINE/Alu(chr18:80835443-80835503:-); SINE/B2(chr18:80927209-80927421:-); LINE/L1(chr18:80823574-80823756:-); SINE/Alu(chr18:80790377-80790509:-); LINE/L1(chr18:80781767-80782005:-); SINE/B4(chr18:80791205-80791341:-); SINE/Alu(chr18:80770507-80770628:-); SINE/B4(chr18:80855708-80855756:-); SINE/B4(chr18:80821198-80821345:-); SINE/Alu(chr18:80808151-80808246:-); SINE/Alu(chr18:80850779-80850887:-)…
MSTRG.18537	MSTRG.18537.15	NA	0	0	0	0.017973	0.332247	0.035103	7.33043	9.58289	1.75898	4.69887	0.06422	5.84279	0.0908784	0.000134095	0.00126994	Intragenic	SINE/Alu(chr18:80835443-80835503:-); SINE/B2(chr18:80927209-80927421:-); LINE/L1(chr18:80823574-80823756:-); SINE/Alu(chr18:80790377-80790509:-); LINE/L1(chr18:80781767-80782005:-); SINE/B4(chr18:80791205-80791341:-); SINE/Alu(chr18:80770507-80770628:-); SINE/B4(chr18:80855708-80855756:-); SINE/B4(chr18:80821198-80821345:-); SINE/Alu(chr18:80808151-80808246:-); SINE/Alu(chr18:80850779-80850887:-)…
MSTRG.18544	ENSMUST00000235445.1	B020010K11Rik	1.58163	1.32871	0.73152	1.17905	1.60802	1.27778	19.1971	19.7046	4.55168	12.3502	1.28445	13.9509	0.0831333	0.00011977	0.00115558	Extragenic	SINE/B4(chr18:82360373-82360617:-); LINE/L1(chr18:82354971-82355244:-); LINE/L1(chr18:82342141-82342472:-); SINE/B2(chr18:82357627-82357829:-); LINE/L1(chr18:82341634-82341981:-); SINE/B4(chr18:82344412-82344655:-); LINE/L1(chr18:82351968-82352163:-); LINE/L1(chr18:82353389-82353853:-); LINE/L1(chr18:82351412-82351661:-); LINE/L1(chr18:82342518-82342780:-); SINE/Alu(chr18:82358936-82359036:-); SI…
MSTRG.18563	ENSMUST00000235415.1	AC142100.1	5.64149	4.75882	5.12058	3.48419	5.00072	5.74153	34.4444	23.84	6.13996	27.5692	4.95789	22.9984	0.0950768	1.91255e-06	5.47212e-05	Extragenic	-
MSTRG.18585	MSTRG.18585.7	NA	0.123516	0.583443	0	0	0	0	10.0724	11.7683	3.03659	23.7446	0.117827	12.1555	0.0389798	3.98866e-05	0.000485486	Extragenic	SINE/B2(chr18:85359263-85359282:+); LINE/L1(chr18:85360085-85360221:+); LINE/L1(chr18:85360313-85360434:+); SINE/ID(chr18:85361603-85361681:+); LINE/L1(chr18:85360471-85360618:+); SINE/B2(chr18:85359072-85359232:+); LINE/L1(chr18:85359859-85359960:+); LINE/L1(chr18:85347180-85347226:+); SINE/B2(chr18:85347228-85347417:+); LINE/L1(chr18:85347557-85348242:+); LINE/L1(chr18:85348233-85348366:+); LIN…
MSTRG.18593	MSTRG.18593.1	NA	1.62571	1.32922	1.56364	1.41259	1.54158	2.22727	3.4727	3.59792	3.06164	9.24696	1.61667	4.84481	0.345646	0.00806823	0.0378691	Extragenic	LINE/L1(chr18:86728891-86729857:+); SINE/B2(chr18:86728393-86728595:-)
MSTRG.18632	MSTRG.18632.4	NA	0.058427	0	0	0.010538	0.180392	0.165469	2.46273	0	0	3.57384	0.069138	1.50914	0.221355	0.00886649	0.0408809	Intragenic	SINE/B4(chr19:3476868-3476979:-); SINE/B2(chr19:3470538-3470730:-); SINE/B4(chr19:3462181-3462201:-); SINE/B4(chr19:3468165-3468300:-); SINE/B4(chr19:3463462-3463602:-); SINE/B4(chr19:3462232-3462458:-); SINE/ID(chr19:3460324-3460394:-); SINE/Alu(chr19:3470757-3470861:-); LINE/L1(chr19:3468298-3468943:-); SINE/B2(chr19:3469145-3469324:-); SINE/B4(chr19:3462099-3462118:-); SINE/Alu(chr19:3463024-3…
MSTRG.18640	ENSMUST00000236650.1	Gm36608	1.1594	0.832159	0.668201	0.954129	0.797775	1.00688	4.3785	5.37916	0	1.91169	0.903091	2.91734	0.228331	0.00932102	0.0426055	Proximal	SINE/B2(chr19:3703494-3703691:-); LINE/L1(chr19:3703181-3703493:-); SINE/B4(chr19:3703915-3703929:-); SINE/Alu(chr19:3703786-3703914:-); SINE/Alu(chr19:3690281-3690425:-); SINE/B4(chr19:3692233-3692388:-); SINE/B2(chr19:3697150-3697331:-); SINE/B2(chr19:3707490-3707676:-); SINE/Alu(chr19:3704576-3704719:-); SINE/B2(chr19:3704722-3704885:-); SINE/Alu(chr19:3704385-3704516:-); SINE/Alu(chr19:370650…
MSTRG.18678	ENSMUST00000175978.1	Kdm2a	0.086195	0.057263	0.029547	0	0.067821	0.064077	3.08482	4.33149	0	10.0369	0.050817	4.3633	0.0729085	0.00035704	0.00282845	Intragenic	-
MSTRG.18693	MSTRG.18693.17	NA	0	0	0.099704	0.104945	0.102864	0.143221	3.65042	1.83776	0	3.27429	0.075122	2.19062	0.141901	2.56793e-05	0.000347865	Intragenic	SINE/Alu(chr19:4806300-4806446:-); SINE/Alu(chr19:4806819-4806883:-); SINE/Alu(chr19:4806035-4806171:-)
MSTRG.18693	MSTRG.18693.3	NA	0	0	0	0	0	1.5e-05	20.3135	16.7587	0	11.9036	3e-06	12.2439	0.0167019	6.21716e-05	0.000686403	Intragenic	SINE/ID(chr19:4793091-4793169:-); SINE/Alu(chr19:4796231-4796371:-); SINE/Alu(chr19:4791296-4791422:-)
MSTRG.18703	ENSMUST00000162754.1	Zdhhc24	0	0.072713	0.062609	0	0	0.263662	0.862701	1.07239	0	2.91039	0.066497	1.21137	0.275585	0.00203035	0.012045	Intragenic	SINE/Alu(chr19:4881913-4881962:+)
MSTRG.18708	MSTRG.18708.1	NA	0	0.152285	0.329712	0	0.304077	0.148667	5.23207	5.41033	0	4.89924	0.15579	3.88541	0.0792852	3.9616e-05	0.000482754	Extragenic	SINE/B2(chr19:4939196-4939330:+)
MSTRG.18713	MSTRG.18713.1	NA	0	0	0	0	0	0	1.76039	1.83404	0	4.49085	0	2.02132	0.156462	0.000285441	0.00235681	Extragenic	SINE/MIR(chr19:5000574-5000699:+); SINE/MIR(chr19:5001292-5001428:+)
MSTRG.18716	MSTRG.18716.1	NA	0.039571	0.03956	0.054088	0.075764	0.152196	0.147884	2.46879	2.16397	0	10.6341	0.084844	3.81671	0.0956482	0.00134045	0.00847796	Intragenic	SINE/Alu(chr19:5048270-5048360:+); SINE/B4(chr19:5044199-5044268:+); SINE/B4(chr19:5045122-5045243:+); SINE/MIR(chr19:5040598-5040820:+); SINE/B2(chr19:5044735-5044917:+); SINE/ID(chr19:5049167-5049242:+); SINE/Alu(chr19:5044269-5044303:+); SINE/Alu(chr19:5044350-5044475:+); SINE/Alu(chr19:5044491-5044638:+); LINE/L2(chr19:5042771-5043094:+); SINE/Alu(chr19:5042257-5042379:+)
MSTRG.18716	MSTRG.18716.3	NA	0.045325	0.04516	0.048331	0.044624	0.079395	0.134468	3.95461	2.11882	1.39282	2.44523	0.066217	2.47787	0.218288	9.64832e-06	0.000168512	Intragenic	SINE/Alu(chr19:5048270-5048360:+); SINE/B4(chr19:5044199-5044268:+); SINE/B4(chr19:5045122-5045243:+); SINE/MIR(chr19:5040598-5040820:+); SINE/B2(chr19:5044735-5044917:+); SINE/Alu(chr19:5044269-5044303:+); SINE/Alu(chr19:5044350-5044475:+); SINE/Alu(chr19:5044491-5044638:+); LINE/L2(chr19:5042771-5043094:+); SINE/Alu(chr19:5042257-5042379:+)
MSTRG.18717	MSTRG.18717.1	NA	0.194543	0.068933	0.33533	0.246196	0.450677	0.471406	8.97909	6.62814	1.51574	10.2713	0.294514	6.84858	0.0702332	5.31839e-06	0.000109563	Intragenic	SINE/B2(chr19:5055986-5056131:+); LINE/L2(chr19:5056995-5057075:+); SINE/MIR(chr19:5054362-5054564:+)
MSTRG.18719	ENSMUST00000136372.1	Tmem151a	0	0.087761	0.066111	0.176166	0.054592	0.241514	2.22961	1.87563	0	5.79337	0.104357	2.47465	0.14262	0.000635641	0.0045569	Intragenic	SINE/MIR(chr19:5083167-5083237:-)
MSTRG.18721	MSTRG.18721.1	NA	0	0.061762	0.039124	0.105913	0.539344	0.063071	5.33798	5.63231	0	7.42904	0.134869	4.59983	0.0679565	0.000197527	0.00174078	Extragenic	SINE/B2(chr19:5078693-5078876:+); SINE/B4(chr19:5078164-5078346:-)
MSTRG.18722	ENSMUST00000235773.1	Yif1a	0	0.233544	0	0	0	0.169054	2.17347	0.474526	0	2.41962	0.0671	1.2669	0.242079	0.000724718	0.0050761	Intragenic	-
MSTRG.18725	MSTRG.18725.5	NA	1.7345	2.23601	2.04892	1.45975	2.43676	3.33666	12.8562	8.13598	0	16.567	2.20877	9.38977	0.0681347	0.000207834	0.00181546	Intragenic	SINE/Alu(chr19:5113498-5113630:-); SINE/Alu(chr19:5115591-5115645:-); SINE/Alu(chr19:5116712-5116810:-); SINE/Alu(chr19:5112423-5112569:-); SINE/Alu(chr19:5113139-5113282:-); SINE/MIR(chr19:5118612-5118674:-); SINE/B4(chr19:5112258-5112403:-); SINE/B4(chr19:5115246-5115272:-); SINE/Alu(chr19:5114960-5115097:-); SINE/Alu(chr19:5115109-5115245:-); SINE/Alu(chr19:5115850-5115949:-); SINE/Alu(chr19:5…
MSTRG.18741	MSTRG.18741.2	NA	0	0.030387	0.053437	0.084741	0	0.05453	3.7795	0	0	3.09509	0.037183	1.71865	0.187859	0.00619885	0.0305793	Intragenic	SINE/B4(chr19:5369085-5369288:+)
MSTRG.18742	ENSMUST00000236511.1	Sart1	0	0.004627	0.097182	0	0.145983	0.021197	2.01811	3.42834	0	3.24436	0.044832	2.1727	0.154073	0.000287823	0.00237222	Intragenic	-
MSTRG.18750	ENSMUST00000225796.1	Fibp	0	0.12297	0.035908	0.094561	0.101256	0.101761	0.674522	1.8892	0.915874	1.66758	0.076076	1.28679	0.457391	0.00471069	0.0243944	Intragenic	SINE/Alu(chr19:5462252-5462393:+)
MSTRG.18752	MSTRG.18752.5	NA	0.843794	1.27585	0.726461	0.378066	1.77553	0.892653	7.87294	1.42167	0	6.46209	0.982058	3.93918	0.130072	0.00129311	0.00822382	Intragenic	SINE/Alu(chr19:5481996-5482139:+); SINE/B4(chr19:5476663-5476862:+); SINE/B4(chr19:5482489-5482653:+)
MSTRG.18756	ENSMUST00000237924.1	Snx32	0.155224	0.076323	0.254532	0.094799	0.232186	0.126168	1.97456	0.908291	0	1.98461	0.156539	1.21687	0.264018	1.27781e-05	0.000206776	Intragenic	SINE/B4(chr19:5504114-5504227:-); SINE/B4(chr19:5508539-5508575:-); SINE/ID(chr19:5494841-5494914:-); SINE/B4(chr19:5508235-5508393:-); LINE/L1(chr19:5508415-5508519:-); SINE/Alu(chr19:5501816-5501961:-); LINE/L1(chr19:5500276-5500464:-); SINE/Alu(chr19:5505720-5505866:-); SINE/Alu(chr19:5499350-5499494:-); SINE/Alu(chr19:5509272-5509366:-); SINE/Alu(chr19:5499749-5499896:-); SINE/B2(chr19:550857…
MSTRG.18758	ENSMUST00000210638.1	Gm31166	0	0	0	0	0.041984	0	0.613609	2.30982	0	2.1652	0.006997	1.27216	0.28182	0.00564538	0.028306	Proximal	SINE/B2(chr19:5543542-5543640:+); SINE/B4(chr19:5518670-5518681:+); SINE/Alu(chr19:5521695-5521834:+); SINE/Alu(chr19:5528988-5529057:+); SINE/Alu(chr19:5519096-5519234:+); SINE/B4(chr19:5546988-5547068:+); SINE/B4(chr19:5520655-5520794:+); LINE/L2(chr19:5515791-5515958:+); SINE/B4(chr19:5528568-5528643:+); SINE/Alu(chr19:5539630-5539695:+); SINE/Alu(chr19:5547421-5547564:+); SINE/Alu(chr19:55151…
MSTRG.18763	MSTRG.18763.1	NA	0.06029	0.0067	0.019646	0	0	0	3.64168	1.99256	0	1.63407	0.014439	1.81708	0.170196	9.80462e-05	0.000986698	Intragenic	-
MSTRG.18764	ENSMUST00000236964.1	Kat5	0	0	0	0	0.07702	0	14.4037	4.7318	0	2.36789	0.012837	5.37585	0.0603929	0.000887394	0.00600673	Intragenic	SINE/Alu(chr19:5606848-5606962:-); SINE/Alu(chr19:5607171-5607290:-); SINE/B4(chr19:5605750-5605902:-); SINE/Alu(chr19:5606981-5607095:-)
MSTRG.18773	ENSMUST00000160852.7	Gm50387	0.044926	0.035769	0.271429	0	0.122383	0.24273	1.46732	1.45375	0	4.2287	0.11954	1.78744	0.190329	0.000444846	0.00338492	Intragenic	-
MSTRG.18773	MSTRG.18773.1	NA	0	0.017813	0	0.297564	0	0	2.8775	3.58312	0	2.8674	0.052563	2.33201	0.148806	0.000531699	0.00392718	Intragenic	-
MSTRG.18774	ENSMUST00000237280.1	Ltbp3	0.028803	0.163808	0.055802	0.026034	0.216846	0.324657	2.38106	3.44412	1.12603	2.57368	0.135992	2.38122	0.245086	0.000124965	0.00119719	Intragenic	SINE/Alu(chr19:5747906-5748048:+); SINE/Alu(chr19:5750483-5750628:+); SINE/Alu(chr19:5749244-5749345:+); LINE/L1(chr19:5752373-5752453:+); SINE/Alu(chr19:5755177-5755243:+)
MSTRG.18774	ENSMUST00000237317.1	Ltbp3	0	0	0.110872	0	0	0.032152	3.38813	1.0117	0	2.96872	0.023837	1.84214	0.156634	2.7505e-05	0.000366381	Intragenic	SINE/Alu(chr19:5747906-5748048:+); SINE/Alu(chr19:5750483-5750628:+); SINE/Alu(chr19:5749244-5749345:+); LINE/L1(chr19:5752373-5752453:+)
MSTRG.18786	ENSMUST00000209642.1	Gm42067	0.087054	0.119995	0.04357	0.035277	0.262215	0.074456	4.90533	2.86948	0	1.56126	0.103761	2.33402	0.15285	0.000721007	0.00505532	Extragenic	SINE/Alu(chr19:5913735-5913882:+); SINE/B2(chr19:5914305-5914322:+); LINE/L2(chr19:5913647-5913734:+); LINE/L2(chr19:5913883-5914097:+); SINE/Alu(chr19:5914198-5914272:+)
MSTRG.18786	ENSMUST00000210917.1	Gm42067	0.857585	0.636722	0.80911	0.325788	0.515997	0.865525	3.94728	7.99528	0	8.01234	0.668455	4.98872	0.0914734	0.000527392	0.00390089	Extragenic	SINE/Alu(chr19:5913735-5913882:+); SINE/B2(chr19:5914305-5914322:+); LINE/L2(chr19:5913647-5913734:+); LINE/L2(chr19:5913883-5914097:+); SINE/Alu(chr19:5914198-5914272:+)
MSTRG.18793	ENSMUST00000178853.1	Gm8034	1.07344	0.428116	3.37032	0.993438	1.41236	0.652448	5.83056	2.02179	0	17.182	1.32169	6.25859	0.0829848	0.0014257	0.00893694	Extragenic	-
MSTRG.18797	ENSMUST00000236976.1	Fau	0.154803	0.058634	0	0.005724	0.332366	0.047417	0.959364	3.12773	0	4.7341	0.099824	2.2053	0.185391	0.00584568	0.0291298	Intragenic	SINE/Alu(chr19:6058714-6058808:+)
MSTRG.18799	ENSMUST00000159211.7	Vps51	0	0	0.044682	0.036923	0.244004	0.480909	2.41797	0.268687	0	1.55814	0.13442	1.0612	0.302815	0.00503671	0.02578	Intragenic	SINE/Alu(chr19:6073332-6073397:-); SINE/ID(chr19:6073933-6073996:-); LINE/L1(chr19:6072301-6072460:-); SINE/B4(chr19:6074394-6074434:-); SINE/B2(chr19:6072782-6072940:-); LINE/L1(chr19:6073496-6073739:-); SINE/B4(chr19:6072738-6072781:-); SINE/ID(chr19:6073217-6073286:-); LINE/L1(chr19:6074123-6074197:-); SINE/Alu(chr19:6073095-6073202:-); SINE/B4(chr19:6072941-6073119:-); SINE/Alu(chr19:6072179-…
MSTRG.18799	ENSMUST00000160357.1	Zfpl1	0	0	0.155203	0	0.100024	0.04651	1.59028	0.035293	0	2.51334	0.050289	1.03473	0.285309	0.00524382	0.0266485	Intragenic	LINE/L2(chr19:6084173-6084268:-)
MSTRG.18799	MSTRG.18799.5	NA	0.063345	0.128336	0.211272	0.093678	0.250366	0.256856	5.89361	2.08461	0.788949	2.88443	0.167309	2.9129	0.159031	6.98174e-05	0.00075413	Intragenic	SINE/Alu(chr19:6073332-6073397:-); SINE/ID(chr19:6073933-6073996:-); LINE/L1(chr19:6072301-6072460:-); SINE/Alu(chr19:6064563-6064708:-); SINE/B4(chr19:6074394-6074434:-); SINE/ID(chr19:6066060-6066112:-); SINE/B2(chr19:6072782-6072940:-); LINE/L1(chr19:6073496-6073739:-); SINE/B4(chr19:6072738-6072781:-); SINE/ID(chr19:6073217-6073286:-); LINE/L1(chr19:6074123-6074197:-); SINE/Alu(chr19:6073095-…
MSTRG.18806	ENSMUST00000134821.1	Arl2	0.108398	0.201013	0.087148	0.177266	0.151522	0.207937	3.63082	3.24368	2.49624	6.84871	0.155547	4.05486	0.172431	5.30012e-05	0.000607398	Intragenic	SINE/Alu(chr19:6139194-6139307:-); LINE/L2(chr19:6138310-6138332:-); SINE/MIR(chr19:6137162-6137242:-); LINE/L2(chr19:6138037-6138147:-); SINE/B4(chr19:6139331-6139576:-); SINE/B2(chr19:6139513-6139604:-); LINE/L2(chr19:6138522-6138621:-)
MSTRG.18806	ENSMUST00000236138.1	Arl2	0.170414	0.086529	0	0.084389	0	0.0728	1.25098	1.55957	0	1.41159	0.069022	1.05553	0.309432	0.000324856	0.00261533	Intragenic	SINE/Alu(chr19:6139194-6139307:-); LINE/L2(chr19:6138310-6138332:-); SINE/MIR(chr19:6137162-6137242:-); LINE/L2(chr19:6138037-6138147:-); SINE/B4(chr19:6139331-6139576:-); SINE/B2(chr19:6139513-6139604:-); LINE/L2(chr19:6138522-6138621:-)
MSTRG.18806	MSTRG.18806.1	NA	0	0	0.123538	0.091243	0.197042	0.171975	2.22225	2.41041	0	6.14686	0.0973	2.69488	0.128153	0.000453311	0.00343817	Intragenic	SINE/Alu(chr19:6139194-6139307:-); LINE/L2(chr19:6138310-6138332:-); SINE/MIR(chr19:6137162-6137242:-); LINE/L2(chr19:6138037-6138147:-); SINE/B4(chr19:6139331-6139576:-); SINE/B2(chr19:6139513-6139604:-); LINE/L2(chr19:6138522-6138621:-); SINE/Alu(chr19:6139328-6139465:-)
MSTRG.18811	ENSMUST00000236699.1	Ppp2r5b	0.025196	0.021276	0.003974	0.16272	0.14131	0.105094	2.14852	1.36603	0	0.813383	0.076595	1.08199	0.313793	0.00173375	0.0105502	Intragenic	-
MSTRG.18817	ENSMUST00000137095.7	Map4k2	0	0.02775	0	0	0	0.095059	2.23087	0.217497	0	5.00648	0.020468	1.86371	0.177682	0.0043612	0.0229017	Intragenic	SINE/B4(chr19:6348010-6348047:+); SINE/MIR(chr19:6351043-6351120:+); SINE/B4(chr19:6348181-6348431:+); SINE/Alu(chr19:6348325-6348432:+); SINE/Alu(chr19:6347460-6347571:+); SINE/B4(chr19:6347559-6347712:+); SINE/B4(chr19:6351929-6352013:+); SINE/B2(chr19:6350699-6350926:+); SINE/Alu(chr19:6349040-6349121:+); SINE/B4(chr19:6350056-6350140:+); SINE/Alu(chr19:6350577-6350687:+); SINE/ID(chr19:634813…
MSTRG.18817	ENSMUST00000155569.7	Map4k2	0.006249	0.062133	0.067498	0	0	0.027947	1.92824	0.163615	0	8.33728	0.027304	2.60728	0.14834	0.0107948	0.0479602	Intragenic	SINE/MIR(chr19:6342048-6342146:+); SINE/MIR(chr19:6342837-6342896:+)
MSTRG.18819	ENSMUST00000144239.1	Sf1	0.201594	0.380422	0.411602	0.094971	0.208667	0.546771	4.2279	3.70919	0	5.10743	0.307338	3.26113	0.106788	2.14126e-05	0.000303791	Intragenic	-
MSTRG.18819	ENSMUST00000154260.1	Sf1	0.023039	0.004419	0.074324	0	0.134198	0	2.29186	1.00138	0	4.24668	0.03933	1.88498	0.16418	0.000214686	0.00186539	Intragenic	-
MSTRG.18823	ENSMUST00000128272.7	Nrxn2	0.061787	0.119695	0.124831	0.082514	0.122635	0.190426	3.65495	2.393	0	3.69401	0.116981	2.43549	0.131481	1.71231e-05	0.000256759	Intragenic	SINE/B4(chr19:6430020-6430160:+); SINE/B4(chr19:6434979-6435129:+); SINE/B4(chr19:6427542-6427690:+); SINE/MIR(chr19:6433888-6433975:+); SINE/B2(chr19:6434294-6434499:+); SINE/B4(chr19:6442420-6442519:+); SINE/ID(chr19:6449082-6449158:+); SINE/Alu(chr19:6457140-6457286:+); SINE/Alu(chr19:6430590-6430733:+); SINE/ID(chr19:6458491-6458558:+); LINE/L1(chr19:6466030-6466053:+); SINE/MIR(chr19:6426248…
MSTRG.18823	ENSMUST00000148391.1	Nrxn2	0.450505	0.706092	0.6697	0	0.981579	1.34255	8.96255	4.86756	1.88385	12.7081	0.691738	7.10553	0.0849292	7.97493e-05	0.000838714	Intragenic	SINE/MIR(chr19:6506615-6506718:+); LINE/L1(chr19:6508683-6509344:+)
MSTRG.18823	ENSMUST00000150792.7	Nrxn2	0.449478	0.300745	0.086789	0.532206	0.218297	0.202333	4.40785	1.82633	0.646066	5.79258	0.298308	3.1682	0.160255	0.000520347	0.00385753	Intragenic	SINE/B2(chr19:6477444-6477508:+); SINE/Alu(chr19:6471505-6471651:+); SINE/Alu(chr19:6477864-6478009:+); SINE/B2(chr19:6479990-6480180:+); SINE/B2(chr19:6480182-6480242:+); SINE/MIR(chr19:6480448-6480650:+); SINE/B4(chr19:6479136-6479264:+); SINE/Alu(chr19:6478561-6478693:+); SINE/Alu(chr19:6479031-6479115:+); SINE/Alu(chr19:6471307-6471416:+); SINE/B2(chr19:6477556-6477736:+); SINE/Alu(chr19:6457…
MSTRG.18823	ENSMUST00000157014.7	Nrxn2	0	0.035908	0.06588	0	0.016303	0.074324	2.15082	1.62129	0	2.13147	0.032069	1.47589	0.205358	9.46822e-06	0.000166259	Intragenic	SINE/Alu(chr19:6471505-6471651:+); SINE/Alu(chr19:6471307-6471416:+); SINE/ID(chr19:6449082-6449158:+); SINE/Alu(chr19:6457140-6457286:+); SINE/ID(chr19:6458491-6458558:+); LINE/L1(chr19:6466030-6466053:+); SINE/B4(chr19:6457066-6457139:+); LINE/L1(chr19:6462722-6462963:+); SINE/B4(chr19:6457287-6457508:+); LINE/L1(chr19:6465904-6465960:+); SINE/Alu(chr19:6460308-6460422:+); SINE/B4(chr19:6465780…
MSTRG.18823	MSTRG.18823.10	NA	0	0.16812	0	0.053963	0.337741	0.504699	5.50577	5.39278	0	3.52959	0.17742	3.60704	0.0985561	0.000525011	0.00388578	Intragenic	SINE/B2(chr19:6477444-6477508:+); SINE/ID(chr19:6529124-6529187:+); SINE/Alu(chr19:6471505-6471651:+); SINE/B4(chr19:6430020-6430160:+); LINE/L2(chr19:6515253-6515291:+); SINE/Alu(chr19:6477864-6478009:+); SINE/B4(chr19:6434979-6435129:+); SINE/B2(chr19:6479990-6480180:+); SINE/B4(chr19:6427542-6427690:+); SINE/MIR(chr19:6433888-6433975:+); SINE/B2(chr19:6434294-6434499:+); SINE/B2(chr19:6480182-…
MSTRG.18823	MSTRG.18823.20	NA	0.047219	0	0.056408	0	0.133667	0.156927	1.76167	2.88059	0	3.62907	0.065704	2.06783	0.165514	0.000375617	0.00294736	Intragenic	-
MSTRG.18823	MSTRG.18823.6	NA	0.248624	0.060958	0.030257	0.886906	0.082812	0.170907	3.45906	3.46324	2.35432	2.52101	0.246744	2.94941	0.30989	0.0017023	0.0103896	Intragenic	SINE/B2(chr19:6477444-6477508:+); SINE/ID(chr19:6529124-6529187:+); SINE/Alu(chr19:6471505-6471651:+); SINE/B4(chr19:6430020-6430160:+); LINE/L2(chr19:6515253-6515291:+); SINE/Alu(chr19:6477864-6478009:+); SINE/B4(chr19:6434979-6435129:+); SINE/B2(chr19:6479990-6480180:+); SINE/B4(chr19:6427542-6427690:+); SINE/MIR(chr19:6433888-6433975:+); SINE/B2(chr19:6434294-6434499:+); SINE/B2(chr19:6480182-…
MSTRG.18823	MSTRG.18823.7	NA	0	0.388309	0	0.07978	0.22262	0.099862	5.27971	8.69194	0	18.9586	0.131762	8.23257	0.0378818	0.000568576	0.00415336	Intragenic	SINE/B2(chr19:6477444-6477508:+); SINE/ID(chr19:6529124-6529187:+); SINE/Alu(chr19:6471505-6471651:+); SINE/B4(chr19:6430020-6430160:+); LINE/L2(chr19:6515253-6515291:+); SINE/Alu(chr19:6477864-6478009:+); SINE/B4(chr19:6434979-6435129:+); SINE/B2(chr19:6479990-6480180:+); SINE/B4(chr19:6427542-6427690:+); SINE/MIR(chr19:6433888-6433975:+); SINE/B2(chr19:6434294-6434499:+); SINE/B2(chr19:6480182-…
MSTRG.18823	MSTRG.18823.8	NA	0.000164	0.397192	0	0.00253	0.237172	0.450811	15.2152	9.22197	0	14.0811	0.181311	9.62956	0.025307	5.23e-05	0.000601249	Intragenic	SINE/B2(chr19:6477444-6477508:+); SINE/ID(chr19:6529124-6529187:+); SINE/Alu(chr19:6471505-6471651:+); SINE/B4(chr19:6430020-6430160:+); LINE/L2(chr19:6515253-6515291:+); SINE/Alu(chr19:6477864-6478009:+); SINE/B4(chr19:6434979-6435129:+); SINE/B2(chr19:6479990-6480180:+); SINE/B4(chr19:6427542-6427690:+); SINE/MIR(chr19:6433888-6433975:+); SINE/B2(chr19:6434294-6434499:+); SINE/B2(chr19:6480182-…
MSTRG.18837	ENSMUST00000237726.1	Plcb3	0.755991	0.510044	0	0.167136	1.38355	1.22721	4.33783	6.7702	0.639318	3.51948	0.673988	3.81671	0.184488	0.00895424	0.0412176	Intragenic	SINE/MIR(chr19:6967636-6967754:-); SINE/Alu(chr19:6961147-6961198:-); SINE/Alu(chr19:6961211-6961344:-); SINE/MIR(chr19:6967963-6968072:-); SINE/Alu(chr19:6960975-6961101:-); SINE/B4(chr19:6960787-6960961:-); SINE/Alu(chr19:6961364-6961509:-)
MSTRG.1886	MSTRG.1886.1	NA	0	0	0	0.492865	0.468523	0	3.21563	3.42964	0	1.51975	0.160231	2.04126	0.206985	0.00617579	0.0304812	Intragenic	SINE/B2(chr1:153070516-153070674:+); SINE/B2(chr1:153097083-153097179:+); LINE/L1(chr1:152986714-152986781:+); SINE/Alu(chr1:153113469-153113548:+); SINE/ID(chr1:153097494-153097565:+); SINE/B2(chr1:153097922-153098099:+); LINE/L1(chr1:153014168-153014268:+); SINE/B2(chr1:153004847-153005048:+); SINE/Alu(chr1:153062109-153062255:+); SINE/Alu(chr1:153045887-153045962:+); SINE/B4(chr1:153005072-153…
MSTRG.18864	ENSMUST00000178377.2	Rab11b-ps2	0.645767	0.923922	0.954451	0.882185	1.0101	0.861959	24.7339	30.6698	10.9483	31.7268	0.879731	24.5197	0.0427442	8.84577e-07	3.31209e-05	Extragenic	-
MSTRG.18872	ENSMUST00000236907.1	Gm6192	0.630479	0.417098	1.40812	0.622918	0.59668	0.57848	6.11868	13.9978	20.7386	25.5614	0.708963	16.6041	0.137133	0.0026878	0.0152461	Intragenic	-
MSTRG.18887	ENSMUST00000083153.1	Snord22	0.012782	0.019105	0.019673	1.00954	0.030795	0.096304	43.971	6.87742	0	12.606	0.198032	15.8636	0.0176517	0.000595095	0.00431661	Proximal	-
MSTRG.18887	ENSMUST00000206155.1	Snhg1	0.484013	0.711028	0.674492	0.749282	0.67643	0.654287	22.6683	21.0233	0	19.0527	0.658255	15.6861	0.0194253	0.000122707	0.00117929	Proximal	-
MSTRG.18893	ENSMUST00000237634.1	Tmem179b	0	0	0	0	0	0	1.49257	0.681312	0	2.21038	0	1.09607	0.260891	0.00012409	0.00119049	Intragenic	-
MSTRG.18918	ENSMUST00000236432.1	Gm6252	0.435769	0.247518	0.410889	0.080605	0.885526	0.281007	23.7594	11.7383	1.76207	15.6013	0.390219	13.2153	0.0301544	4.07722e-06	9.11767e-05	Extragenic	-
MSTRG.18953	ENSMUST00000235990.1	Tmem138	0.861867	0.389469	0.791628	0.72368	0.590965	0.846013	6.37159	5.4752	0	3.67838	0.700604	3.88129	0.123443	0.000385951	0.00301363	Intragenic	SINE/B2(chr19:10574151-10574346:-); SINE/B4(chr19:10572195-10572362:-); SINE/B4(chr19:10570853-10570985:-); SINE/Alu(chr19:10575895-10576016:-); SINE/Alu(chr19:10573090-10573213:-); SINE/B4(chr19:10574360-10574380:-); SINE/Alu(chr19:10574005-10574144:-); SINE/Alu(chr19:10574468-10574608:-); SINE/ID(chr19:10572698-10572755:-); SINE/MIR(chr19:10576714-10576851:-); SINE/MIR(chr19:10576109-10576296:-…
MSTRG.18953	MSTRG.18953.5	NA	7.17422	3.91833	5.97959	8.18301	6.40528	5.81715	64.8049	105.487	13.787	48.9921	6.24626	58.2678	0.0589093	0.000541434	0.00398864	Intragenic	SINE/B2(chr19:10574151-10574346:-); SINE/B4(chr19:10572195-10572362:-); SINE/Alu(chr19:10575895-10576016:-); SINE/Alu(chr19:10573090-10573213:-); SINE/B4(chr19:10574360-10574380:-); SINE/Alu(chr19:10574005-10574144:-); SINE/Alu(chr19:10574468-10574608:-); SINE/ID(chr19:10572698-10572755:-); SINE/MIR(chr19:10576714-10576851:-); SINE/MIR(chr19:10576109-10576296:-); SINE/Alu(chr19:10574381-10574455:…
MSTRG.18965	ENSMUST00000190275.1	Prpf19	0.320644	0.58814	0.319504	0.22863	0.032827	0.187641	0.987559	2.65545	0	3.69176	0.279564	1.83369	0.237919	0.00544086	0.0274736	Intragenic	SINE/MIR(chr19:10895674-10895795:+)
MSTRG.18976	ENSMUST00000186500.1	BE692007	1.26321	1.15856	0.969426	1.3113	1.19492	0.982358	2.98634	1.77731	0.70834	3.24377	1.14663	2.17894	0.409377	0.00105349	0.00693174	Proximal	SINE/MIR(chr19:11480597-11480679:-)
MSTRG.18994	MSTRG.18994.7	NA	0	0	0	0.003192	0	0	3.32584	0	0	2.89132	0.000532	1.55429	0.196865	0.00522755	0.0265835	Proximal	SINE/B2(chr19:12593418-12593545:-); LINE/L1(chr19:12578581-12579051:-); LINE/L1(chr19:12577613-12578568:-); SINE/B2(chr19:12590659-12590872:-); LINE/L1(chr19:12581177-12581303:-); SINE/Alu(chr19:12574925-12574987:-); LINE/L1(chr19:12595223-12595466:-); SINE/MIR(chr19:12584480-12584602:-); LINE/L1(chr19:12579902-12580874:-); LINE/L1(chr19:12572120-12572726:-); LINE/L1(chr19:12580875-12581176:-); S…
MSTRG.18996	MSTRG.18996.1	NA	1.37684	1.27418	1.69153	0.7647	1.21419	1.16473	3.10927	3.81657	1.64045	5.7299	1.2477	3.57405	0.293604	0.000148697	0.00137982	Extragenic	LINE/L1(chr19:12525134-12525287:+); LINE/L1(chr19:12524313-12524694:+); LINE/L1(chr19:12526336-12526548:+); LINE/L1(chr19:12525661-12526010:+)
MSTRG.19051	ENSMUST00000236146.1	Eef1a1-ps1	1.86504	2.85964	3.14603	2.31943	2.44671	1.92585	28.5818	54.6046	61.2912	82.9244	2.42712	56.8505	0.0716018	0.000112262	0.00109839	Extragenic	-
MSTRG.19071	MSTRG.19071.7	NA	10.5289	5.69765	10.4194	6.26541	8.3437	6.93234	36.1481	17.3138	6.0566	16.2382	8.03123	18.9392	0.189508	0.000370635	0.00291644	Extragenic	SINE/B2(chr19:20537267-20537455:-)
MSTRG.19073	ENSMUST00000224807.1	Aldh1a1	2.9084	2.29795	2.71979	1.23997	2.01066	1.52666	13.1476	23.9411	5.19632	18.4118	2.11724	15.1742	0.0934241	8.77854e-05	0.000904353	Intragenic	LINE/L1(chr19:20517891-20518059:+); LINE/L1(chr19:20553841-20554000:+); LINE/L1(chr19:20550781-20551591:+); LINE/L1(chr19:20516332-20516530:+); SINE/B2(chr19:20505726-20505931:+); LINE/L1(chr19:20519058-20519362:+); SINE/Alu(chr19:20502097-20502241:+); LINE/L1(chr19:20514805-20515162:+); SINE/Alu(chr19:20495869-20495969:+); SINE/Alu(chr19:20539635-20539697:+); LINE/L1(chr19:20519518-20519688:+); …
MSTRG.19073	MSTRG.19073.1	NA	1.8173	1.87007	1.7583	1.16119	0.748284	1.23688	14.787	16.5986	0	10.1561	1.432	10.3854	0.0480506	0.000308364	0.00250609	Intragenic	SINE/B2(chr19:20558634-20558834:+); LINE/L1(chr19:20517891-20518059:+); LINE/L1(chr19:20578776-20579365:+); LINE/L1(chr19:20579715-20579908:+); LINE/L1(chr19:20588530-20588859:+); LINE/L1(chr19:20553841-20554000:+); LINE/L1(chr19:20579401-20579583:+); LINE/L1(chr19:20550781-20551591:+); LINE/L1(chr19:20516332-20516530:+); LINE/L1(chr19:20562828-20563229:+); SINE/B2(chr19:20505726-20505931:+); LIN…
MSTRG.19079	ENSMUST00000141568.1	Zfand5	0.56201	0.294001	0	0.235957	0.418328	0.293818	6.01439	4.43923	0	4.91746	0.300686	3.84277	0.0955525	0.000231692	0.001987	Intragenic	SINE/Alu(chr19:21286498-21286609:+); SINE/Alu(chr19:21280180-21280259:+); SINE/Alu(chr19:21279232-21279344:+); SINE/B4(chr19:21284048-21284117:+); SINE/Alu(chr19:21284513-21284594:+); SINE/Alu(chr19:21275875-21276015:+); SINE/B2(chr19:21283969-21284098:+)
MSTRG.19080	MSTRG.19080.1	NA	7.42976	6.67356	7.29548	5.53617	5.27678	5.03678	12.6163	13.8144	1.86591	14.2533	6.20809	10.6375	0.223408	0.000406349	0.00314238	Extragenic	SINE/B4(chr19:21294948-21295076:+); SINE/B2(chr19:21293638-21293827:-); SINE/B4(chr19:21293313-21293579:-)
MSTRG.19092	MSTRG.19092.13	NA	0.033197	0.066136	2.51021	0.386872	3.35037	7.33594	95.0392	1.11843	0	105.794	2.28045	50.488	0.00845206	0.00788686	0.0371743	Intragenic	LINE/L1(chr19:22550581-22550820:+); SINE/Alu(chr19:22832178-22832300:+); SINE/Alu(chr19:22695236-22695370:+); LINE/L1(chr19:22953777-22954171:+); SINE/Alu(chr19:22934274-22934383:+); SINE/B4(chr19:22914141-22914262:+); SINE/B4(chr19:22589790-22589821:+); SINE/B4(chr19:22959227-22959319:+); SINE/B2(chr19:22807962-22808147:+); LINE/L2(chr19:22561233-22561508:+); LINE/L1(chr19:22675192-22675880:+); …
MSTRG.19113	MSTRG.19113.2	NA	0	0	0	0	0	0	2.34659	0	0	3.32456	0	1.41779	0.216331	0.00609384	0.0301597	Intragenic	SINE/B4(chr19:23569651-23569792:-); LINE/L1(chr19:23569857-23570498:-); LINE/L1(chr19:23568426-23568570:-); LINE/CR1(chr19:23565192-23565434:-)
MSTRG.19115	ENSMUST00000104916.3	Gm9493	3.23738	2.58415	2.98646	2.24693	3.14448	2.5479	103.511	75.5082	16.9281	99.8066	2.79122	73.9384	0.017547	1.32372e-07	1.14938e-05	Extragenic	-
MSTRG.19117	ENSMUST00000056396.6	Gm6563	1.35931	0.653343	0.829308	0.58739	0.513242	0.677563	33.5563	18.0091	5.7756	30.3193	0.770026	21.9151	0.0291711	3.02009e-07	1.78922e-05	Extragenic	-
MSTRG.19117	MSTRG.19117.2	NA	0.251742	0.062662	0.123515	0.06812	0	0.057843	3.7634	1.51872	1.97256	1.9498	0.09398	2.30112	0.284913	0.000351872	0.00279444	Extragenic	-
MSTRG.1915	MSTRG.1915.1	NA	0.608439	0.636166	0.870341	0.704252	0.526025	1.0194	2.78887	1.98133	0	3.21842	0.727436	1.99716	0.247968	0.000125409	0.00120074	Extragenic	LINE/L1(chr1:154108441-154110310:-); LINE/L1(chr1:154082610-154082960:-); SINE/B4(chr1:154072989-154073117:-); LINE/L1(chr1:154073663-154073792:-); SINE/Alu(chr1:154099826-154099932:-); SINE/MIR(chr1:154070037-154070200:-); LINE/L1(chr1:154046782-154049944:-); SINE/Alu(chr1:154069492-154069529:-); LINE/L1(chr1:154082206-154082423:-); SINE/B4(chr1:154061876-154062027:-); SINE/B4(chr1:154083842-154…
MSTRG.1915	MSTRG.1915.6	NA	0.291895	0.064421	0.116498	0	0.070109	0.045183	3.45737	2.164	0	2.48719	0.098018	2.02714	0.154248	1.04399e-05	0.000178017	Extragenic	LINE/L1(chr1:154108441-154110310:-); SINE/MIR(chr1:154112540-154112750:-); LINE/L1(chr1:154114917-154115282:-)
MSTRG.19156	MSTRG.19156.1	NA	2.15051	1.68192	2.94236	0	0.801091	1.2573	4.2789	2.66114	0	2.57843	1.47219	2.37962	0.202411	0.000851051	0.0057935	Proximal	SINE/MIR(chr19:26527018-26527174:-); SINE/MIR(chr19:26525026-26525231:-); SINE/B2(chr19:26541053-26541165:-); SINE/B4(chr19:26553656-26553892:-); LINE/L1(chr19:26535893-26536297:-); LINE/L1(chr19:26537298-26537441:-); SINE/B2(chr19:26535562-26535743:-); LINE/L1(chr19:26537006-26537218:-); SINE/B2(chr19:26535479-26535506:-); SINE/B2(chr19:26539935-26540147:-); SINE/MIR(chr19:26528434-26528627:-)
MSTRG.19210	ENSMUST00000084171.6	Gm5518	0.105705	0	0	0.070011	0.108798	0	1.17308	0.63312	1.40314	1.99582	0.047419	1.30129	0.465525	0.00481878	0.0248568	Extragenic	-
MSTRG.19223	ENSMUST00000176773.1	9930021J03Rik	0.213233	0.29798	0.186398	0	0.18692	0	2.9707	0	0	2.34998	0.147422	1.33017	0.246857	0.00670255	0.0325938	Intragenic	SINE/B4(chr19:29745320-29745433:-); SINE/B2(chr19:29745094-29745184:-); LINE/L2(chr19:29750486-29750705:-); SINE/Alu(chr19:29727021-29727126:-); SINE/B4(chr19:29724115-29724168:-); SINE/Alu(chr19:29744359-29744402:-); LINE/L1(chr19:29751076-29751266:-); SINE/MIR(chr19:29746316-29746425:-); SINE/B4(chr19:29745475-29745649:-); SINE/B2(chr19:29729225-29729426:-); SINE/B2(chr19:29747729-29747893:-); …
MSTRG.193	MSTRG.193.2	NA	2.38756	1.4261	1.04455	1.35037	1.03605	0.913354	7.26438	11.1954	0	14.0553	1.35966	8.12876	0.0701687	0.00110526	0.00721487	Extragenic	LINE/L1(chr1:20387616-20388213:+); LINE/L1(chr1:20370440-20370657:+); SINE/B4(chr1:20370674-20370941:+); LINE/L2(chr1:20390633-20390855:+); LINE/L1(chr1:20375024-20375188:+); LINE/L1(chr1:20385644-20387390:+); SINE/B2(chr1:20374138-20374328:+); LINE/L1(chr1:20384807-20385649:+); SINE/Alu(chr1:20387392-20387539:+); LINE/L1(chr1:20374478-20374580:+); LINE/L1(chr1:20388214-20389179:+); LINE/L1(chr1:…
MSTRG.19369	MSTRG.19369.1	NA	2.68949	2.37868	4.12972	3.65071	3.98358	3.73368	9.24772	10.8533	0	7.7766	3.42764	6.9694	0.156277	0.00394859	0.0211162	Extragenic	-
MSTRG.19369	MSTRG.19369.2	NA	1.19553	0.959389	1.49576	1.36226	1.72683	0.962421	3.00571	1.97306	0	3.09968	1.2837	2.01961	0.326551	0.00112053	0.00729797	Extragenic	-
MSTRG.1938	MSTRG.1938.8	NA	0.100434	0.192913	0.213778	0	0.153597	0	2.34399	0	0	2.00418	0.11012	1.08704	0.280906	0.0054842	0.0276535	Intragenic	-
MSTRG.19385	MSTRG.19385.1	NA	0.012899	0.167927	0.705682	0.501526	0.255826	0.40862	5.06989	6.53734	0	10.6882	0.34208	5.57386	0.0624072	0.000254067	0.00214274	Extragenic	-
MSTRG.19387	MSTRG.19387.11	NA	0.817004	1.01587	1.2025	0	0.998382	0.68705	10.9092	19.1254	0	3.94292	0.786801	8.49437	0.0567831	0.00242885	0.0140069	Intragenic	SINE/B4(chr19:40312153-40312219:-); SINE/Alu(chr19:40313272-40313345:-); SINE/Alu(chr19:40312410-40312535:-); SINE/MIR(chr19:40295310-40295363:-); SINE/MIR(chr19:40308682-40308833:-); SINE/MIR(chr19:40305567-40305728:-); SINE/Alu(chr19:40296116-40296239:-); SINE/B2(chr19:40301621-40301829:-); SINE/B2(chr19:40312220-40312408:-); LINE/L2(chr19:40306754-40306990:-); SINE/B4(chr19:40313073-40313116:-…
MSTRG.19387	MSTRG.19387.17	NA	0.582681	0.037457	0.005259	0.022771	1.60932	0	12.7793	19.7162	0	6.93386	0.376248	9.85733	0.0356726	0.00209879	0.0123938	Intragenic	SINE/B4(chr19:40312153-40312219:-); SINE/B2(chr19:40319603-40319793:-); SINE/Alu(chr19:40313272-40313345:-); SINE/B2(chr19:40338192-40338383:-); SINE/Alu(chr19:40312410-40312535:-); SINE/Alu(chr19:40332279-40332423:-); SINE/Alu(chr19:40319386-40319448:-); SINE/MIR(chr19:40295310-40295363:-); SINE/MIR(chr19:40308682-40308833:-); SINE/MIR(chr19:40305567-40305728:-); SINE/Alu(chr19:40328531-40328602…
MSTRG.19395	MSTRG.19395.1	NA	18.3996	0	0	0	0	0.123224	38.5691	33.895	0	24.7481	3.08714	24.303	0.00917887	0.00571258	0.0285955	Proximal	LINE/L1(chr19:40594142-40594564:+); SINE/B2(chr19:40592679-40592848:+); SINE/Alu(chr19:40592228-40592374:+); LINE/L2(chr19:40589812-40589929:+); LINE/L1(chr19:40594862-40594902:+); SINE/B2(chr19:40594904-40595021:+); SINE/Alu(chr19:40590061-40590183:+); SINE/B2(chr19:40592900-40592919:+)
MSTRG.19399	ENSMUST00000159764.1	Gm8783	0.00699	0.076859	0	0	0.1495	0.02331	5.77332	1.96207	0	1.83155	0.042776	2.39174	0.136445	0.00037859	0.00296542	Intragenic	-
MSTRG.19480	ENSMUST00000168083.1	Ndufb8	1.53772	2.31656	0.936292	0	0.504114	0.333179	17.4098	9.82297	0	12.2256	0.937978	9.86458	0.0314759	6.38385e-05	0.000701234	Intragenic	SINE/B2(chr19:44551956-44552129:-); SINE/B4(chr19:44551688-44551844:-)
MSTRG.19498	ENSMUST00000187954.2	Gm28578	2.77462	2.23832	2.58034	1.73851	2.42865	1.58693	8.89087	19.9609	0	14.6193	2.22456	10.8678	0.0676393	0.00158323	0.00976562	Extragenic	LINE/L2(chr19:45302641-45302682:-)
MSTRG.19498	MSTRG.19498.5	NA	0.427197	0.773269	0.510555	0.774416	0.860483	0.526612	3.62863	1.42254	0	1.22224	0.645422	1.56835	0.340896	0.00890416	0.0410266	Extragenic	SINE/B2(chr19:45335688-45335874:-); SINE/Alu(chr19:45317249-45317302:-); LINE/L1(chr19:45314903-45315522:-); LINE/L2(chr19:45320968-45321057:-); SINE/B2(chr19:45334150-45334338:-); SINE/Alu(chr19:45309629-45309753:-); SINE/ID(chr19:45306863-45306901:-); LINE/L2(chr19:45302641-45302682:-); SINE/Alu(chr19:45321983-45322144:-); SINE/B2(chr19:45316996-45317186:-); SINE/B2(chr19:45335471-45335657:-); …
MSTRG.19515	ENSMUST00000235865.1	Oga	26.627	17.7687	12.9242	23.8374	20.3769	4.32692	183.082	155.993	0	161.995	17.6435	125.267	0.0108451	0.00367486	0.0198707	Intragenic	SINE/Alu(chr19:45757766-45757865:-); SINE/Alu(chr19:45752458-45752550:-); SINE/B4(chr19:45754069-45754139:-); SINE/B2(chr19:45756170-45756330:-); SINE/Alu(chr19:45753285-45753379:-); SINE/B2(chr19:45752553-45752735:-); SINE/B2(chr19:45758912-45759020:-); SINE/B4(chr19:45757754-45757866:-)
MSTRG.19558	ENSMUST00000236822.1	Gm50431	24.1556	23.2362	24.2705	25.483	27.613	27.3085	53.8319	78.0561	3.9882	55.6361	25.3444	47.8781	0.147868	0.0063638	0.0312374	Extragenic	SINE/Alu(chr19:46884995-46885096:+)
MSTRG.19599	ENSMUST00000168357.8	Sorcs1	0.0701	0	0.201733	0.101296	0.893313	0.024854	3.12501	12.5224	0	6.70602	0.215216	5.58836	0.0766134	0.00433573	0.0227982	Intragenic	LINE/L1(chr19:50207346-50207408:-); SINE/Alu(chr19:50195441-50195586:-); SINE/Alu(chr19:50203437-50203467:-); LINE/L1(chr19:50205625-50206026:-); LINE/L1(chr19:50195648-50195995:-); LINE/L1(chr19:50216355-50216848:-); LINE/L1(chr19:50251383-50251671:-); LINE/L1(chr19:50206529-50206881:-); SINE/B2(chr19:50163128-50163278:-); SINE/MIR(chr19:50218206-50218297:-); SINE/B2(chr19:50242873-50243054:-); …
MSTRG.1960	ENSMUST00000190422.2	Csnk2a3	4.40927	3.7551	4.19913	4.02955	4.73784	3.71763	78.019	48.4648	8.68898	53.2078	4.14142	47.0951	0.0357681	5.65573e-06	0.000114627	Extragenic	-
MSTRG.19615	ENSMUST00000236417.1	Add3	0.414602	0.195165	0.079035	0.660723	0.024125	0.663561	4.00545	5.69858	0	3.40491	0.339535	3.27724	0.136925	0.0028362	0.0159586	Intragenic	SINE/MIR(chr19:53224038-53224117:+); SINE/B2(chr19:53205010-53205172:+); LINE/L1(chr19:53164037-53164540:+); SINE/Alu(chr19:53193088-53193222:+); SINE/Alu(chr19:53179413-53179547:+); SINE/Alu(chr19:53229285-53229426:+); SINE/Alu(chr19:53226827-53226907:+); SINE/B2(chr19:53230230-53230414:+); LINE/L1(chr19:53224766-53225347:+); SINE/Alu(chr19:53151324-53151539:+); SINE/B4(chr19:53211045-53211117:+…
MSTRG.19677	MSTRG.19677.1	NA	0.279654	0.936425	0.325617	0	1.16197	1.01821	3.79888	8.89717	5.69523	4.93276	0.620314	5.83101	0.264701	0.00779571	0.0368505	Intragenic	-
MSTRG.19695	MSTRG.19695.6	NA	0.77749	0.760982	0.808796	1.0461	1.02373	0.699068	2.51355	2.53035	0	2.04808	0.852694	1.773	0.334893	0.00304712	0.01697	Intragenic	SINE/MIR(chr19:58102499-58102610:+); LINE/L1(chr19:58056146-58057639:+); SINE/B4(chr19:58010690-58010756:+); LINE/L1(chr19:58115050-58115126:+); LINE/L1(chr19:57996944-57997524:+); LINE/L1(chr19:58130574-58130702:+); LINE/L1(chr19:58070612-58071541:+); LINE/L1(chr19:58002049-58002155:+); LINE/L1(chr19:58007044-58008003:+); SINE/MIR(chr19:57984358-57984558:+); SINE/Alu(chr19:58010565-58010689:+); …
MSTRG.19727	ENSMUST00000086764.6	Rps12-ps3	0.437947	0.397766	0.06128	0.234774	0.355435	0.242175	14.1433	16.5244	3.49809	12.5183	0.288229	11.671	0.0519648	1.60832e-05	0.000244619	Extragenic	-
MSTRG.19734	MSTRG.19734.4	NA	0.9904	0.267739	0	0	0.323402	0.603657	1.55015	1.13376	0	1.93735	0.3642	1.15532	0.328725	0.00530306	0.026893	Intragenic	LINE/L1(chr19:59886689-59886844:-); SINE/B4(chr19:59898870-59899029:-); SINE/B4(chr19:59889749-59889957:-); SINE/B4(chr19:59887254-59887511:-); LINE/L1(chr19:59901035-59901430:-); SINE/Alu(chr19:59882222-59882339:-); LINE/L1(chr19:59893826-59893979:-); SINE/B4(chr19:59900108-59900267:-); LINE/L1(chr19:59883049-59883550:-); LINE/L1(chr19:59894205-59894540:-); SINE/Alu(chr19:59893031-59893137:-); L…
MSTRG.19734	MSTRG.19734.5	NA	1.05703	0.683802	0.854527	0.800805	1.14577	1.98602	6.03278	7.63103	0	5.53164	1.08799	4.79886	0.11998	0.00142745	0.00894546	Intragenic	LINE/L1(chr19:59923327-59923724:-); SINE/B4(chr19:59898870-59899029:-); SINE/MIR(chr19:59934620-59934800:-); LINE/L1(chr19:59901035-59901430:-); SINE/Alu(chr19:59924523-59924639:-); SINE/B4(chr19:59936464-59936716:-); SINE/B4(chr19:59900108-59900267:-); SINE/B2(chr19:59921804-59921973:-); SINE/Alu(chr19:59922554-59922660:-); SINE/MIR(chr19:59939126-59939209:-); LINE/L1(chr19:59909272-59909619:-);…
MSTRG.19746	MSTRG.19746.1	NA	0.278892	0.426712	0.062932	0	0.272927	0.530295	21.9029	15.2533	14.8556	41.2909	0.26196	23.3257	0.0363164	1.22822e-05	0.00020097	Extragenic	SINE/B4(chr19:60701900-60702000:-); SINE/B4(chr19:60689775-60689926:-); SINE/Alu(chr19:60674743-60674864:-); SINE/B4(chr19:60685266-60685297:-); SINE/MIR(chr19:60676639-60676766:-); SINE/B4(chr19:60663549-60663748:-); SINE/MIR(chr19:60662182-60662205:-); SINE/B4(chr19:60689525-60689576:-); SINE/MIR(chr19:60718463-60718622:-); SINE/B4(chr19:60685129-60685239:-); LINE/L1(chr19:60705677-60707203:-);…
MSTRG.19766	MSTRG.19766.1	NA	0.39722	1.21277	0.732998	0.556484	0.919097	0.342534	4.49044	6.82754	2.86822	18.4182	0.693517	8.15109	0.115784	0.00174354	0.0106036	Extragenic	-
MSTRG.19819	MSTRG.19819.2	NA	3.44949	1.6651	0.481226	1.54218	1.26189	1.4973	49.3346	37.4431	1.2907	37.0593	1.64953	31.2819	0.0174349	0.000337662	0.00270058	Intragenic	SINE/B4(chr2:4643940-4644040:-); SINE/MIR(chr2:4623352-4623483:-); SINE/MIR(chr2:4640388-4640609:-); LINE/CR1(chr2:4625219-4625411:-); SINE/B2(chr2:4631095-4631272:-); SINE/Alu(chr2:4646024-4646162:-); LINE/L2(chr2:4629031-4629093:-); SINE/B2(chr2:4627701-4627864:-); LINE/L1(chr2:4644361-4644414:-); SINE/Alu(chr2:4639389-4639509:-); SINE/B2(chr2:4622557-4622746:-); SINE/B2(chr2:4637692-4637801:-)…
MSTRG.19826	ENSMUST00000101199.2	Gm13192	0.074791	0.515759	0.255527	0.25286	0.316049	0.181655	8.41311	8.97726	11.6621	27.0179	0.266107	14.0176	0.0832069	0.000299118	0.00244653	Extragenic	-
MSTRG.19842	ENSMUST00000124287.7	Cdc123	0.025635	0.017059	0.012212	0.012852	0.130248	0	7.30649	5.71804	0	10.3103	0.033001	5.8337	0.0436475	3.03601e-05	0.000393862	Intragenic	SINE/Alu(chr2:5812213-5812360:-); SINE/B2(chr2:5830053-5830193:-); SINE/B2(chr2:5827796-5828014:-); LINE/L1(chr2:5814658-5815581:-); SINE/Alu(chr2:5810484-5810609:-); SINE/ID(chr2:5809332-5809412:-); SINE/B4(chr2:5825377-5825561:-); LINE/L1(chr2:5829220-5829663:-); LINE/L1(chr2:5806422-5806812:-); LINE/L1(chr2:5828482-5828672:-); SINE/B4(chr2:5807164-5807298:-); SINE/B4(chr2:5830124-5830203:-); S…
MSTRG.1985	ENSMUST00000061537.11	2810025M15Rik	6.57397	5.69454	5.78508	6.20291	8.05542	5.63462	28.1032	54.905	3.47054	31.5431	6.32442	29.5055	0.0859405	0.00184594	0.0111221	Extragenic	SINE/B4(chr1:157414847-157415002:+); LINE/L1(chr1:157419756-157419867:+); LINE/L2(chr1:157416782-157416938:+); SINE/Alu(chr1:157417152-157417228:+); LINE/L1(chr1:157419662-157419710:+)
MSTRG.1997	MSTRG.1997.7	NA	0	0	0.211556	0	0	0	22.9372	26.4156	0	2.78545	0.035259	13.0346	0.0265947	0.00331627	0.018219	Intragenic	SINE/Alu(chr1:159289760-159289826:+); SINE/B2(chr1:159280195-159280387:+); SINE/ID(chr1:159253217-159253273:+); SINE/Alu(chr1:159299079-159299186:+); LINE/L1(chr1:159318448-159318556:+); LINE/L1(chr1:159332215-159332444:+); SINE/B4(chr1:159250503-159250627:+); SINE/B4(chr1:159329970-159330180:+); SINE/Alu(chr1:159311941-159312086:+); SINE/B2(chr1:159279958-159280139:+); SINE/B2(chr1:159346572-159…
MSTRG.20045	ENSMUST00000150037.3	E030013I19Rik	0.145299	0.187793	0.031633	0	0	0.13359	4.28831	1.57124	0	2.72418	0.083053	2.14593	0.144431	3.6717e-05	0.000455153	Extragenic	SINE/B4(chr2:12310272-12310423:+); SINE/Alu(chr2:12302727-12302844:+); SINE/MIR(chr2:12310940-12311053:+); LINE/L1(chr2:12304721-12305986:+); SINE/B4(chr2:12302695-12302726:+)
MSTRG.20057	ENSMUST00000162223.7	Rsu1	0	0.036572	0.051226	0.07259	0.041464	0.025917	2.78691	2.55154	0	9.12385	0.037962	3.61558	0.0902387	0.000466881	0.00352295	Intragenic	SINE/tRNA(chr2:13226839-13227055:-); LINE/L2(chr2:13269810-13269948:-); SINE/Alu(chr2:13241356-13241486:-); SINE/Alu(chr2:13216029-13216116:-); SINE/B2(chr2:13229088-13229296:-); SINE/Alu(chr2:13256056-13256192:-); SINE/MIR(chr2:13255803-13255966:-); LINE/L1(chr2:13261963-13262422:-); LINE/L1(chr2:13219398-13219424:-); SINE/ID(chr2:13268552-13268635:-); LINE/L1(chr2:13219425-13219550:-); LINE/L1(…
MSTRG.20079	ENSMUST00000140694.1	Stam	0.0168	0.051285	0.056698	0.038512	0.023091	0.199028	1.47794	1.30311	0.024713	3.18686	0.064236	1.49816	0.221056	0.000291838	0.00239946	Intragenic	-
MSTRG.20087	MSTRG.20087.1	NA	1.72217	2.08552	2.38059	1.76602	1.69741	1.62619	5.54586	8.59248	2.57067	7.12132	1.87965	5.95758	0.25298	0.000242251	0.00206124	Extragenic	SINE/ID(chr2:14497923-14497995:+); LINE/L1(chr2:14498986-14499488:+)
MSTRG.20125	MSTRG.20125.1	NA	0.654449	0.383701	0.663777	0.356804	0.590977	0.639617	9.92752	8.79829	2.56019	11.1151	0.548221	8.10028	0.0796556	2.69201e-07	1.69358e-05	Extragenic	LINE/L1(chr2:16935750-16936322:-); SINE/Alu(chr2:16933398-16933506:-); SINE/B4(chr2:16934380-16934521:-); SINE/Alu(chr2:16928071-16928125:-); SINE/B4(chr2:16941985-16942255:-); SINE/B4(chr2:16944345-16944516:-); LINE/L1(chr2:16942651-16942895:-); SINE/B4(chr2:16929478-16929545:-); LINE/L1(chr2:16940652-16941348:-); SINE/B4(chr2:16930912-16931026:-); SINE/B4(chr2:16940450-16940581:-); LINE/L1(chr2…
MSTRG.20130	MSTRG.20130.6	NA	1.58065	0.503803	1.24204	1.32202	1.40231	1.62593	8.39629	1.81415	0	9.19378	1.27946	4.85105	0.120183	0.00130201	0.00827447	Extragenic	LINE/L1(chr2:17175129-17179389:-); SINE/Alu(chr2:17163098-17163161:-); SINE/B4(chr2:17182452-17182713:-); SINE/MIR(chr2:17163950-17164002:-); LINE/L1(chr2:17173235-17173983:-); LINE/L1(chr2:17180089-17180552:-); LINE/L1(chr2:17170780-17170938:-); SINE/Alu(chr2:17170370-17170481:-); LINE/L1(chr2:17182774-17182920:-); LINE/L1(chr2:17183424-17183685:-); LINE/L1(chr2:17175006-17175108:-); LINE/L1(chr…
MSTRG.20130	MSTRG.20130.7	NA	2.23422	1.08398	1.52546	0	1.31757	0	7.92669	3.6683	0	8.32302	1.02687	4.9795	0.0730756	0.000168321	0.00152806	Extragenic	LINE/L1(chr2:17175129-17179389:-); SINE/B4(chr2:17182452-17182713:-); LINE/L1(chr2:17173235-17173983:-); LINE/L1(chr2:17180089-17180552:-); LINE/L1(chr2:17170780-17170938:-); SINE/Alu(chr2:17170370-17170481:-); LINE/L1(chr2:17182774-17182920:-); LINE/L1(chr2:17183424-17183685:-); LINE/L1(chr2:17175006-17175108:-); LINE/L1(chr2:17181299-17181418:-)
MSTRG.20132	ENSMUST00000118746.1	Gm13325	1.05648	1.32355	1.17874	1.78328	1.36908	1.79231	4.57533	2.1468	1.53534	6.28801	1.41724	3.63637	0.330127	0.00521731	0.0265443	Extragenic	-
MSTRG.2014	MSTRG.2014.2	NA	0.545504	0.270219	0.376834	0.327678	0.440118	0.293598	6.83903	7.12757	9.80136	11.0709	0.375658	8.7097	0.15536	9.32331e-06	0.000164268	Intragenic	SINE/Alu(chr1:160418485-160418569:-); SINE/Alu(chr1:160363201-160363340:-); SINE/Alu(chr1:160549602-160549726:-); SINE/MIR(chr1:160511477-160511569:-); LINE/L1(chr1:160665007-160665149:-); SINE/B2(chr1:160315586-160315788:-); LINE/L1(chr1:160590212-160590679:-); SINE/Alu(chr1:160473974-160474075:-); SINE/B2(chr1:160722526-160722715:-); SINE/B2(chr1:160671057-160671218:-); SINE/Alu(chr1:160604824-…
MSTRG.20148	MSTRG.20148.13	NA	0	0	0	0	0	0.021366	17.518	0	0	5.41846	0.003561	5.73411	0.0626964	0.00746967	0.0356082	Intragenic	SINE/B2(chr2:18147964-18148149:+); SINE/Alu(chr2:18096168-18096303:+); SINE/B4(chr2:18130804-18130998:+); SINE/B2(chr2:18130004-18130037:+); SINE/ID(chr2:18084189-18084262:+); SINE/B4(chr2:18153290-18153382:+); SINE/ID(chr2:18074410-18074483:+); SINE/Alu(chr2:18067502-18067593:+); SINE/B2(chr2:18140798-18140972:+); SINE/Alu(chr2:18122614-18122735:+); SINE/Alu(chr2:18111031-18111175:+); SINE/B4(ch…
MSTRG.20148	MSTRG.20148.17	NA	0.085983	0	0.014172	0	0	0.058046	10.9099	6.39936	0	6.3452	0.026367	5.91361	0.0425997	2.78851e-05	0.000370071	Intragenic	SINE/B2(chr2:18147964-18148149:+); SINE/Alu(chr2:18096168-18096303:+); SINE/B4(chr2:18130804-18130998:+); SINE/B2(chr2:18130004-18130037:+); SINE/ID(chr2:18084189-18084262:+); SINE/B4(chr2:18153290-18153382:+); SINE/ID(chr2:18074410-18074483:+); SINE/Alu(chr2:18067502-18067593:+); SINE/B2(chr2:18140798-18140972:+); SINE/Alu(chr2:18122614-18122735:+); SINE/Alu(chr2:18111031-18111175:+); SINE/B4(ch…
MSTRG.20148	MSTRG.20148.18	NA	0.132769	0.127943	0.025579	0.022777	0.226069	0.227091	14.4778	9.03984	0.58767	5.91653	0.127038	7.50545	0.0469599	8.50014e-05	0.000882319	Intragenic	SINE/B2(chr2:18147964-18148149:+); SINE/Alu(chr2:18096168-18096303:+); SINE/B4(chr2:18130804-18130998:+); SINE/B2(chr2:18130004-18130037:+); SINE/ID(chr2:18084189-18084262:+); SINE/B4(chr2:18153290-18153382:+); SINE/ID(chr2:18074410-18074483:+); SINE/Alu(chr2:18067502-18067593:+); SINE/B2(chr2:18140798-18140972:+); SINE/Alu(chr2:18122614-18122735:+); SINE/Alu(chr2:18111031-18111175:+); SINE/B4(ch…
MSTRG.20148	MSTRG.20148.19	NA	0.061325	0.101962	0.090678	0.14626	0.211557	0.130038	4.13636	2.2161	0	1.2205	0.123637	1.89324	0.195709	0.00120837	0.00777137	Intragenic	SINE/B2(chr2:18147964-18148149:+); SINE/Alu(chr2:18096168-18096303:+); SINE/B4(chr2:18130804-18130998:+); SINE/B2(chr2:18130004-18130037:+); SINE/ID(chr2:18084189-18084262:+); SINE/B4(chr2:18153290-18153382:+); SINE/ID(chr2:18074410-18074483:+); SINE/Alu(chr2:18067502-18067593:+); SINE/B2(chr2:18140798-18140972:+); SINE/Alu(chr2:18122614-18122735:+); SINE/Alu(chr2:18111031-18111175:+); SINE/B4(ch…
MSTRG.20148	MSTRG.20148.20	NA	0	0.050143	0.07078	0	0.130522	0.081163	6.09627	7.13729	0	9.47227	0.055435	5.67646	0.0476881	6.18008e-05	0.000683558	Intragenic	SINE/B2(chr2:18147964-18148149:+); SINE/Alu(chr2:18096168-18096303:+); SINE/B4(chr2:18130804-18130998:+); SINE/B2(chr2:18130004-18130037:+); SINE/B2(chr2:18186638-18186841:+); SINE/ID(chr2:18084189-18084262:+); SINE/B4(chr2:18153290-18153382:+); SINE/ID(chr2:18074410-18074483:+); SINE/Alu(chr2:18067502-18067593:+); SINE/B2(chr2:18140798-18140972:+); SINE/ID(chr2:18188167-18188218:+); SINE/Alu(chr…
MSTRG.20157	MSTRG.20157.1	NA	3.87371	3.56595	3.70964	2.70464	3.50893	3.7406	122.989	88.8412	17.4985	151.296	3.51724	95.1561	0.0144383	2.32308e-07	1.56081e-05	Intragenic	SINE/B2(chr2:18388999-18389184:-); SINE/Alu(chr2:18374105-18374255:-); SINE/B4(chr2:18215333-18215494:-); LINE/L1(chr2:18249971-18251109:-); LINE/L1(chr2:18349793-18350174:-); SINE/Alu(chr2:18383035-18383131:-); SINE/B4(chr2:18337391-18337546:-); SINE/B2(chr2:18363106-18363300:-); SINE/B4(chr2:18305513-18305609:-); SINE/Alu(chr2:18332835-18332952:-); SINE/B4(chr2:18343976-18344138:-); SINE/B4(chr…
MSTRG.20164	MSTRG.20164.3	NA	0	0	0.03226	0	0	0	0.540069	0.900792	0	3.60999	0.005377	1.26271	0.274373	0.00823895	0.0385256	Extragenic	SINE/B2(chr2:18746260-18746398:-); SINE/B4(chr2:18749228-18749369:-); SINE/B2(chr2:18748421-18748474:-); SINE/Alu(chr2:18746142-18746251:-); SINE/B2(chr2:18750544-18750759:-); SINE/ID(chr2:18744758-18744822:-); SINE/Alu(chr2:18748275-18748415:-); SINE/Alu(chr2:18753954-18754097:-); SINE/Alu(chr2:18744824-18744946:-); LINE/L2(chr2:18744954-18745040:-)
MSTRG.20167	MSTRG.20167.3	NA	0.124702	0.21272	0.17947	0.216061	0.216679	0.246979	1.33671	1.34801	0.955227	1.26088	0.199435	1.22521	0.48762	2.55861e-06	6.64383e-05	Intragenic	SINE/B4(chr2:18914403-18914686:-); SINE/B4(chr2:18940227-18940301:-); SINE/Alu(chr2:18941233-18941355:-); SINE/MIR(chr2:18894673-18894754:-); SINE/B4(chr2:18871881-18872035:-); SINE/B2(chr2:18927243-18927431:-); SINE/Alu(chr2:18964316-18964443:-); SINE/ID(chr2:18920164-18920245:-); LINE/L2(chr2:18959449-18959568:-); SINE/ID(chr2:18903623-18903668:-); SINE/Alu(chr2:18850378-18850484:-); SINE/ID(ch…
MSTRG.20172	ENSMUST00000150514.7	4930447M23Rik	4.02587	4.12209	2.77494	0.919796	2.47869	0.856749	5.90703	25.2923	0	11.262	2.52969	10.6153	0.0825918	0.0113323	0.0498254	Intragenic	SINE/ID(chr2:19346800-19346866:+); SINE/Alu(chr2:19352122-19352214:+)
MSTRG.20172	MSTRG.20172.13	NA	6.25211	5.54824	6.09057	2.66175	4.36883	4.19077	23.7376	22.1743	0	7.70477	4.85205	13.4042	0.0850906	0.00277204	0.0156436	Intragenic	SINE/ID(chr2:19346800-19346866:+); SINE/Alu(chr2:19352122-19352214:+)
MSTRG.20172	MSTRG.20172.14	NA	1.02425	0.192144	0.269302	0.296909	0.280064	0.376948	7.47134	9.10079	0	6.7692	0.406603	5.83533	0.061482	0.000276065	0.0022934	Intragenic	SINE/ID(chr2:19346800-19346866:+); SINE/Alu(chr2:19352122-19352214:+)
MSTRG.20172	MSTRG.20172.18	NA	1.26689	0.430405	0.372488	0.472445	0.559098	0.45452	2.39158	6.51264	0	4.64496	0.592641	3.38729	0.159393	0.00512172	0.0261494	Intragenic	SINE/ID(chr2:19346800-19346866:+); SINE/Alu(chr2:19352122-19352214:+)
MSTRG.20172	MSTRG.20172.21	NA	1.15018	0.200146	0.245123	0.310559	0.58227	0.777416	2.62128	6.43683	0	4.8152	0.544282	3.46833	0.14602	0.00430438	0.0226648	Intragenic	SINE/ID(chr2:19346800-19346866:+); SINE/Alu(chr2:19352122-19352214:+)
MSTRG.20172	MSTRG.20172.9	NA	0.208542	0.052473	0.180705	0.0996	0.302619	0.500355	3.43693	1.82732	0	0.995879	0.224049	1.56503	0.248026	0.00218761	0.0128413	Intragenic	SINE/ID(chr2:19346800-19346866:+); SINE/Alu(chr2:19352122-19352214:+)
MSTRG.20210	MSTRG.20210.1	NA	13.1179	11.697	12.4675	10.4061	12.034	11.578	54.5269	50.4495	3.93885	41.1768	11.8834	37.523	0.0899298	0.000245404	0.00208344	Extragenic	SINE/B4(chr2:21224880-21225052:+); LINE/L1(chr2:21224392-21224557:-); SINE/B4(chr2:21228654-21228858:-); SINE/B2(chr2:21227696-21227824:-); LINE/L1(chr2:21228125-21228233:-)
MSTRG.20275	ENSMUST00000123483.7	Gm13387	0.059347	0.064596	0.164186	0.120138	0.072117	0.413471	6.15104	0.355094	0	2.7675	0.148976	2.31841	0.153944	0.00311562	0.017287	Extragenic	SINE/Alu(chr2:25135378-25135459:-); LINE/L1(chr2:25137539-25137918:-); LINE/L1(chr2:25135556-25135668:-); SINE/Alu(chr2:25139593-25139737:-); SINE/Alu(chr2:25137366-25137444:-); SINE/Alu(chr2:25135882-25136011:-); SINE/B2(chr2:25141321-25141501:-); SINE/Alu(chr2:25140658-25140803:-); SINE/Alu(chr2:25137425-25137536:-); SINE/B2(chr2:25135669-25135823:-)
MSTRG.20298	ENSMUST00000131185.7	Npdc1	0.151335	0.301218	0.219312	0.295412	0.648125	0.296167	1.52725	1.53336	0	5.52798	0.318595	2.14715	0.20989	0.00462326	0.0240361	Intragenic	-
MSTRG.203	MSTRG.203.1	NA	2.30682	2.19501	3.21634	2.918	2.74278	2.44406	17.4377	9.27978	0	11.507	2.63717	9.55611	0.0776901	0.000236832	0.00202353	Intragenic	LINE/L1(chr1:21181759-21181947:+); LINE/L1(chr1:21180933-21181350:+); SINE/B4(chr1:21184331-21184492:+); SINE/B4(chr1:21182994-21183115:+); SINE/B2(chr1:21179750-21179934:+); SINE/MIR(chr1:21176545-21176647:+); LINE/L1(chr1:21181351-21181758:+)
MSTRG.20300	ENSMUST00000132596.7	Paxx	0.149497	0	0.162287	0.027545	0.207087	0.043543	5.36448	4.38477	0	1.31777	0.098326	2.76676	0.134662	0.00177877	0.0107801	Intragenic	-
MSTRG.20340	MSTRG.20340.1	NA	0.763605	0.981639	0.827395	0.979718	1.15064	0.804326	10.2532	13.229	0	3.81736	0.917887	6.82491	0.0885658	0.00394125	0.021079	Intragenic	SINE/Alu(chr2:26384920-26385002:-)
MSTRG.20340	MSTRG.20340.9	NA	0.223744	0.448681	0.190906	0.103122	0.376996	0.231005	5.99416	2.46883	0	2.20135	0.262409	2.66609	0.141903	0.000329035	0.0026436	Intragenic	SINE/Alu(chr2:26384920-26385002:-)
MSTRG.20355	MSTRG.20355.2	NA	3.42354	0.967742	2.45955	0	3.3811	2.19996	5.47063	15.763	2.02563	12.0478	2.07198	8.82678	0.11767	0.00895276	0.0412125	Intragenic	-
MSTRG.20362	ENSMUST00000135725.1	Slc2a6	0	0	0	0	0.056128	0	2.31996	0.940044	0	1.35808	0.009355	1.15452	0.252701	6.33018e-05	0.000696671	Intragenic	SINE/MIR(chr2:27024494-27024537:-)
MSTRG.2041	ENSMUST00000159706.7	Gas5	4.53313	3.64941	7.25408	2.01788	4.96097	11.7567	666.672	556.56	123.179	844.407	5.69536	547.705	0.00321351	1.71455e-06	5.11453e-05	Extragenic	-
MSTRG.2041	ENSMUST00000162558.7	Gas5	4.01819	3.53764	4.59096	3.1625	4.80316	4.56548	330.972	662.34	4099.84	863.993	4.11299	1489.29	0.0212786	5.5321e-05	0.000627536	Extragenic	-
MSTRG.20507	ENSMUST00000118269.1	Gm13611	0.105087	0.138781	0.278285	0	0.370327	0.384649	2.65274	6.64172	0	1.51509	0.212855	2.70239	0.17553	0.00825189	0.0385679	Extragenic	-
MSTRG.2051	MSTRG.2051.1	NA	0.168338	0.147538	0.162145	0.149894	0.199922	0.178962	5.6154	1.4078	4.5222	5.99468	0.1678	4.38502	0.212674	0.00334555	0.0183571	Intragenic	SINE/Alu(chr1:161863298-161863434:-); SINE/Alu(chr1:161871155-161871300:-); SINE/Alu(chr1:161865322-161865454:-); SINE/MIR(chr1:161874368-161874544:-); SINE/MIR(chr1:161819075-161819266:-); SINE/Alu(chr1:161860561-161860707:-); SINE/B4(chr1:161868552-161868668:-); LINE/L1(chr1:161858216-161858485:-); SINE/B2(chr1:161861347-161861526:-); SINE/Alu(chr1:161857648-161857793:-); SINE/B2(chr1:161850903…
MSTRG.20558	ENSMUST00000134014.1	Gm13530	2.11751	2.3784	2.32519	2.39661	2.39588	4.09743	6.81998	17.2942	0	13.0536	2.6185	9.29195	0.104341	0.00699325	0.0337417	Extragenic	SINE/B2(chr2:33493496-33493708:+); LINE/L1(chr2:33491844-33492005:+); SINE/B4(chr2:33502559-33502688:+); SINE/Alu(chr2:33493396-33493492:+)
MSTRG.20569	ENSMUST00000134921.1	C230014O12Rik	1.79	1.48636	1.36932	1.19065	0.155454	1.34427	2.54485	3.44922	0	5.03023	1.22268	2.75607	0.225769	0.00575791	0.0287847	Extragenic	SINE/B4(chr2:34024427-34024653:-); SINE/MIR(chr2:34080409-34080636:-); LINE/L1(chr2:34076159-34076621:-); SINE/MIR(chr2:34082389-34082504:-); SINE/Alu(chr2:34081890-34082032:-); SINE/B4(chr2:34084541-34084666:-); SINE/B4(chr2:34054002-34054163:-); SINE/MIR(chr2:34078960-34079099:-); LINE/CR1(chr2:34037822-34037952:-); LINE/L1(chr2:34044513-34044801:-); LINE/L1(chr2:34024786-34025240:-); SINE/B4(c…
MSTRG.20585	ENSMUST00000119822.1	Gm13408	0.041155	0	0.04892	0	0	0.157896	2.16868	1.55721	1.40414	0.698094	0.041328	1.45703	0.431194	0.00347866	0.0189598	Intragenic	-
MSTRG.20592	ENSMUST00000156130.1	Fbxw2	0.149215	0	0.130394	0	0	0	3.42192	0	0	2.94119	0.046601	1.59078	0.194059	0.004461	0.0233319	Intragenic	SINE/B2(chr2:34821788-34821969:-); SINE/MIR(chr2:34821982-34822082:-); SINE/B4(chr2:34804517-34804621:-); SINE/Alu(chr2:34822133-34822263:-); SINE/B4(chr2:34807936-34808179:-); SINE/Alu(chr2:34810724-34810822:-); LINE/L2(chr2:34811755-34811936:-); SINE/B2(chr2:34816214-34816401:-); SINE/B2(chr2:34804622-34804773:-); SINE/ID(chr2:34810432-34810484:-); SINE/ID(chr2:34818350-34818409:-); SINE/Alu(ch…
MSTRG.20612	ENSMUST00000134679.1	Gm13446	1.54839	0.202268	0.161386	0.171145	0.291311	0.276631	1.98283	10.2151	0	10.2049	0.441855	5.60072	0.089467	0.00901135	0.0414374	Extragenic	SINE/B4(chr2:35556248-35556259:-); SINE/B4(chr2:35555863-35556025:-); SINE/Alu(chr2:35556260-35556324:-); SINE/B4(chr2:35556106-35556228:-)
MSTRG.20630	MSTRG.20630.1	NA	6.45	5.02792	5.24264	5.33565	6.94234	5.3011	30.6318	24.5171	2.22918	19.1947	5.71661	19.1432	0.104807	0.000496502	0.00371112	Extragenic	SINE/B4(chr2:36257690-36257972:+); LINE/L1(chr2:36258227-36258575:-); SINE/B4(chr2:36258010-36258131:-)
MSTRG.20674	MSTRG.20674.2	NA	0	0.115423	0	0	0	0	6.82223	8.16167	0	34.1765	0.019237	12.2901	0.0217094	0.000368481	0.00290227	Intragenic	LINE/L1(chr2:38633574-38633693:-); SINE/MIR(chr2:38598521-38598644:-); SINE/B2(chr2:38604807-38604992:-); SINE/MIR(chr2:38623506-38623607:-); SINE/5S-Deu-L2(chr2:38601111-38601199:-); SINE/Alu(chr2:38600551-38600643:-); SINE/B4(chr2:38596120-38596256:-); SINE/B4(chr2:38619811-38619982:-); SINE/B4(chr2:38641848-38642031:-); SINE/B4(chr2:38595996-38596069:-); SINE/Alu(chr2:38610383-38610448:-); SIN…
MSTRG.20707	ENSMUST00000118928.1	Gm13456	7.86114	8.77041	4.99898	8.99151	10.2064	7.86039	202.202	208.323	126.011	243.122	8.11481	194.915	0.03649	4.38085e-06	9.59151e-05	Extragenic	-
MSTRG.20773	MSTRG.20773.1	NA	2.93196	2.47136	2.89472	2.93664	0	0	19.3532	13.1973	5.45082	13.942	1.87245	12.9858	0.0864882	0.00656946	0.0320537	Intragenic	LINE/L1(chr2:48845946-48846629:+); LINE/L2(chr2:48820882-48820948:+); SINE/B4(chr2:48885930-48886177:+); SINE/ID(chr2:48864657-48864700:+); SINE/Alu(chr2:48823242-48823375:+); SINE/Alu(chr2:48823873-48823974:+); SINE/Alu(chr2:48852975-48853120:+); LINE/L1(chr2:48834102-48834579:+); SINE/Alu(chr2:48865828-48865969:+); LINE/L2(chr2:48826296-48826461:+); SINE/B2(chr2:48821406-48821601:+); SINE/Alu(c…
MSTRG.20777	ENSMUST00000147023.1	Mbd5	0	0.089825	0.053577	0	0.072041	0	1.88777	0	0	4.64659	0.035907	1.63359	0.209537	0.010716	0.0476711	Intragenic	LINE/L1(chr2:49009269-49009309:+); SINE/Alu(chr2:49020714-49020813:+); SINE/B2(chr2:49006427-49006474:+); SINE/B4(chr2:48992321-48992523:+); SINE/Alu(chr2:49042194-49042267:+); LINE/L1(chr2:49008834-49009042:+); LINE/L1(chr2:49011331-49012087:+); LINE/L1(chr2:49062047-49062668:+); SINE/B2(chr2:49006758-49006869:+); SINE/Alu(chr2:48987146-48987278:+); LINE/L1(chr2:49063382-49063727:+); LINE/L1(chr…
MSTRG.20777	ENSMUST00000147055.7	Mbd5	0.354487	0.257793	0.522638	0.753231	0.303389	0.555921	6.35489	4.36994	0	3.84547	0.45791	3.64258	0.114775	0.000314644	0.00254632	Intragenic	SINE/B2(chr2:49119510-49119694:+); SINE/B2(chr2:49085828-49086006:+); LINE/L1(chr2:49009269-49009309:+); LINE/L1(chr2:49197809-49197929:+); SINE/Alu(chr2:49020714-49020813:+); SINE/B2(chr2:49006427-49006474:+); SINE/B4(chr2:48992321-48992523:+); SINE/MIR(chr2:49143823-49144013:+); SINE/B4(chr2:49143462-49143733:+); LINE/L1(chr2:49153169-49153529:+); SINE/Alu(chr2:49042194-49042267:+); LINE/L1(chr…
MSTRG.20777	ENSMUST00000154653.7	Mbd5	0.166409	0.019033	0.022443	0.159139	0.102893	0.046886	2.02008	1.44503	0	1.08096	0.086134	1.13652	0.293644	0.000472061	0.0035562	Intragenic	SINE/B2(chr2:49085828-49086006:+); LINE/L1(chr2:49009269-49009309:+); SINE/Alu(chr2:49020714-49020813:+); SINE/B2(chr2:49006427-49006474:+); SINE/B4(chr2:48992321-48992523:+); SINE/Alu(chr2:49042194-49042267:+); LINE/L1(chr2:49008834-49009042:+); LINE/L1(chr2:49011331-49012087:+); SINE/B2(chr2:49093560-49093758:+); SINE/ID(chr2:49076739-49076802:+); LINE/L1(chr2:49062047-49062668:+); SINE/B2(chr2…
MSTRG.20777	MSTRG.20777.2	NA	0.819344	0.80168	0.461057	0	1.16203	0.598026	10.2343	10.3579	4.86509	32.5371	0.640355	14.4986	0.0541385	0.000227869	0.00196006	Intragenic	SINE/B2(chr2:49119510-49119694:+); SINE/B2(chr2:49085828-49086006:+); LINE/L1(chr2:49009269-49009309:+); LINE/L1(chr2:49197809-49197929:+); SINE/Alu(chr2:49020714-49020813:+); SINE/B2(chr2:49006427-49006474:+); SINE/B4(chr2:48992321-48992523:+); SINE/MIR(chr2:49143823-49144013:+); SINE/B4(chr2:49143462-49143733:+); LINE/L1(chr2:49153169-49153529:+); SINE/Alu(chr2:49042194-49042267:+); LINE/L1(chr…
MSTRG.20783	ENSMUST00000119733.1	Ap2m1-ps	0.206593	0.39048	0.219505	0.379356	0.400835	0.350316	3.49051	1.43093	4.29741	4.6101	0.324514	3.45724	0.34865	0.00700778	0.033799	Intragenic	-
MSTRG.20797	MSTRG.20797.10	NA	0.000346	0.068813	0.040433	0.059265	0.154609	0.0567	9.18178	0.588641	0	9.50103	0.063361	4.81786	0.0638705	0.00136475	0.00861131	Extragenic	LINE/L1(chr2:50436764-50436874:+); LINE/L2(chr2:50449599-50449680:+); LINE/L1(chr2:50381584-50381914:+); SINE/ID(chr2:50417369-50417426:+); SINE/B4(chr2:50338845-50338855:+); SINE/B4(chr2:50344402-50344609:+); LINE/L1(chr2:50431443-50431842:+); SINE/MIR(chr2:50435294-50435425:+); LINE/L1(chr2:50430149-50431442:+); LINE/L1(chr2:50422205-50423129:+); LINE/L1(chr2:50426437-50429394:+); LINE/L1(chr2:…
MSTRG.20797	MSTRG.20797.14	NA	0	0.300269	2.54813	0	0	0	8.09616	0.116859	0	6.75959	0.474733	3.74315	0.0799906	0.00397738	0.0212287	Extragenic	LINE/L1(chr2:50381584-50381914:+); SINE/ID(chr2:50417369-50417426:+); SINE/B4(chr2:50338845-50338855:+); SINE/B4(chr2:50344402-50344609:+); LINE/L1(chr2:50431443-50431842:+); LINE/L1(chr2:50430149-50431442:+); LINE/L1(chr2:50422205-50423129:+); LINE/L1(chr2:50426437-50429394:+); LINE/L1(chr2:50429623-50429924:+); LINE/L1(chr2:50423722-50423851:+); LINE/L1(chr2:50381039-50381291:+); SINE/Alu(chr2:…
MSTRG.20797	MSTRG.20797.15	NA	0	0	0	0	0	0.049667	11.4385	2.48445	0	10.5463	0.008278	6.11731	0.0400099	4.97772e-05	0.000577772	Extragenic	LINE/L1(chr2:50436764-50436874:+); LINE/L2(chr2:50449599-50449680:+); LINE/L1(chr2:50381584-50381914:+); SINE/ID(chr2:50417369-50417426:+); SINE/B4(chr2:50338845-50338855:+); SINE/B4(chr2:50344402-50344609:+); LINE/L1(chr2:50431443-50431842:+); SINE/MIR(chr2:50435294-50435425:+); LINE/L1(chr2:50430149-50431442:+); LINE/L1(chr2:50422205-50423129:+); LINE/L1(chr2:50426437-50429394:+); LINE/L1(chr2:…
MSTRG.20797	MSTRG.20797.16	NA	0	0	0.014481	0	0	0	5.77935	0.752208	0	33.2451	0.002414	9.94415	0.0383317	0.0044517	0.0232938	Extragenic	LINE/L1(chr2:50436764-50436874:+); LINE/L2(chr2:50449599-50449680:+); LINE/L1(chr2:50381584-50381914:+); SINE/Alu(chr2:50492556-50492686:+); SINE/ID(chr2:50417369-50417426:+); LINE/L1(chr2:50431443-50431842:+); SINE/MIR(chr2:50435294-50435425:+); LINE/L1(chr2:50430149-50431442:+); LINE/L1(chr2:50422205-50423129:+); LINE/L1(chr2:50426437-50429394:+); LINE/L1(chr2:50429623-50429924:+); LINE/L1(chr2…
MSTRG.20797	MSTRG.20797.17	NA	0.114964	0.098843	0.101765	0	0	0.047624	3.87688	3.22591	0	11.6371	0.060533	4.68497	0.0643932	0.000178374	0.00160308	Extragenic	LINE/L1(chr2:50381584-50381914:+); LINE/L1(chr2:50381039-50381291:+); SINE/B4(chr2:50372941-50373160:+); SINE/B2(chr2:50364694-50364882:+); LINE/L1(chr2:50367427-50367896:+); LINE/L1(chr2:50362587-50362726:+); LINE/L1(chr2:50360006-50360783:+); SINE/MIR(chr2:50357446-50357522:+); LINE/L1(chr2:50381986-50382166:+); LINE/L1(chr2:50355565-50355726:+); SINE/B4(chr2:50372781-50372900:+)
MSTRG.20810	ENSMUST00000120318.1	Gm13493	0.632656	0.964173	1.13159	1.20908	1.42874	1.39935	23.508	18.4346	23.2154	26.8103	1.1276	22.9921	0.088074	2.39897e-06	6.37337e-05	Extragenic	-
MSTRG.20842	MSTRG.20842.4	NA	0.078789	0.098451	0.231956	0.147986	0.115156	0.078364	2.70473	0.506248	0	1.96569	0.125117	1.29417	0.245563	0.000365654	0.00288515	Intragenic	SINE/B4(chr2:54717505-54717605:+); SINE/Alu(chr2:54689789-54689930:+); LINE/L1(chr2:54961654-54962600:+); LINE/L1(chr2:54520196-54520348:+); SINE/B2(chr2:54459935-54459967:+); LINE/L1(chr2:54983189-54983814:+); LINE/L2(chr2:54756602-54756839:+); LINE/L1(chr2:54633707-54633764:+); SINE/B2(chr2:54832608-54832627:+); LINE/L1(chr2:54716089-54716522:+); LINE/L1(chr2:54672377-54672756:+); LINE/L1(chr2:…
MSTRG.20853	MSTRG.20853.2	NA	0	0	0.559789	0	1.14712	0.155377	1.40188	2.42521	0	2.89331	0.31038	1.6801	0.228523	0.00483642	0.0249322	Intragenic	LINE/L1(chr2:55412468-55412743:+); LINE/L1(chr2:55413893-55414007:+); SINE/B4(chr2:55418156-55418256:+); SINE/Alu(chr2:55418178-55418281:+)
MSTRG.20859	ENSMUST00000126549.1	BB557941	1.10862	0.914802	1.05503	0.803574	0.984948	0.669399	3.13466	3.59337	0	2.78494	0.92273	2.37824	0.242028	0.000632782	0.00454066	Proximal	LINE/L1(chr2:57134520-57134781:-); SINE/B2(chr2:57173512-57173592:-); SINE/ID(chr2:57137226-57137274:-); SINE/Alu(chr2:57161248-57161338:-); SINE/B2(chr2:57136913-57137090:-); SINE/Alu(chr2:57137091-57137225:-); SINE/ID(chr2:57161166-57161240:-); LINE/L1(chr2:57128034-57128276:-); SINE/Alu(chr2:57161526-57161670:-); SINE/Alu(chr2:57141804-57141948:-); SINE/B4(chr2:57161339-57161384:-); SINE/ID(ch…
MSTRG.20859	MSTRG.20859.2	NA	0.072524	0.201312	0.251956	0.183213	0.401418	0.116339	1.73035	0.855664	0	2.32354	0.20446	1.22739	0.282485	0.000276105	0.00229358	Proximal	SINE/B2(chr2:57173512-57173592:-); SINE/Alu(chr2:57161248-57161338:-); SINE/ID(chr2:57161166-57161240:-); SINE/Alu(chr2:57161526-57161670:-); SINE/B4(chr2:57161339-57161384:-); SINE/ID(chr2:57165710-57165781:-); SINE/Alu(chr2:57156891-57157002:-); SINE/B4(chr2:57153048-57153178:-); SINE/B2(chr2:57164307-57164447:-); SINE/Alu(chr2:57165993-57166071:-); SINE/Alu(chr2:57165049-57165168:-); SINE/B2(c…
MSTRG.20885	ENSMUST00000118837.1	Gm13552	0.741512	0.428769	0.596486	0.640188	1.33225	0.545193	26.6458	44.9524	0	36.7559	0.714066	27.0885	0.0102928	0.000307174	0.00249961	Extragenic	-
MSTRG.20894	ENSMUST00000134908.1	Baz2b	0.011567	0.010972	0.06889	0	0.012732	0.034934	0.851294	1.72419	0	1.81499	0.023182	1.09762	0.29289	0.000769575	0.00532821	Intragenic	SINE/MIR(chr2:60208352-60208578:-); SINE/Alu(chr2:60206817-60206958:-)
MSTRG.20903	ENSMUST00000131813.1	Marchf7	0.171148	0.249566	0.16148	0.025038	0.434545	0.072753	1.65146	0.636085	0	3.64677	0.185755	1.48358	0.239606	0.00176275	0.0107	Intragenic	-
MSTRG.20917	MSTRG.20917.1	NA	0.631419	0.090552	0.535183	0.610973	0.33294	0.355636	2.77601	4.14031	0	1.65469	0.426117	2.14275	0.228022	0.00479457	0.0247509	Extragenic	SINE/B4(chr2:61538793-61538901:+); LINE/L1(chr2:61541250-61542003:+); LINE/L1(chr2:61533890-61533996:+)
MSTRG.20952	MSTRG.20952.1	NA	3.32158	1.53694	2.60117	1.73283	1.94841	1.5558	4.45753	3.30801	0	3.89884	2.11612	2.91609	0.273774	0.000551049	0.0040472	Extragenic	SINE/ID(chr2:63187571-63187645:+); LINE/L2(chr2:63192111-63192282:+); LINE/L1(chr2:63190205-63190829:+); SINE/B4(chr2:63193847-63193998:+); SINE/B4(chr2:63188191-63188508:+)
MSTRG.20952	MSTRG.20952.2	NA	0.120288	0.104197	0.037231	0	0.182078	0.04489	0.573398	1.62295	0	1.96961	0.081447	1.04149	0.338171	0.00498466	0.0255678	Extragenic	SINE/ID(chr2:63187571-63187645:+); LINE/L2(chr2:63192111-63192282:+); LINE/L1(chr2:63190205-63190829:+); SINE/B4(chr2:63193847-63193998:+); SINE/B4(chr2:63188191-63188508:+)
MSTRG.20968	MSTRG.20968.1	NA	1.07011	1.7575	1.3422	1.89468	2.8766	2.64935	85.469	77.4435	46.4945	85.6292	1.93174	73.7591	0.0283854	3.24265e-06	7.76747e-05	Intragenic	SINE/B4(chr2:65629155-65629251:+); SINE/Alu(chr2:65712188-65712294:+); LINE/L1(chr2:65737596-65741283:+); LINE/L1(chr2:65732554-65732628:+); SINE/B4(chr2:65742368-65742454:+); SINE/Alu(chr2:65753960-65754095:+); SINE/B4(chr2:65684611-65684673:+); LINE/L1(chr2:65632488-65632646:+); SINE/B4(chr2:65675623-65675750:+); LINE/L1(chr2:65642626-65643743:+); SINE/B2(chr2:65660636-65660844:+); LINE/L1(chr2…
MSTRG.20968	MSTRG.20968.2	NA	0.775273	1.48894	0.679484	1.01669	1.97166	0.584958	42.8699	25.7307	0.040769	21.4874	1.08617	22.5322	0.0156736	0.000339589	0.00271416	Intragenic	SINE/B4(chr2:65629155-65629251:+); SINE/Alu(chr2:65712188-65712294:+); LINE/L1(chr2:65737596-65741283:+); LINE/L1(chr2:65732554-65732628:+); SINE/B4(chr2:65742368-65742454:+); SINE/Alu(chr2:65753960-65754095:+); SINE/B4(chr2:65684611-65684673:+); LINE/L1(chr2:65632488-65632646:+); SINE/B4(chr2:65675623-65675750:+); LINE/L1(chr2:65642626-65643743:+); SINE/B2(chr2:65660636-65660844:+); LINE/L1(chr2…
MSTRG.20980	MSTRG.20980.16	NA	0.241255	0.212045	0.17515	0.190813	0.145027	0.144441	2.23812	2.38211	0	2.04491	0.184789	1.66628	0.220905	0.000145537	0.00135648	Intragenic	SINE/ID(chr2:66400184-66400245:-); LINE/L1(chr2:66385879-66386290:-); LINE/CR1(chr2:66389871-66390035:-); SINE/B4(chr2:66378011-66378292:-); SINE/Alu(chr2:66388852-66388986:-); SINE/B2(chr2:66397254-66397441:-); SINE/MIR(chr2:66392501-66392703:-); SINE/B4(chr2:66394910-66395087:-); SINE/Alu(chr2:66385705-66385831:-); SINE/ID(chr2:66403077-66403141:-); SINE/Alu(chr2:66398588-66398653:-); SINE/Alu(…
MSTRG.20980	MSTRG.20980.17	NA	0	0	0	0	0	0	2.02716	1.74253	0	2.38352	0	1.5383	0.195246	2.26828e-05	0.00031688	Intragenic	SINE/MIR(chr2:66415985-66416102:-); SINE/Alu(chr2:66417405-66417500:-); LINE/L1(chr2:66428391-66429123:-); SINE/B2(chr2:66422437-66422592:-); SINE/MIR(chr2:66419033-66419185:-); LINE/L1(chr2:66436480-66436626:-)
MSTRG.20980	MSTRG.20980.5	NA	0.640535	1.83681	0.033626	1.50238	0	2.1392	29.4048	10.2665	3.60916	17.0912	1.02542	15.0929	0.0560981	0.00222973	0.0130419	Intragenic	SINE/ID(chr2:66400184-66400245:-); LINE/L1(chr2:66385879-66386290:-); SINE/B4(chr2:66291094-66291256:-); SINE/B4(chr2:66276053-66276208:-); LINE/CR1(chr2:66389871-66390035:-); SINE/Alu(chr2:66361872-66362012:-); LINE/L1(chr2:66300976-66301025:-); SINE/Alu(chr2:66301179-66301309:-); SINE/B4(chr2:66378011-66378292:-); SINE/Alu(chr2:66388852-66388986:-); LINE/L1(chr2:66297224-66297297:-); SINE/B2(ch…
MSTRG.20980	MSTRG.20980.7	NA	5.9e-05	0	0	0	0	0.883681	33.5554	18.4051	0	44.0368	0.14729	23.9993	0.00686065	4.32058e-05	0.000516635	Intragenic	SINE/ID(chr2:66400184-66400245:-); LINE/L1(chr2:66385879-66386290:-); SINE/B4(chr2:66291094-66291256:-); SINE/B4(chr2:66276053-66276208:-); LINE/CR1(chr2:66389871-66390035:-); SINE/Alu(chr2:66361872-66362012:-); LINE/L1(chr2:66300976-66301025:-); SINE/Alu(chr2:66301179-66301309:-); SINE/B4(chr2:66378011-66378292:-); SINE/Alu(chr2:66388852-66388986:-); LINE/L1(chr2:66297224-66297297:-); SINE/B2(ch…
MSTRG.20997	MSTRG.20997.1	NA	0.542524	0	0	0	0	0.328955	7.64723	9.61127	0	5.4319	0.145247	5.6726	0.0541612	0.000312348	0.00253167	Intragenic	LINE/L1(chr2:67696527-67696921:+); LINE/L1(chr2:67759629-67760375:+); SINE/Alu(chr2:67624387-67624522:+); LINE/L1(chr2:67574813-67574909:+); LINE/L1(chr2:67800973-67801392:+); SINE/B4(chr2:67741013-67741119:+); SINE/B2(chr2:67614775-67614984:+); LINE/L1(chr2:67676011-67676233:+); LINE/L1(chr2:67582147-67582851:+); SINE/Alu(chr2:67624179-67624262:+); LINE/L1(chr2:67606492-67607625:+); LINE/L1(chr2…
MSTRG.20997	MSTRG.20997.2	NA	1.17789	2.35953	1.56625	1.80841	2.14547	2.84661	5.85826	2.38117	0.828167	4.33896	1.98403	3.35164	0.352252	0.00921073	0.0422005	Intragenic	LINE/L1(chr2:67934620-67934743:+); LINE/L1(chr2:67696527-67696921:+); LINE/L1(chr2:67759629-67760375:+); SINE/Alu(chr2:67624387-67624522:+); LINE/L1(chr2:67574813-67574909:+); LINE/L1(chr2:67800973-67801392:+); SINE/B4(chr2:67741013-67741119:+); LINE/L1(chr2:68053031-68053096:+); SINE/B2(chr2:68030184-68030374:+); SINE/Alu(chr2:68113098-68113206:+); SINE/B2(chr2:67614775-67614984:+); SINE/B2(chr2…
MSTRG.21019	ENSMUST00000175684.7	Cers6	0	0	0.031548	0.071629	0	0.209702	1.01588	2.09347	0	1.71498	0.052147	1.20608	0.287813	0.00167776	0.0102699	Intragenic	LINE/L1(chr2:68945608-68945665:+); LINE/L1(chr2:68869168-68869232:+); SINE/B4(chr2:68968056-68968178:+); SINE/B2(chr2:68868922-68869019:+); SINE/B2(chr2:68872638-68872838:+); LINE/L1(chr2:68996662-68996698:+); LINE/L1(chr2:69029952-69031509:+); LINE/L1(chr2:69009422-69009674:+); LINE/L1(chr2:68938984-68943524:+); LINE/L1(chr2:68988723-68988794:+); SINE/Alu(chr2:69063475-69063612:+); LINE/L1(chr2:…
MSTRG.21037	MSTRG.21037.3	NA	0	0	0.007621	0	0	0	3.56036	2.03562	0	0.988834	0.00127	1.6462	0.198613	0.000872138	0.00591566	Intragenic	LINE/L1(chr2:69835601-69835970:+); SINE/ID(chr2:69829778-69829824:+); SINE/Alu(chr2:69834347-69834489:+); SINE/B2(chr2:69832018-69832200:+); LINE/L1(chr2:69825446-69825613:+); SINE/B4(chr2:69835441-69835569:+); SINE/MIR(chr2:69826588-69826663:+); SINE/B4(chr2:69825221-69825394:+); LINE/L1(chr2:69835356-69835440:+); SINE/B2(chr2:69827034-69827223:+); SINE/B2(chr2:69831701-69831895:+); SINE/MIR(chr…
MSTRG.21043	ENSMUST00000140507.1	Rpl9-ps7	1.60647	1.45987	1.35909	0.845311	1.40192	1.18565	60.9849	33.756	4.65834	47.9576	1.30972	36.8392	0.0162588	6.31128e-07	2.70831e-05	Extragenic	-
MSTRG.21043	MSTRG.21043.1	NA	0	0.737221	1.30413	0	0.482852	1.44443	58.0953	33.5228	4.15126	18.9833	0.661439	28.6882	0.0162296	4.90156e-05	0.000570488	Extragenic	-
MSTRG.21068	ENSMUST00000137251.2	Dlx1as	12.4386	9.08465	8.96129	10.6832	10.324	8.47463	23.31	35.1101	0	34.6909	9.99441	23.2777	0.0798199	0.00572216	0.0286347	Extragenic	-
MSTRG.21093	ENSMUST00000123087.7	Sp3os	2.04316	0.68961	1.57206	1.0686	1.30879	1.60235	13.5436	15.3539	0	9.93476	1.38076	9.70807	0.0516504	0.00035317	0.00280262	Extragenic	SINE/Alu(chr2:72986042-72986189:+); LINE/L1(chr2:72985805-72986041:+); SINE/Alu(chr2:72984128-72984225:+); SINE/Alu(chr2:72983968-72984077:+); SINE/B4(chr2:72983378-72983508:+); SINE/Alu(chr2:72985729-72985774:+); SINE/Alu(chr2:72982045-72982191:+)
MSTRG.21093	ENSMUST00000137941.1	Sp3os	0.387616	0.23158	0.018063	0.098713	0.338472	0.046708	1.452	1.10745	0	2.38583	0.186859	1.23632	0.286553	0.000768452	0.00532174	Extragenic	-
MSTRG.21115	MSTRG.21115.2	NA	0.511586	2.51817	1.1639	0.474512	0.634533	1.1626	3.96731	2.36393	0	7.92701	1.07755	3.56456	0.147538	0.00172526	0.0105041	Extragenic	SINE/B4(chr2:73562052-73562261:+); SINE/B4(chr2:73565125-73565395:+); SINE/B2(chr2:73564325-73564510:+); SINE/B4(chr2:73563369-73563575:+); SINE/MIR(chr2:73564689-73564784:+); SINE/B4(chr2:73562319-73562377:+)
MSTRG.21130	MSTRG.21130.1	NA	0.381414	0.259983	0.350514	0.187604	0.438069	0.285649	2.83526	3.74048	4.50544	9.93651	0.317205	5.25442	0.206595	0.00205168	0.0121501	Extragenic	SINE/Alu(chr2:74515406-74515497:+)
MSTRG.21131	MSTRG.21131.1	NA	0.540002	0.107606	0.980572	0.26563	0.326046	0.293175	1.90257	6.42967	0	8.35912	0.418839	4.17284	0.105712	0.00252118	0.0144674	Extragenic	SINE/B4(chr2:74516738-74516912:-)
MSTRG.2114	MSTRG.2114.1	NA	0.903233	1.05813	1.15846	1.38544	1.01746	1.08194	6.98324	3.09431	3.18171	4.83385	1.10078	4.52328	0.291755	0.000386651	0.00301807	Extragenic	SINE/MIR(chr1:164863712-164863862:+); LINE/L2(chr1:164867879-164868407:+); SINE/MIR(chr1:164869467-164869571:+); SINE/Alu(chr1:164866407-164866551:+); SINE/Alu(chr1:164865531-164865671:+); SINE/Alu(chr1:164871452-164871603:+)
MSTRG.2114	MSTRG.2114.3	NA	0	0.693549	0	0.569948	0	0	2.37642	10.379	0	11.2213	0.210583	5.99419	0.0771392	0.00782807	0.0369715	Extragenic	SINE/MIR(chr1:164863712-164863862:+); LINE/L2(chr1:164867879-164868407:+); SINE/MIR(chr1:164869467-164869571:+); SINE/Alu(chr1:164866407-164866551:+); SINE/Alu(chr1:164865531-164865671:+); SINE/Alu(chr1:164871452-164871603:+)
MSTRG.21149	ENSMUST00000118499.1	Rps6-ps4	0.181557	0.130478	0.075086	0.257484	0.115344	0.16736	1.89106	2.34625	2.28206	1.62105	0.154551	2.03511	0.44051	8.05435e-06	0.000147263	Extragenic	-
MSTRG.21152	ENSMUST00000132392.1	Hnrnpa3	0.922096	1.96045	1.63722	0.744812	2.50986	2.30323	5.06396	5.3775	0	7.22574	1.67961	4.4168	0.151488	0.00150826	0.00936606	Intragenic	SINE/Alu(chr2:75660753-75660859:+); SINE/B4(chr2:75660730-75660858:+)
MSTRG.21193	MSTRG.21193.1	NA	22.847	21.349	25.283	20.7506	21.1491	17.7756	109.826	89.6502	0	83.9255	21.5257	70.8504	0.0289757	0.00123153	0.00789385	Extragenic	-
MSTRG.21238	MSTRG.21238.1	NA	13.0086	10.1293	11.3666	10.1568	9.83041	9.02229	35.4019	27.8656	4.71815	36.6065	10.5857	26.148	0.14014	6.64322e-05	0.000723842	Extragenic	LINE/L1(chr2:83669110-83669208:-); SINE/B4(chr2:83667236-83667348:-); LINE/L1(chr2:83668399-83668541:-)
MSTRG.21241	MSTRG.21241.3	NA	0	0	0	0.114309	0	0	2.80574	2.64636	0	6.96852	0.019051	3.10516	0.101673	0.000273232	0.00227398	Intragenic	SINE/Alu(chr2:83765556-83765632:+); SINE/Alu(chr2:83764722-83764863:+); SINE/B2(chr2:83738281-83738350:+); SINE/Alu(chr2:83767509-83767654:+); SINE/B4(chr2:83775432-83775451:+); SINE/Alu(chr2:83801311-83801454:+); LINE/L2(chr2:83753703-83753961:+); LINE/L1(chr2:83773568-83774499:+); SINE/B4(chr2:83728137-83728293:+); SINE/MIR(chr2:83759030-83759139:+); SINE/Alu(chr2:83796910-83797029:+); SINE/Alu…
MSTRG.21251	MSTRG.21251.3	NA	0.327401	0.08976	0.077491	0.401787	0.233228	0.362824	2.22315	3.80406	2.85477	1.9638	0.248749	2.71145	0.410551	0.00107228	0.00703521	Extragenic	LINE/L1(chr2:84542072-84542314:-); SINE/Alu(chr2:84540119-84540260:-); LINE/L1(chr2:84524038-84524292:-); LINE/L1(chr2:84553074-84553203:-); SINE/B4(chr2:84529952-84530137:-); SINE/Alu(chr2:84512059-84512153:-); SINE/B2(chr2:84520295-84520502:-); LINE/L1(chr2:84542347-84542510:-); SINE/B2(chr2:84552258-84552441:-); SINE/Alu(chr2:84538787-84538927:-); SINE/Alu(chr2:84546517-84546617:-); LINE/L1(ch…
MSTRG.21254	MSTRG.21254.1	NA	17.2534	16.9396	18.1353	17.9849	16.8723	18.5784	42.4016	45.2407	7.18236	30.6715	17.6273	31.374	0.237389	0.00233508	0.0135525	Extragenic	SINE/B4(chr2:84587598-84587737:-); SINE/Alu(chr2:84586793-84586929:-); LINE/L1(chr2:84586967-84587389:+)
MSTRG.21293	ENSMUST00000119272.1	Gm13736	0	0	0	0.235183	0	0	3.69061	3.81826	4.06387	1.30923	0.039197	3.22049	0.350496	0.00340728	0.0186352	Proximal	-
MSTRG.21320	ENSMUST00000118431.1	Gm13772	0.307775	0.112805	0.189714	0.23295	0.188929	0.141416	4.65694	4.1105	7.53557	1.65048	0.195598	4.48837	0.397234	0.00917803	0.0420842	Extragenic	-
MSTRG.21368	MSTRG.21368.1	NA	0.374983	0.555558	0.572254	0.348477	0.224837	0.691631	3.03889	2.04317	0.882678	2.38732	0.46129	2.08801	0.29545	1.6649e-05	0.000251324	Intragenic	SINE/ID(chr2:91926553-91926640:+); SINE/MIR(chr2:91924638-91924766:+); SINE/Alu(chr2:91926384-91926506:+)
MSTRG.21423	ENSMUST00000129661.1	Mir670hg	9.35898	7.94676	7.81257	7.71511	9.21584	7.75311	11.6428	18.0435	0	18.1799	8.3004	11.9665	0.166128	0.0104943	0.0468939	Proximal	SINE/MIR(chr2:94258157-94258331:-); SINE/Alu(chr2:94262251-94262389:-); SINE/B4(chr2:94257492-94257788:-); SINE/MIR(chr2:94255271-94255468:-)
MSTRG.21434	ENSMUST00000152313.1	2810002D19Rik	10.161	4.21203	10.9076	9.403	5.39123	4.09178	26.7054	31.7484	0	20.8073	7.36111	19.8153	0.0646845	0.00347156	0.0189273	Extragenic	SINE/B2(chr2:94407973-94408154:+)
MSTRG.21438	MSTRG.21438.3	NA	0.27595	0	0.290386	0.180424	0.168088	0.202863	1.28341	1.04241	0.281032	2.96148	0.186285	1.39208	0.296935	0.000689171	0.00486626	Intragenic	LINE/L1(chr2:96973857-96973987:+); SINE/Alu(chr2:97389908-97389999:+); LINE/L1(chr2:96943903-96944222:+); SINE/Alu(chr2:96990751-96990853:+); SINE/MIR(chr2:96614966-96615121:+); SINE/B2(chr2:96587292-96587481:+); LINE/L1(chr2:96995781-96996068:+); SINE/Alu(chr2:97426312-97426457:+); LINE/L1(chr2:97172637-97173609:+); SINE/ID(chr2:96873566-96873619:+); SINE/Alu(chr2:97624616-97624750:+); LINE/L1(c…
MSTRG.21438	MSTRG.21438.4	NA	0.042363	0.073994	0.046546	0	0.033218	0.049094	2.05981	1.25852	0	1.94937	0.040869	1.31692	0.228368	7.89267e-06	0.000145185	Intragenic	LINE/L1(chr2:96973857-96973987:+); LINE/L1(chr2:96943903-96944222:+); SINE/Alu(chr2:96990751-96990853:+); SINE/MIR(chr2:96614966-96615121:+); SINE/B2(chr2:96587292-96587481:+); LINE/L1(chr2:96995781-96996068:+); SINE/ID(chr2:96873566-96873619:+); SINE/Alu(chr2:96577187-96577316:+); LINE/L1(chr2:96988918-96988975:+); LINE/L1(chr2:96606341-96606556:+); SINE/B4(chr2:96648056-96648132:+); LINE/L1(chr…
MSTRG.21493	MSTRG.21493.3	NA	0.386558	0.09246	0.392157	0.122157	0.344788	0.133299	6.8154	8.64536	1.31181	7.06084	0.245236	5.95836	0.0806363	1.22984e-05	0.000201138	Intragenic	SINE/B4(chr2:102095566-102095640:-); LINE/L1(chr2:102070767-102071160:-); SINE/B4(chr2:102175541-102175625:-); SINE/Alu(chr2:101967097-101967206:-); LINE/L1(chr2:101968993-101969182:-); LINE/L1(chr2:102177911-102178804:-); SINE/MIR(chr2:101953727-101953882:-); LINE/L2(chr2:102037493-102037563:-); SINE/MIR(chr2:102096893-102096964:-); SINE/B4(chr2:102005096-102005326:-); SINE/ID(chr2:102079411-102…
MSTRG.21507	ENSMUST00000136221.7	Slc1a2	0.1597	0.481826	0.71576	0.840291	0.829392	1.16338	7.78072	19.296	0	8.88378	0.698392	8.99012	0.0549742	0.00267903	0.0152098	Intragenic	SINE/B4(chr2:102688093-102688223:+); SINE/Alu(chr2:102691625-102691684:+); SINE/MIR(chr2:102723258-102723442:+); SINE/MIR(chr2:102711737-102711948:+); SINE/Alu(chr2:102716196-102716326:+); SINE/B4(chr2:102677906-102678182:+); SINE/ID(chr2:102692176-102692226:+); LINE/L1(chr2:102683511-102683718:+); SINE/B4(chr2:102700293-102700585:+); SINE/B2(chr2:102685504-102685654:+); SINE/MIR(chr2:102686590-1…
MSTRG.21553	MSTRG.21553.1	NA	14.4841	13.6552	14.6137	13.8296	13.2375	12.7069	31.122	29.7389	6.31503	20.5416	13.7545	21.9294	0.294321	0.00204025	0.0120937	Extragenic	SINE/B4(chr2:104669865-104669988:-); SINE/Alu(chr2:104669010-104669117:+); SINE/ID(chr2:104669743-104669790:-); SINE/B2(chr2:104669215-104669407:+); SINE/Alu(chr2:104667075-104667186:-); SINE/B2(chr2:104666860-104667047:-); SINE/B2(chr2:104666637-104666820:-); SINE/Alu(chr2:104668859-104668916:-); SINE/Alu(chr2:104667572-104667714:+); SINE/Alu(chr2:104668243-104668383:+)
MSTRG.21554	MSTRG.21554.1	NA	65.9174	55.376	63.1242	54.1793	54.7694	46.8324	267.297	327.96	43.7985	283.126	56.6998	230.545	0.0837603	0.000105559	0.00104491	Extragenic	SINE/Alu(chr2:104675188-104675323:-); SINE/Alu(chr2:104671683-104671772:-); SINE/Alu(chr2:104671025-104671092:-)
MSTRG.21596	MSTRG.21596.2	NA	0.119535	0.082256	0.046649	0.099758	0.044566	0.0298	7.83424	1.75147	0	0.997234	0.070427	2.64574	0.147978	0.0044078	0.0230989	Extragenic	-
MSTRG.21605	MSTRG.21605.1	NA	10.5939	7.2119	8.27688	7.45093	8.25002	8.03154	83.4729	55.8369	6.50267	70.2002	8.30253	54.0032	0.0444022	1.66335e-05	0.000251156	Extragenic	SINE/ID(chr2:107301684-107301780:+); SINE/Alu(chr2:107301781-107301900:+)
MSTRG.21606	MSTRG.21606.1	NA	0.127918	0.41943	0.465384	0.244572	0.3887	0.210572	2.73034	4.0703	2.6133	9.39603	0.309429	4.70249	0.174156	0.00103556	0.00683212	Extragenic	SINE/B4(chr2:107310420-107310525:+); SINE/B4(chr2:107311239-107311403:+)
MSTRG.21607	MSTRG.21607.1	NA	11.6504	8.57989	9.64604	7.70112	8.33594	9.18647	73.2528	41.5641	16.4862	53.1541	9.18332	46.1143	0.0943131	1.02333e-06	3.62714e-05	Extragenic	-
MSTRG.21608	MSTRG.21608.1	NA	0.989168	1.35294	0.875747	1.03121	1.00293	0.789774	6.30205	2.86486	0	6.96196	1.00696	4.03222	0.132378	0.00024009	0.00204588	Extragenic	-
MSTRG.21610	MSTRG.21610.1	NA	2.62791	2.26522	1.78911	1.48097	1.93811	1.3669	9.28846	3.49511	0	6.34977	1.91137	4.78334	0.146658	0.000228127	0.00196214	Extragenic	SINE/B4(chr2:107372314-107372440:-)
MSTRG.21616	ENSMUST00000121752.1	Hadhb-ps	0	0.086851	0.066497	0.038319	0.091082	0.147321	2.58391	1.62279	2.52646	2.60953	0.071678	2.33567	0.324092	3.30139e-05	0.000420082	Extragenic	-
MSTRG.21617	MSTRG.21617.1	NA	0.611317	0.359702	0.57538	0	0	0.582857	3.64062	3.28966	0	5.07409	0.354876	3.00109	0.112588	1.49547e-05	0.000231996	Extragenic	-
MSTRG.21627	ENSMUST00000151163.1	Lin7c	0	0	0.084739	0	0	0.049391	1.98649	1.87721	0	1.2095	0.022355	1.2683	0.246246	0.000129497	0.00123294	Intragenic	SINE/Alu(chr2:109894684-109894810:+); SINE/ID(chr2:109894915-109894979:+); SINE/Alu(chr2:109896579-109896725:+); SINE/B4(chr2:109895187-109895303:+); SINE/ID(chr2:109896127-109896197:+); SINE/Alu(chr2:109895329-109895400:+)
MSTRG.21628	ENSMUST00000146110.1	Platr8	0	0.009689	0.009562	0	0.085585	0.067966	1.10568	1.30276	0	1.93107	0.0288	1.08488	0.285241	0.000187801	0.00166941	Proximal	SINE/MIR(chr2:109903846-109903878:-); SINE/B2(chr2:109911515-109911605:-); SINE/Alu(chr2:109902971-109903027:-); SINE/B4(chr2:109907437-109907493:-); SINE/Alu(chr2:109904990-109905107:-); SINE/B2(chr2:109911671-109911799:-); SINE/B2(chr2:109907344-109907436:-); LINE/L1(chr2:109909640-109910180:-)
MSTRG.21629	ENSMUST00000152584.1	Lgr4	0	0	0	0	0	0	1.4239	0	0	2.7575	0	1.04535	0.283583	0.00851022	0.0395445	Intragenic	SINE/MIR(chr2:109985299-109985363:+); SINE/Alu(chr2:109990655-109990771:+); SINE/B4(chr2:109976690-109976702:+); SINE/Alu(chr2:109976703-109976837:+); SINE/ID(chr2:109981472-109981510:+)
MSTRG.21631	MSTRG.21631.3	NA	0	0	0	0	0.009529	0.212244	1.41047	0.606962	0	6.26458	0.036962	2.0705	0.178441	0.00592711	0.0294754	Intragenic	SINE/B2(chr2:110020935-110021116:+); SINE/Alu(chr2:110152368-110152469:+); LINE/L1(chr2:110145648-110146117:+); SINE/B4(chr2:110169406-110169588:+); SINE/B4(chr2:110057960-110058053:+); SINE/B4(chr2:110023298-110023453:+); SINE/MIR(chr2:110116169-110116276:+); LINE/L1(chr2:110139455-110139633:+); SINE/MIR(chr2:110172874-110173015:+); SINE/MIR(chr2:110077663-110077770:+); SINE/B4(chr2:110054447-11…
MSTRG.21633	MSTRG.21633.1	NA	0	0	0	0	0	0	2.95036	0.43735	0	2.33941	0	1.43178	0.202936	0.000493415	0.00369261	Extragenic	-
MSTRG.21641	MSTRG.21641.1	NA	0	0	0.192604	0	0	0	3.09621	0	0	5.53893	0.032101	2.15878	0.150736	0.00577685	0.0288619	Extragenic	-
MSTRG.21653	ENSMUST00000137896.1	Slc12a6	0.045792	0.124357	0.052676	0.04767	0.055108	0.17541	1.18859	2.30284	0	2.05042	0.083502	1.38546	0.257722	0.00100908	0.00668856	Intragenic	SINE/ID(chr2:112360210-112360260:+); SINE/B4(chr2:112358212-112358351:+); SINE/B4(chr2:112359891-112360171:+); SINE/Alu(chr2:112359625-112359742:+); SINE/B2(chr2:112356220-112356405:+); SINE/B4(chr2:112359606-112359738:+); SINE/B2(chr2:112357235-112357410:+)
MSTRG.21653	ENSMUST00000151257.1	Katnbl1	0	0	0.125717	0.055901	0.073844	0.273122	2.7871	2.67355	1.48215	0.926144	0.088097	1.96723	0.344313	0.0034334	0.0187576	Intragenic	SINE/B4(chr2:112385948-112385971:+); SINE/Alu(chr2:112403890-112403982:+); SINE/ID(chr2:112387091-112387130:+); SINE/MIR(chr2:112392668-112392766:+); SINE/B4(chr2:112389895-112390037:+); SINE/Alu(chr2:112405422-112405526:+); LINE/L1(chr2:112385367-112385640:+); SINE/Alu(chr2:112385972-112386108:+); SINE/Alu(chr2:112390661-112390733:+); SINE/Alu(chr2:112384762-112384902:+); SINE/ID(chr2:112399925-…
MSTRG.21690	ENSMUST00000128469.7	A530058N18Rik	0	0	0	0	0.135207	0	4.14013	1.92927	0	4.07617	0.022534	2.53639	0.114622	2.34294e-05	0.000324743	Extragenic	LINE/RTE-X(chr2:114020455-114020625:+); LINE/RTE-X(chr2:114020177-114020325:+); SINE/B4(chr2:114031600-114031720:+); SINE/MIR(chr2:114026563-114026737:+); LINE/L2(chr2:114025673-114026347:+)
MSTRG.21690	ENSMUST00000135729.7	A530058N18Rik	1.40153	1.39447	2.53752	2.91249	0.136521	1.51119	12.925	11.7274	0	14.2008	1.64896	9.71332	0.0523316	0.00112409	0.00731913	Extragenic	LINE/RTE-X(chr2:114020455-114020625:+); LINE/RTE-X(chr2:114020177-114020325:+); SINE/Alu(chr2:114031614-114031727:+); SINE/B4(chr2:114031600-114031720:+); SINE/MIR(chr2:114026563-114026737:+); LINE/L2(chr2:114025673-114026347:+)
MSTRG.21690	ENSMUST00000152254.7	A530058N18Rik	1.55876	0	0.27613	0	0.342397	0	2.45898	2.75356	0	3.05398	0.362881	2.06663	0.173156	0.00168337	0.0102973	Extragenic	LINE/RTE-X(chr2:114020455-114020625:+); LINE/RTE-X(chr2:114020177-114020325:+); SINE/Alu(chr2:114031614-114031727:+); SINE/B4(chr2:114031600-114031720:+); SINE/MIR(chr2:114026563-114026737:+); LINE/L2(chr2:114025673-114026347:+)
MSTRG.217	MSTRG.217.12	NA	0.100631	0.196487	0.005728	0.046647	0	0	2.67694	9.36057	11.3177	4.25797	0.058249	6.9033	0.299151	0.00261365	0.0149109	Intragenic	LINE/L1(chr1:22417044-22417780:-); SINE/B4(chr1:22330141-22330286:-); SINE/Alu(chr1:22353558-22353695:-); SINE/B2(chr1:22319100-22319269:-); SINE/B4(chr1:22344896-22345044:-); LINE/L1(chr1:22357295-22357343:-); SINE/B2(chr1:22305072-22305261:-); SINE/Alu(chr1:22347306-22347456:-); LINE/L1(chr1:22381393-22381888:-); SINE/B4(chr1:22360217-22360263:-); SINE/B4(chr1:22384781-22384922:-); SINE/Alu(chr…
MSTRG.217	MSTRG.217.16	NA	0.002544	0.004016	0.256721	0.012057	0	0	12.7686	3.58827	0.474037	2.62087	0.04589	4.86294	0.0767321	0.000371664	0.00292313	Intragenic	LINE/L1(chr1:22417044-22417780:-); SINE/B4(chr1:22330141-22330286:-); SINE/Alu(chr1:22353558-22353695:-); SINE/B2(chr1:22319100-22319269:-); SINE/B4(chr1:22344896-22345044:-); LINE/L1(chr1:22357295-22357343:-); SINE/B2(chr1:22305072-22305261:-); SINE/Alu(chr1:22347306-22347456:-); LINE/L1(chr1:22381393-22381888:-); SINE/B4(chr1:22360217-22360263:-); SINE/B4(chr1:22384781-22384922:-); SINE/Alu(chr…
MSTRG.217	MSTRG.217.17	NA	0.16864	0.004253	0.139214	0	0	0	29.2143	0	0	9.01296	0.052018	9.55682	0.0367869	0.00625848	0.0308284	Intragenic	LINE/L1(chr1:22417044-22417780:-); SINE/B4(chr1:22330141-22330286:-); SINE/Alu(chr1:22353558-22353695:-); SINE/B2(chr1:22319100-22319269:-); SINE/B4(chr1:22344896-22345044:-); LINE/L1(chr1:22357295-22357343:-); SINE/B2(chr1:22305072-22305261:-); SINE/Alu(chr1:22347306-22347456:-); LINE/L1(chr1:22381393-22381888:-); SINE/B4(chr1:22360217-22360263:-); SINE/B4(chr1:22384781-22384922:-); SINE/Alu(chr…
MSTRG.21703	MSTRG.21703.4	NA	0.233367	0	0.021418	0	0	0.036781	3.07222	1.73772	0	5.12112	0.048594	2.48277	0.121361	5.93339e-05	0.000662524	Extragenic	LINE/L1(chr2:114941341-114941898:+); LINE/L1(chr2:115006973-115007499:+); SINE/B4(chr2:114880774-114880873:+); LINE/L1(chr2:114903642-114904012:+); SINE/MIR(chr2:114973634-114973830:+); LINE/L1(chr2:115017244-115018178:+); SINE/Alu(chr2:115018216-115018362:+); LINE/L1(chr2:114883232-114883581:+); LINE/L2(chr2:115005967-115006087:+); LINE/L1(chr2:114884957-114885797:+); SINE/Alu(chr2:114918257-114…
MSTRG.21730	ENSMUST00000128305.1	D330050G23Rik	1.69326	1.46021	1.68774	1.22261	0.86567	1.10419	1.80706	3.01315	0	5.06227	1.33895	2.47062	0.287848	0.00560507	0.0281518	Extragenic	LINE/L1(chr2:116903373-116904047:+); LINE/L1(chr2:116907089-116907210:+); SINE/Alu(chr2:116901472-116901507:+); SINE/B2(chr2:116909836-116910026:+); SINE/B2(chr2:116900569-116900750:+); SINE/B2(chr2:116910051-116910216:+); SINE/B4(chr2:116900849-116900950:+); SINE/B4(chr2:116901392-116901471:+); SINE/B2(chr2:116912049-116912261:+); LINE/L2(chr2:116911249-116911509:+); SINE/B4(chr2:116912863-11691…
MSTRG.21730	MSTRG.21730.5	NA	1.5292	0.943602	2.05992	0.892752	1.70535	0.919664	3.35353	2.29481	1.65614	4.75494	1.34175	3.01485	0.35323	0.000992466	0.0065963	Extragenic	LINE/L1(chr2:116903373-116904047:+); LINE/L1(chr2:116907089-116907210:+); SINE/Alu(chr2:116901472-116901507:+); SINE/B2(chr2:116909836-116910026:+); SINE/B2(chr2:116900569-116900750:+); SINE/B2(chr2:116910051-116910216:+); SINE/B4(chr2:116900849-116900950:+); SINE/B4(chr2:116901392-116901471:+); SINE/B2(chr2:116912049-116912261:+); LINE/L2(chr2:116911249-116911509:+); SINE/B4(chr2:116912863-11691…
MSTRG.21792	ENSMUST00000147425.1	Oip5os1	35.0588	25.1242	31.8528	32.483	32.3037	27.9805	391.374	422.37	3.12375	414.594	30.8005	307.866	0.00997379	0.000493157	0.0036914	Extragenic	SINE/Alu(chr2:119600346-119600424:+); SINE/B4(chr2:119603072-119603208:+); SINE/B2(chr2:119606839-119606942:+); SINE/Alu(chr2:119597394-119597535:+); SINE/Alu(chr2:119597652-119597755:+); SINE/Alu(chr2:119601475-119601586:+); SINE/B2(chr2:119606591-119606772:+); SINE/Alu(chr2:119596458-119596580:+)
MSTRG.21792	ENSMUST00000153581.1	Oip5os1	116.324	85.1091	100.317	103.274	106.337	74.8953	1713.42	1126.84	208.792	1220.6	97.7095	1067.41	0.0303195	9.1007e-06	0.000161435	Extragenic	SINE/Alu(chr2:119600346-119600424:+); SINE/B4(chr2:119603072-119603208:+); SINE/B2(chr2:119606839-119606942:+); SINE/Alu(chr2:119597394-119597535:+); SINE/Alu(chr2:119597652-119597755:+); SINE/Alu(chr2:119601475-119601586:+); SINE/B2(chr2:119606591-119606772:+); SINE/Alu(chr2:119596458-119596580:+)
MSTRG.21792	MSTRG.21792.4	NA	12.1853	8.16344	8.25928	3.14742	5.72105	3.57731	24.8041	8.5476	0	8.9742	6.8423	10.5815	0.119917	0.00139165	0.00875474	Extragenic	SINE/Alu(chr2:119600346-119600424:+); SINE/B4(chr2:119603072-119603208:+); SINE/B2(chr2:119606839-119606942:+); SINE/Alu(chr2:119597394-119597535:+); SINE/Alu(chr2:119597652-119597755:+); SINE/Alu(chr2:119601475-119601586:+); SINE/B2(chr2:119606591-119606772:+); SINE/Alu(chr2:119596458-119596580:+)
MSTRG.21798	ENSMUST00000119459.1	H3f3c	0.070094	0.232581	0	0	0.220786	0	3.27066	2.36377	0	2.4361	0.087244	2.01763	0.162013	8.58696e-05	0.000889082	Proximal	-
MSTRG.21816	MSTRG.21816.11	NA	0.835877	0.444432	0.264811	0.35528	0.387797	0.253289	17.5805	8.26543	0	4.39702	0.423581	7.56074	0.0501762	0.000593033	0.00430328	Intragenic	SINE/B4(chr2:120347268-120347441:-); SINE/B4(chr2:120331823-120331957:-); SINE/Alu(chr2:120347442-120347554:-); SINE/B2(chr2:120341040-120341217:-); SINE/ID(chr2:120326355-120326429:-); SINE/B2(chr2:120334109-120334175:-); SINE/Alu(chr2:120333606-120333748:-); SINE/B2(chr2:120333924-120334087:-); SINE/B2(chr2:120340794-120340995:-); LINE/L1(chr2:120342208-120342665:-); SINE/B2(chr2:120336506-1203…
MSTRG.21817	MSTRG.21817.4	NA	0.056424	0.028737	0.140563	0.113734	0	0.083221	6.6235	2.15358	0	9.38568	0.070446	4.54069	0.0614902	6.06697e-05	0.000674032	Intragenic	LINE/L1(chr2:120361132-120361579:-); SINE/B2(chr2:120391589-120391768:-); SINE/Alu(chr2:120388617-120388734:-); SINE/B4(chr2:120361976-120362045:-); LINE/L1(chr2:120391991-120392099:-); LINE/L1(chr2:120365078-120365249:-); SINE/Alu(chr2:120360869-120360977:-); SINE/B4(chr2:120370815-120371061:-); SINE/B4(chr2:120383761-120383874:-); SINE/Alu(chr2:120359161-120359287:-); SINE/Alu(chr2:120363054-12…
MSTRG.21821	MSTRG.21821.1	NA	6.98656	6.33416	6.90128	6.40398	6.75636	6.7879	13.8138	15.1084	8.95758	12.7692	6.69504	12.6622	0.434563	3.28032e-05	0.000417772	Intragenic	SINE/Alu(chr2:120527175-120527272:-); SINE/B4(chr2:120516365-120516383:-); SINE/MIR(chr2:120527900-120527993:-); SINE/B2(chr2:120516769-120516952:-); SINE/B4(chr2:120537194-120537243:-); SINE/B4(chr2:120525292-120525413:-); SINE/B2(chr2:120558596-120558780:-); SINE/B2(chr2:120556405-120556584:-); SINE/Alu(chr2:120546915-120547074:-); SINE/B4(chr2:120521418-120521564:-); SINE/Alu(chr2:120544257-12…
MSTRG.21830	MSTRG.21830.1	NA	1.07582	1.15499	1.13583	1.2913	1.63723	0.604141	16.223	7.18637	3.47017	9.16392	1.14989	9.01085	0.115428	9.22108e-05	0.000940412	Intragenic	SINE/MIR(chr2:120977010-120977073:-); SINE/Alu(chr2:120949416-120949525:-); SINE/B4(chr2:120885484-120885767:-); LINE/L1(chr2:120879353-120879715:-); SINE/B4(chr2:120971377-120971424:-); SINE/B2(chr2:120898060-120898232:-); SINE/Alu(chr2:120869531-120869659:-); SINE/B2(chr2:120867727-120867901:-); SINE/B2(chr2:120883827-120883908:-); SINE/Alu(chr2:120883608-120883754:-); SINE/Alu(chr2:120931257-1…
MSTRG.21848	ENSMUST00000145380.1	Ckmt1	0.417237	0.617921	0.120695	0.139308	0.123814	0.119523	1.14172	1.64876	0	3.50353	0.256416	1.5735	0.256322	0.00336261	0.0184331	Intragenic	SINE/Alu(chr2:121360292-121360340:+)
MSTRG.21855	MSTRG.21855.1	NA	19.3047	12.9401	13.7898	12.3704	17.2185	13.2618	53.1913	58.9121	1.5121	48.2195	14.8142	40.4587	0.072897	0.00150253	0.00933652	Intragenic	-
MSTRG.21879	ENSMUST00000140570.7	Ctdspl2	2.16169	1.30571	1.61343	0.912567	0.912525	0.677824	14.3958	13.3008	2.57522	10.3156	1.26396	10.1468	0.0820216	2.31438e-05	0.000321561	Intragenic	SINE/B2(chr2:122005025-122005209:+); SINE/B4(chr2:122008478-122008685:+); SINE/Alu(chr2:121982919-121983028:+); SINE/Alu(chr2:121960206-121960347:+); SINE/Alu(chr2:121998724-121998810:+); SINE/B2(chr2:121974968-121975139:+); SINE/Alu(chr2:121962191-121962333:+); SINE/B4(chr2:122002049-122002185:+); SINE/B2(chr2:121974775-121974960:+); SINE/Alu(chr2:121981901-121982022:+); SINE/Alu(chr2:122008851-…
MSTRG.21881	MSTRG.21881.1	NA	1.16715	1.56503	1.22394	1.16493	1.48506	1.01074	21.643	16.1738	5.71072	41.2462	1.26947	21.1934	0.04475	1.60684e-05	0.000244454	Extragenic	-
MSTRG.21893	ENSMUST00000121525.1	Bambi-ps1	3.6481	3.36525	2.65351	3.51512	3.28091	2.66738	8.51164	8.71709	4.76308	11.1173	3.18838	8.27727	0.317988	0.000297193	0.00243477	Extragenic	-
MSTRG.21915	MSTRG.21915.5	NA	0.44253	0.823642	2.11361	0.865219	0.639423	0.360114	2.7931	0.623261	0	1.46978	0.874089	1.22154	0.378872	0.0109773	0.0486207	Intragenic	SINE/Alu(chr2:125082443-125082574:+)
MSTRG.21916	MSTRG.21916.1	NA	0	0	0	0	2.4e-05	0	2.29053	0	0	3.59767	4e-06	1.47205	0.211275	0.00656369	0.032034	Intragenic	SINE/MIR(chr2:125112725-125112918:-); SINE/B4(chr2:125107122-125107190:-); SINE/Alu(chr2:125094672-125094811:-); SINE/Alu(chr2:125118829-125118976:-); LINE/L1(chr2:125094208-125094665:-); SINE/B4(chr2:125118367-125118604:-); SINE/Alu(chr2:125091393-125091502:-); SINE/B2(chr2:125114457-125114659:-); SINE/B4(chr2:125083510-125083777:-); SINE/ID(chr2:125107130-125107194:-); LINE/L1(chr2:125102906-12…
MSTRG.21918	MSTRG.21918.10	NA	0.00439	0.010188	0.493943	0	0.012158	0.036315	11.1375	0	0	3.50057	0.092832	3.65951	0.0962338	0.00634174	0.0311445	Proximal	SINE/B2(chr2:125132823-125133024:-); SINE/B2(chr2:125134511-125134549:-); LINE/L1(chr2:125134999-125135477:-); SINE/Alu(chr2:125127221-125127367:-); SINE/Alu(chr2:125130395-125130527:-); LINE/L1(chr2:125124588-125124656:-); SINE/B2(chr2:125133956-125134130:-)
MSTRG.21918	MSTRG.21918.4	NA	0.407522	0.368215	0.24282	0	0.170599	0.362414	11.4307	2.41154	0	11.3555	0.258595	6.29944	0.0455668	4.26897e-05	0.000511476	Proximal	SINE/B2(chr2:125132823-125133024:-); SINE/B2(chr2:125134511-125134549:-); LINE/L1(chr2:125134999-125135477:-); SINE/Alu(chr2:125127221-125127367:-); SINE/Alu(chr2:125130395-125130527:-); LINE/L1(chr2:125124588-125124656:-); SINE/B2(chr2:125133956-125134130:-)
MSTRG.21918	MSTRG.21918.8	NA	0.15406	0.125938	0.063824	0.123568	0.247691	0.592304	5.00038	9.16971	0	3.1797	0.217897	4.33745	0.0966237	0.00237344	0.0137425	Proximal	SINE/B2(chr2:125132823-125133024:-); SINE/B2(chr2:125134511-125134549:-); LINE/L1(chr2:125134999-125135477:-); SINE/Alu(chr2:125127221-125127367:-); SINE/Alu(chr2:125130395-125130527:-); LINE/L1(chr2:125124588-125124656:-); SINE/B2(chr2:125133956-125134130:-)
MSTRG.21918	MSTRG.21918.9	NA	0	0	0.087128	0.229482	0	0	11.9624	3.00979	0	5.67819	0.052768	5.16261	0.0539834	9.33071e-05	0.00094957	Proximal	SINE/B2(chr2:125132823-125133024:-); SINE/B2(chr2:125134511-125134549:-); LINE/L1(chr2:125134999-125135477:-); SINE/Alu(chr2:125127221-125127367:-); SINE/Alu(chr2:125130395-125130527:-); LINE/L1(chr2:125124588-125124656:-); SINE/B2(chr2:125133956-125134130:-)
MSTRG.2199	MSTRG.2199.2	NA	1.05567	0.573054	0.344777	0.2296	0.344164	0.399377	3.28896	2.30862	0	6.33409	0.491107	2.98292	0.138147	0.000276189	0.0022941	Proximal	-
MSTRG.22001	MSTRG.22001.1	NA	0.555074	1.17533	0.956936	0.94363	1.31512	1.80361	6.33045	8.28774	6.2486	5.91701	1.12495	6.69595	0.280571	0.000482002	0.00361861	Intragenic	SINE/Alu(chr2:128789677-128789813:+); SINE/ID(chr2:128764787-128764842:+); SINE/Alu(chr2:128797785-128797920:+); SINE/B2(chr2:128788776-128788964:+); SINE/ID(chr2:128748901-128748966:+); SINE/B4(chr2:128720040-128720129:+); SINE/Alu(chr2:128798587-128798649:+); SINE/Alu(chr2:128749677-128749814:+); SINE/B4(chr2:128791677-128791802:+); LINE/L1(chr2:128770051-128770180:+); SINE/Alu(chr2:128732721-1…
MSTRG.22020	ENSMUST00000193902.1	Gm4430	1.89418	1.47022	1.13502	1.28784	1.70774	1.24499	5.41572	6.75838	3.95657	6.66573	1.45666	5.6991	0.294515	9.44595e-05	0.000959258	Proximal	SINE/B2(chr2:129196080-129196264:-)
MSTRG.22021	ENSMUST00000141285.1	Slc20a1	0.438096	1.38167	2.18193	0.81658	5.52541	2.48236	37.0545	20.2797	1.05146	74.178	2.13767	33.1409	0.0154944	0.000394109	0.00306607	Intragenic	LINE/L2(chr2:129203250-129203569:+)
MSTRG.22056	MSTRG.22056.2	NA	0.026465	0.001165	0.002027	0.014195	0.036111	0	39.6343	56.0599	0	33.0433	0.013327	32.1844	0.00478468	0.000115423	0.00112253	Intragenic	SINE/Alu(chr2:130492119-130492208:+); SINE/B4(chr2:130525293-130525408:+); SINE/B4(chr2:130525569-130525618:+); SINE/Alu(chr2:130519899-130520044:+); LINE/L2(chr2:130451379-130451498:+); LINE/L2(chr2:130550431-130550593:+); SINE/B2(chr2:130541619-130541843:+); SINE/Alu(chr2:130515164-130515304:+); SINE/Alu(chr2:130490803-130490863:+); SINE/Alu(chr2:130543247-130543388:+); SINE/B4(chr2:130454778-1…
MSTRG.22083	ENSMUST00000156509.1	Gfra4	0.025992	0.366147	0	0	0	0.349192	2.02824	0.372685	0	2.1005	0.123555	1.12536	0.28136	0.00231064	0.0134324	Intragenic	SINE/MIR(chr2:131040624-131040747:-)
MSTRG.22096	ENSMUST00000183575.7	Smox	1.06366	1.97866	1.12373	1.32237	0	1.29551	8.8615	15.8222	0	68.8572	1.13066	23.3852	0.021244	0.00232115	0.0134819	Intragenic	LINE/L2(chr2:131493854-131494265:+); SINE/MIR(chr2:131501649-131501749:+); SINE/MIR(chr2:131518323-131518420:+); SINE/MIR(chr2:131497561-131497635:+); LINE/L1(chr2:131496178-131496279:+); SINE/MIR(chr2:131498681-131498771:+); SINE/Alu(chr2:131499074-131499153:+); SINE/MIR(chr2:131502513-131502607:+)
MSTRG.22096	MSTRG.22096.25	NA	0.611889	0.074793	0.089415	0.921986	0.635344	0.465746	67.6192	7.95505	8.2443	20.0791	0.466529	25.9744	0.0338847	0.000920293	0.00619439	Intragenic	SINE/MIR(chr2:131518323-131518420:+)
MSTRG.22096	MSTRG.22096.6	NA	4.1073	1.70485	1.03233	0.618755	2.70092	2.46743	23.0478	14.8309	0	14.5929	2.10526	13.1179	0.0395381	0.000601014	0.00435295	Intragenic	LINE/L2(chr2:131493854-131494265:+); SINE/MIR(chr2:131501649-131501749:+); SINE/MIR(chr2:131518323-131518420:+); SINE/MIR(chr2:131497561-131497635:+); LINE/L1(chr2:131496178-131496279:+); SINE/MIR(chr2:131498681-131498771:+); SINE/Alu(chr2:131499074-131499153:+); SINE/MIR(chr2:131502513-131502607:+)
MSTRG.22097	MSTRG.22097.1	NA	14.6992	12.173	12.4909	13.2922	13.8687	11.5904	23.6798	32.2952	2.7143	20.7376	13.0191	19.8567	0.240929	0.00969504	0.0439913	Extragenic	SINE/B4(chr2:131542052-131542200:+); LINE/L2(chr2:131539880-131540261:+)
MSTRG.22112	ENSMUST00000135181.1	Pcna	0.172499	0	0.291052	0	0.070075	0	3.1604	2.56556	0	6.84526	0.088938	3.1428	0.0953294	3.83611e-05	0.000470852	Intragenic	-
MSTRG.22113	MSTRG.22113.2	NA	0.420859	0.880198	0	0	0.418345	0.858817	7.63996	3.96395	0	3.62031	0.429703	3.80606	0.103534	0.000855342	0.00581961	Intragenic	SINE/Alu(chr2:132276014-132276151:+); SINE/ID(chr2:132259449-132259518:+); SINE/Alu(chr2:132270924-132271053:+); SINE/Alu(chr2:132255407-132255552:+); SINE/B2(chr2:132255116-132255289:+); LINE/L1(chr2:132274701-132275028:+); SINE/B2(chr2:132260431-132260627:+); SINE/Alu(chr2:132265039-132265168:+); LINE/L1(chr2:132276514-132276700:+); SINE/Alu(chr2:132259531-132259657:+); SINE/Alu(chr2:132258867-…
MSTRG.22149	MSTRG.22149.1	NA	0.350025	0	0	0	0	0.171885	3.21277	0.712824	0	1.72723	0.086985	1.4132	0.220664	0.000459426	0.00347629	Extragenic	SINE/Alu(chr2:135587630-135587773:-); LINE/L1(chr2:135608801-135609128:-); LINE/L1(chr2:135594082-135594715:-); SINE/Alu(chr2:135603703-135603825:-); LINE/L1(chr2:135617528-135617622:-); LINE/L1(chr2:135616699-135617243:-); SINE/B4(chr2:135613229-135613396:-); SINE/MIR(chr2:135622445-135622576:-); SINE/B4(chr2:135588632-135588918:-); SINE/MIR(chr2:135609598-135609769:-); SINE/Alu(chr2:135617661-1…
MSTRG.22182	MSTRG.22182.1	NA	8.92673	6.98423	9.5245	7.15092	8.44775	6.52295	26.8927	25.4131	4.4585	24.2456	7.92618	20.2525	0.154434	6.18437e-05	0.000683834	Extragenic	LINE/L1(chr2:139673774-139674003:+)
MSTRG.22186	MSTRG.22186.4	NA	0	0	0	0	0.047646	0	9.38804	5.4881	27.9337	17.9144	0.007941	15.1811	0.126763	0.001304	0.00828373	Intragenic	SINE/Alu(chr2:140015644-140015749:-); SINE/B2(chr2:140053378-140053466:-); LINE/L2(chr2:139951161-139951274:-); SINE/Alu(chr2:139929538-139929682:-); LINE/L1(chr2:139886493-139886880:-); SINE/B2(chr2:139962008-139962226:-); SINE/B4(chr2:139948868-139949023:-); LINE/L1(chr2:139956464-139957069:-); SINE/B4(chr2:140053335-140053377:-); SINE/B4(chr2:139976680-139976813:-); LINE/L1(chr2:139896146-1398…
MSTRG.22186	MSTRG.22186.5	NA	0	0	0.031161	0	0	0.050954	1.9405	6.94382	7.7719	7.18585	0.013686	5.96052	0.236301	0.00314919	0.0174438	Intragenic	SINE/Alu(chr2:140015644-140015749:-); SINE/B2(chr2:140053378-140053466:-); LINE/L2(chr2:139951161-139951274:-); SINE/Alu(chr2:139929538-139929682:-); LINE/L1(chr2:139886493-139886880:-); SINE/B2(chr2:139962008-139962226:-); SINE/B4(chr2:139948868-139949023:-); LINE/L1(chr2:139956464-139957069:-); SINE/B4(chr2:140053335-140053377:-); SINE/B4(chr2:139976680-139976813:-); LINE/L1(chr2:139896146-1398…
MSTRG.22186	MSTRG.22186.8	NA	0	0.023397	0.048966	0.066289	0.02378	0.102526	4.09645	2.39811	1.45641	2.78307	0.04416	2.68351	0.197554	3.22237e-06	7.73935e-05	Intragenic	SINE/Alu(chr2:140015644-140015749:-); SINE/B2(chr2:140023003-140023187:-); SINE/B4(chr2:139989557-139989690:-); LINE/L1(chr2:140003190-140003460:-); SINE/Alu(chr2:140026762-140026898:-); SINE/Alu(chr2:140008172-140008307:-); LINE/L1(chr2:140002872-140003189:-); LINE/L1(chr2:139995641-139995784:-); SINE/B4(chr2:140015605-140015751:-); SINE/Alu(chr2:139990752-139990846:-); SINE/B2(chr2:139995366-13…
MSTRG.22189	ENSMUST00000116122.2	Rps19-ps7	0	0	0.224927	0.144944	0.088855	0.076761	0.845365	2.44613	0	2.49218	0.089248	1.44592	0.258552	0.00339783	0.0185988	Proximal	-
MSTRG.22194	MSTRG.22194.1	NA	4.78012	4.33815	4.62064	3.8126	3.59087	4.00991	12.1058	8.40394	3.47692	5.26642	4.19205	7.31328	0.386587	0.00484853	0.0249845	Extragenic	LINE/L1(chr2:140217209-140219069:-); LINE/L1(chr2:140219068-140219195:-); LINE/L1(chr2:140216820-140217125:-)
MSTRG.22195	MSTRG.22195.13	NA	0	0.07536	0.003431	0	0	0.047584	2.3476	0.397881	0	1.30124	0.021063	1.01168	0.283378	0.000682915	0.00482951	Intragenic	LINE/L2(chr2:141027791-141028130:+); LINE/L2(chr2:141036635-141036829:+); LINE/L2(chr2:141030544-141030675:+); LINE/L2(chr2:141015767-141015840:+); LINE/L1(chr2:141021292-141022225:+); LINE/L1(chr2:141019593-141019966:+); LINE/L1(chr2:141020003-141020383:+)
MSTRG.22235	MSTRG.22235.11	NA	0.201845	0.133593	0.325698	0.105152	0.10232	0.108896	5.87932	4.32765	0	6.40641	0.162917	4.15334	0.0705134	5.76929e-06	0.000116232	Extragenic	SINE/B4(chr2:143542021-143542105:-); SINE/Alu(chr2:143541997-143542093:-)
MSTRG.22235	MSTRG.22235.2	NA	0.081287	0.037835	0.205102	0.041347	0.163662	0.015107	2.22775	4.20916	0.656249	1.06951	0.090723	2.04067	0.269313	0.00513417	0.0262049	Extragenic	LINE/L1(chr2:143488156-143488281:-); LINE/L1(chr2:143367688-143367799:-); SINE/B4(chr2:143394431-143394557:-); LINE/L1(chr2:143398165-143398201:-); LINE/L1(chr2:143372284-143372795:-); LINE/L1(chr2:143455094-143455173:-); SINE/Alu(chr2:143516438-143516571:-); LINE/L1(chr2:143425937-143426711:-); SINE/Alu(chr2:143480509-143480653:-); LINE/L1(chr2:143436200-143437211:-); LINE/L1(chr2:143528379-1435…
MSTRG.22235	MSTRG.22235.6	NA	0.067854	0.299632	0.03098	0	0.060429	0.008419	3.16525	0.213379	0	1.3116	0.077886	1.17256	0.270517	0.00468701	0.0242983	Extragenic	LINE/L1(chr2:143367688-143367799:-); SINE/B4(chr2:143394431-143394557:-); LINE/L1(chr2:143398165-143398201:-); LINE/L1(chr2:143372284-143372795:-); LINE/L1(chr2:143455094-143455173:-); LINE/L1(chr2:143425937-143426711:-); SINE/Alu(chr2:143480509-143480653:-); LINE/L1(chr2:143436200-143437211:-); LINE/L1(chr2:143405276-143405582:-); LINE/RTE-X(chr2:143415851-143416298:-); LINE/L1(chr2:143367951-14…
MSTRG.22263	MSTRG.22263.3	NA	0	0	0	0.208207	0	0	4.07255	0	0	4.38347	0.034701	2.11401	0.16057	0.0081999	0.0383789	Intragenic	SINE/Alu(chr2:144475572-144475717:-); SINE/Alu(chr2:144476485-144476629:-); SINE/B4(chr2:144476258-144476308:-); SINE/Alu(chr2:144477729-144477836:-)
MSTRG.22317	MSTRG.22317.1	NA	0.078004	0.28527	0.25748	0.096853	0.482721	0.451489	2.56836	5.4347	4.41384	8.08691	0.275303	5.12595	0.212249	0.00150272	0.0093372	Extragenic	SINE/B4(chr2:148398187-148398402:-)
MSTRG.22361	ENSMUST00000122404.1	Gm14150	2.55588	2.9359	3.40037	2.5949	3.54512	3.08085	28.7791	28.7352	4.44697	28.5376	3.01884	22.6247	0.0613343	1.32493e-05	0.000212071	Extragenic	-
MSTRG.22364	ENSMUST00000148978.7	Fkbp1a	0.656367	0.828565	0.849646	0.645125	0.709006	1.31944	1.7899	2.14451	0	2.39872	0.834692	1.58328	0.350851	0.00194108	0.011604	Intragenic	SINE/Alu(chr2:151554559-151554704:+); SINE/B2(chr2:151552697-151552861:+); SINE/Alu(chr2:151558417-151558529:+); SINE/B4(chr2:151551945-151552161:+); SINE/Alu(chr2:151558840-151558954:+); SINE/Alu(chr2:151552862-151553008:+); SINE/Alu(chr2:151547021-151547154:+); SINE/Alu(chr2:151551317-151551414:+)
MSTRG.22376	ENSMUST00000140482.1	Tbc1d20	0.167335	0.168251	0.295159	0.110325	0.327016	0.322178	1.49751	1.06868	0.218253	2.05701	0.231711	1.21036	0.328947	3.44079e-05	0.000433213	Intragenic	SINE/B2(chr2:152309255-152309351:+); SINE/Alu(chr2:152297090-152297194:+); SINE/Alu(chr2:152300091-152300201:+); SINE/B4(chr2:152300994-152301153:+); SINE/B4(chr2:152303178-152303340:+); SINE/Alu(chr2:152300610-152300741:+); SINE/Alu(chr2:152297199-152297325:+); SINE/B2(chr2:152302407-152302561:+); SINE/Alu(chr2:152308993-152309050:+); SINE/ID(chr2:152295926-152295997:+); SINE/B2(chr2:152309536-1…
MSTRG.22400	ENSMUST00000128026.1	2500004C02Rik	0.412579	0.729239	0.890046	2.31396	0.644693	2.73216	8.75439	5.43752	0	6.60465	1.28711	5.19914	0.117885	0.00650442	0.0317877	Extragenic	SINE/B2(chr2:153342565-153342655:-); SINE/MIR(chr2:153342416-153342504:-); SINE/Alu(chr2:153342252-153342351:-); SINE/B4(chr2:153343044-153343155:-); SINE/B2(chr2:153341483-153341671:-)
MSTRG.22413	ENSMUST00000118786.1	Gm14494	0.277709	0.078195	0	0	0	0	1.71719	1.39805	3.9912	2.28006	0.059317	2.34663	0.470155	0.00472154	0.0244376	Extragenic	-
MSTRG.22441	ENSMUST00000135524.1	Eif2s2	0.497647	0.711356	1.15805	0.574123	1.5298	1.4815	5.65336	20.2134	0.99732	21.0305	0.992079	11.9737	0.0603941	0.00237065	0.0137312	Intragenic	SINE/Alu(chr2:154889931-154889989:-); SINE/B4(chr2:154886868-154887099:-)
MSTRG.22451	ENSMUST00000154596.1	Map1lc3a	3.13844	3.75938	4.94421	3.42815	4.66415	2.69324	11.4427	31.2475	2.68819	18.5717	3.77126	15.9875	0.122376	0.00312235	0.0173193	Intragenic	-
MSTRG.22483	MSTRG.22483.2	NA	0.101295	0.253281	0.129733	0.250332	0.8272	0.298995	3.11043	5.00637	0	5.89837	0.310139	3.50379	0.118267	0.00135275	0.00854727	Intragenic	SINE/B2(chr2:156012010-156012198:+); SINE/MIR(chr2:156009325-156009375:+); SINE/MIR(chr2:156010716-156010808:+); SINE/Alu(chr2:156012216-156012287:+); SINE/Alu(chr2:156012620-156012741:+); SINE/B2(chr2:156009171-156009207:+); SINE/ID(chr2:156011547-156011606:+); SINE/B4(chr2:156011773-156011919:+)
MSTRG.22493	ENSMUST00000102276.1	Gm22759	0	0.032282	0.008253	0.028383	0.118802	0.411772	1.35735	1.53294	0	1.58681	0.099915	1.11927	0.298411	0.000680105	0.00481319	Intragenic	-
MSTRG.22497	ENSMUST00000192863.2	2900097C17Rik	31.9946	26.3786	2.95594	18.2341	33.3677	22.6755	495.693	316.433	86.7792	359.377	22.6011	314.57	0.036248	0.00691155	0.0334068	Extragenic	SINE/B4(chr2:156389295-156389443:-); SINE/Alu(chr2:156389464-156389555:-)
MSTRG.22499	ENSMUST00000117690.1	Gm14173	0.150099	0.148222	0.310562	0.120619	0.168298	0.297357	1.6694	1.64053	0	2.19517	0.199193	1.37628	0.254254	2.86365e-05	0.000377589	Proximal	-
MSTRG.22526	ENSMUST00000117941.2	Gm14276	0.042679	0.103935	0.128221	0.066777	0.046212	0.168775	0.657362	2.12536	0	1.41152	0.092767	1.04856	0.350683	0.00647778	0.0316831	Proximal	-
MSTRG.22527	MSTRG.22527.1	NA	0.275121	0	0.199146	0.28024	0	0.238153	3.00643	1.01542	0	2.14551	0.165443	1.54184	0.218061	0.00018804	0.00167102	Extragenic	SINE/B4(chr2:157020056-157020091:+); SINE/Alu(chr2:157045253-157045335:+); SINE/Alu(chr2:157013766-157013868:+); SINE/B2(chr2:157032509-157032656:+); SINE/Alu(chr2:157013917-157014051:+); SINE/MIR(chr2:157019503-157019660:+); SINE/B2(chr2:157026085-157026271:+); SINE/Alu(chr2:157046758-157046896:+); SINE/ID(chr2:157046631-157046757:+); LINE/L1(chr2:157045708-157045859:+); SINE/B2(chr2:157032229-1…
MSTRG.22533	MSTRG.22533.8	NA	0	0.147102	0.151124	0.103935	0.971763	0.440536	5.20046	2.92268	2.10723	3.63145	0.30241	3.46545	0.20806	0.000638282	0.00457327	Intragenic	LINE/L1(chr2:157293120-157293186:+); SINE/Alu(chr2:157303826-157303967:+); SINE/MIR(chr2:157294408-157294513:+); SINE/Alu(chr2:157285182-157285316:+); SINE/MIR(chr2:157287519-157287709:+); SINE/B4(chr2:157284855-157284967:+); SINE/ID(chr2:157293188-157293256:+); SINE/Alu(chr2:157318702-157318810:+); LINE/L2(chr2:157281242-157281460:+); SINE/B4(chr2:157280151-157280404:+); SINE/ID(chr2:157299198-1…
MSTRG.22564	ENSMUST00000145773.1	Gm14204	1.46802	1.32852	1.83946	1.85291	1.10329	1.86888	3.83789	1.50621	0	4.17064	1.57685	2.37868	0.304013	0.00180401	0.010909	Proximal	SINE/MIR(chr2:158600288-158600380:-); SINE/Alu(chr2:158604375-158604450:-); SINE/B4(chr2:158605043-158605098:-); SINE/B4(chr2:158605156-158605270:-); SINE/Alu(chr2:158605275-158605357:-); SINE/B4(chr2:158604547-158604688:-); SINE/MIR(chr2:158595612-158595751:-); SINE/Alu(chr2:158604240-158604353:-); SINE/MIR(chr2:158602545-158602666:-); SINE/B2(chr2:158597709-158597884:-); SINE/B4(chr2:158604892-…
MSTRG.22564	MSTRG.22564.5	NA	2.25456	1.43347	1.40587	0.903226	1.10892	2.76147	6.70847	8.70344	0	3.92108	1.64459	4.83325	0.150212	0.00417254	0.0220968	Proximal	SINE/MIR(chr2:158600288-158600380:-); SINE/Alu(chr2:158604375-158604450:-); SINE/B4(chr2:158605043-158605098:-); SINE/B4(chr2:158605156-158605270:-); SINE/Alu(chr2:158605275-158605357:-); SINE/B4(chr2:158604547-158604688:-); SINE/Alu(chr2:158604240-158604353:-); SINE/MIR(chr2:158602545-158602666:-); SINE/B4(chr2:158604892-158604964:-)
MSTRG.2258	ENSMUST00000083099.1	Gm24871	2.38843	2.38078	2.62609	2.30454	2.65506	1.44547	9.42015	19.873	6.50715	11.8935	2.30006	11.9235	0.192131	0.000893722	0.00604209	Extragenic	-
MSTRG.2264	ENSMUST00000118448.1	Tma7-ps	0	0	0	0	0.297823	0.146145	4.20217	2.87104	0	3.12705	0.073995	2.55007	0.123995	7.83524e-05	0.000826724	Extragenic	-
MSTRG.22654	ENSMUST00000146525.1	Ctsa	0.011273	0.112947	0.064757	0.003738	0.060055	0.199516	0.87049	3.22603	1.38564	6.27675	0.075381	2.93973	0.235877	0.0113497	0.0498628	Intragenic	-
MSTRG.22703	ENSMUST00000189909.6	Zfas1	22.7203	17.3936	25.019	20.836	25.6135	24.9952	305.981	316.422	26.3631	240.261	22.7629	222.257	0.0285392	4.68e-05	0.000549657	Extragenic	SINE/B2(chr2:167064248-167064440:+); SINE/B2(chr2:167064450-167064643:+)
MSTRG.22703	MSTRG.22703.5	NA	0.133861	0	0	0	0	0.418133	5.10012	9.50218	0	8.95229	0.091999	5.88865	0.0514539	0.000348786	0.00277377	Extragenic	SINE/B2(chr2:167064248-167064440:+); SINE/B2(chr2:167064450-167064643:+)
MSTRG.22714	ENSMUST00000125855.7	Slc9a8	0	0.094578	0.052059	0	0.415229	0.20504	7.02155	6.2051	0	9.38657	0.127818	5.65331	0.0498497	6.80521e-05	0.000738131	Intragenic	SINE/Alu(chr2:167465719-167465792:+); SINE/Alu(chr2:167462483-167462556:+); SINE/Alu(chr2:167459059-167459158:+); SINE/Alu(chr2:167464155-167464301:+); SINE/B4(chr2:167460240-167460450:+); SINE/Alu(chr2:167459898-167460001:+); SINE/B4(chr2:167453050-167453111:+); SINE/B2(chr2:167455705-167455897:+); SINE/B4(chr2:167459038-167459186:+); SINE/B4(chr2:167460598-167460692:+); SINE/Alu(chr2:167467464-…
MSTRG.22717	ENSMUST00000127939.1	Rnf114	0	0	0.318563	0	0.551707	0	2.46776	4.40493	3.82408	6.40013	0.145045	4.27423	0.208264	0.000947589	0.00634836	Intragenic	SINE/B4(chr2:167510407-167510617:+); SINE/B4(chr2:167504807-167504951:+); SINE/B4(chr2:167507632-167507777:+); SINE/Alu(chr2:167504591-167504737:+); SINE/Alu(chr2:167510133-167510232:+); SINE/Alu(chr2:167507697-167507800:+); SINE/B4(chr2:167510233-167510250:+); SINE/B2(chr2:167513095-167513241:+); SINE/Alu(chr2:167507479-167507541:+); SINE/Alu(chr2:167509830-167509975:+); SINE/Alu(chr2:167505807-…
MSTRG.22737	ENSMUST00000156800.1	Dpm1	0.172819	0.091662	0.046576	0.127217	0.078114	0.227439	1.962	0.439559	0	5.2634	0.123971	1.91624	0.193922	0.00453642	0.0236585	Intragenic	SINE/B2(chr2:168223709-168223897:-); SINE/B2(chr2:168225920-168226092:-); SINE/Alu(chr2:168223956-168224049:-); SINE/B2(chr2:168226528-168226629:-); SINE/B4(chr2:168222042-168222205:-); SINE/Alu(chr2:168220617-168220709:-); SINE/Alu(chr2:168229209-168229272:-); SINE/Alu(chr2:168223543-168223679:-)
MSTRG.22744	MSTRG.22744.5	NA	0.015393	0.011685	0	1.34634	0.015542	0.17675	3.69391	2.81784	0	3.93832	0.260952	2.61252	0.158506	0.00592879	0.0294825	Intragenic	SINE/Alu(chr2:168689014-168689128:-); SINE/B2(chr2:168650584-168650718:-); SINE/Alu(chr2:168698761-168698849:-); SINE/B4(chr2:168688063-168688231:-); SINE/B4(chr2:168646041-168646360:-); SINE/Alu(chr2:168683312-168683420:-); SINE/Alu(chr2:168647295-168647414:-); SINE/B4(chr2:168707412-168707536:-); SINE/B4(chr2:168665136-168665337:-); SINE/Alu(chr2:168697505-168697607:-); SINE/Alu(chr2:168680857-…
MSTRG.22813	MSTRG.22813.18	NA	0.010125	0	0.009804	0	0.003933	0.017473	4.60813	1.52211	0	0.950052	0.006889	1.77007	0.188306	0.00152805	0.00947154	Proximal	LINE/L1(chr2:173637567-173638398:-); SINE/B4(chr2:173632357-173632479:-); SINE/B2(chr2:173639431-173639532:-); SINE/B2(chr2:173654743-173654874:-); SINE/B4(chr2:173631149-173631365:-); SINE/B2(chr2:173655203-173655398:-); LINE/L2(chr2:173611075-173611295:-); LINE/L1(chr2:173631783-173631997:-); LINE/RTE-BovB(chr2:173650579-173650776:-); SINE/Alu(chr2:173625535-173625676:-); SINE/Alu(chr2:17365303…
MSTRG.22900	MSTRG.22900.2	NA	0.061434	0.253566	0.253088	0	0	0.143431	5.35544	1.26649	2.64005	1.93417	0.118586	2.79904	0.269479	0.00485553	0.0250161	Extragenic	-
MSTRG.22913	MSTRG.22913.1	NA	2.61815	2.88123	2.94209	2.55773	2.43589	1.878	6.53081	6.86498	0	6.07565	2.55218	4.86786	0.189372	0.00144349	0.00902829	Intragenic	LINE/L1(chr2:178041450-178042915:+); LINE/L1(chr2:178048111-178049090:+); LINE/L1(chr2:178042918-178048110:+); SINE/Alu(chr2:178051197-178051253:+); SINE/B2(chr2:178049712-178049905:+); SINE/B2(chr2:178050054-178050236:+)
MSTRG.22934	MSTRG.22934.2	NA	0.366616	0.193419	0.209512	0	0.600685	0.644138	2.06729	1.55522	0	2.53932	0.335728	1.54046	0.246801	0.000364088	0.00287477	Intragenic	SINE/B2(chr2:180029763-180029953:+); SINE/B4(chr2:180028428-180028653:+)
MSTRG.22944	ENSMUST00000148629.1	Rps21	0	0.014514	0.010318	0.080793	0.06384	0.131142	0.960226	1.08096	0.538127	1.83628	0.050101	1.1039	0.392476	0.000309087	0.00251037	Intragenic	-
MSTRG.2297	MSTRG.2297.4	NA	0.525706	1.07589	0.711338	0	0.279545	1.49044	5.92188	8.16149	13.786	8.82699	0.680486	9.17409	0.220346	0.00382783	0.0205691	Intragenic	SINE/MIR(chr1:173343787-173343919:-); LINE/L1(chr1:173352501-173352620:-); SINE/Alu(chr1:173347173-173347310:-); SINE/MIR(chr1:173349582-173349742:-); SINE/Alu(chr1:173341991-173342132:-); SINE/MIR(chr1:173351064-173351212:-); SINE/MIR(chr1:173349357-173349425:-); SINE/Alu(chr1:173354329-173354463:-); SINE/B4(chr1:173352691-173352987:-); SINE/B4(chr1:173340360-173340494:-); SINE/B4(chr1:173352460…
MSTRG.23007	ENSMUST00000183632.1	1110015O18Rik	0	0.296634	0	0	0	0	1.10374	3.4672	0	5.25561	0.049439	2.45664	0.156892	0.00397602	0.0212254	Extragenic	LINE/L1(chr3:4811217-4811324:+); LINE/L1(chr3:4807816-4808001:+); LINE/L1(chr3:4811327-4811363:+); LINE/L1(chr3:4814079-4814377:+)
MSTRG.23007	MSTRG.23007.3	NA	0.362321	0	0.313909	0.100439	0.133858	0.158656	1.77701	3.16085	5.18105	5.6138	0.178197	3.93318	0.314533	0.00541247	0.0273495	Extragenic	LINE/L1(chr3:4811217-4811324:+); LINE/L1(chr3:4807816-4808001:+); LINE/L1(chr3:4811327-4811363:+); LINE/L1(chr3:4814079-4814377:+)
MSTRG.23065	MSTRG.23065.1	NA	1.45475	1.50199	1.37867	0.954137	1.63991	1.14259	11.2122	10.7867	2.02147	9.90628	1.34534	8.48167	0.106039	1.3204e-05	0.00021164	Extragenic	-
MSTRG.23070	MSTRG.23070.13	NA	0	0	0	0	0.050181	0	5.0539	5.66691	0	3.48243	0.008364	3.55081	0.0858331	0.000170647	0.00154624	Intragenic	LINE/L1(chr3:14135480-14135551:+); SINE/Alu(chr3:14054630-14054766:+); LINE/L1(chr3:14008515-14008698:+); SINE/MIR(chr3:14139613-14139772:+); LINE/L1(chr3:14106431-14107038:+); LINE/L1(chr3:14001371-14001602:+); LINE/L1(chr3:14137368-14137508:+); SINE/Alu(chr3:14075098-14075204:+); LINE/L1(chr3:14068530-14068824:+); LINE/L1(chr3:14026480-14026863:+); LINE/L1(chr3:14048523-14048665:+); LINE/L1(chr…
MSTRG.23099	MSTRG.23099.1	NA	0.772162	0	0	0	0	0	1.14724	2.00186	0	3.1314	0.128694	1.57012	0.222974	0.00281309	0.0158425	Extragenic	LINE/L1(chr3:14976200-14976324:+); LINE/L1(chr3:14965232-14965326:+); LINE/L1(chr3:14962691-14963740:+); SINE/Alu(chr3:14972250-14972351:+); LINE/L1(chr3:14969388-14969842:+); SINE/Alu(chr3:14970534-14970677:+); SINE/B4(chr3:14979835-14980000:+); SINE/B4(chr3:14992501-14992743:+); SINE/B2(chr3:14996029-14996216:+); SINE/B2(chr3:15002488-15002681:+); SINE/Alu(chr3:14994983-14995039:+); LINE/L1(chr…
MSTRG.23110	MSTRG.23110.1	NA	0.909892	0.44032	0.577777	0.286286	0.414806	0.18135	3.28509	3.38096	0	3.25477	0.468405	2.48021	0.165445	0.000104051	0.00103355	Extragenic	LINE/L1(chr3:16828412-16828574:+); SINE/Alu(chr3:16825673-16825818:+)
MSTRG.23112	MSTRG.23112.2	NA	1.47319	1.70773	1.21946	0.905056	0.814989	0.641239	6.98118	1.74554	1.71781	2.67486	1.12694	3.27985	0.324258	0.0111658	0.0492675	Extragenic	LINE/L1(chr3:17727542-17727808:-); SINE/Alu(chr3:17563201-17563339:-); LINE/L1(chr3:17594798-17594886:-); LINE/L1(chr3:17606302-17606660:-); LINE/L1(chr3:17358079-17358197:-); LINE/L1(chr3:17405771-17405822:-); SINE/B4(chr3:17605401-17605470:-); LINE/L1(chr3:17641248-17642074:-); SINE/B4(chr3:17647606-17647917:-); LINE/L1(chr3:17713675-17713726:-); LINE/L1(chr3:17657933-17659720:-); LINE/L1(chr3:…
MSTRG.23117	ENSMUST00000189868.6	Mir124-2hg	1.08906	1.30686	1.35713	0.398152	1.26727	1.41081	7.10324	11.567	0	11.9479	1.13821	7.65452	0.06233	0.00026315	0.00220654	Extragenic	-
MSTRG.23125	ENSMUST00000198383.1	Gm42944	3.18384	3.10544	3.72051	3.08472	2.92586	3.69668	7.43695	11.0677	3.33974	8.28374	3.28617	7.53203	0.310424	0.000658766	0.00469049	Extragenic	SINE/B4(chr3:18623050-18623377:+)
MSTRG.23142	ENSMUST00000130171.7	Hps3	0.813071	0.509941	0.627843	0.480821	0.59042	0.513438	6.77956	6.50556	0	7.13279	0.589256	5.10448	0.0782297	6.42002e-05	0.000704197	Intragenic	SINE/Alu(chr3:20009659-20009759:-); SINE/Alu(chr3:20014939-20015026:-); SINE/B2(chr3:20016389-20016548:-); SINE/B4(chr3:20009775-20009921:-); SINE/Alu(chr3:20007596-20007676:-); LINE/L2(chr3:20026776-20026952:-); LINE/L1(chr3:20005072-20005347:-); LINE/L2(chr3:20027167-20027356:-); LINE/CR1(chr3:20028620-20028842:-); SINE/B4(chr3:20028335-20028557:-); SINE/B4(chr3:20034716-20034896:-); SINE/Alu(c…
MSTRG.23150	MSTRG.23150.12	NA	0.141796	0.006061	0.160607	0	0	0	4.29761	1.47003	0	9.81771	0.051411	3.89634	0.0762955	0.00022347	0.00192916	Extragenic	LINE/L1(chr3:21329710-21331033:-); LINE/L1(chr3:21328067-21328530:-); SINE/B2(chr3:21327756-21327938:-); LINE/L1(chr3:21341632-21341925:-); LINE/L1(chr3:21327023-21327475:-); LINE/L1(chr3:21331721-21331842:-); LINE/L1(chr3:21340300-21341583:-); SINE/Alu(chr3:21329574-21329709:-); SINE/B2(chr3:21326594-21326795:-); LINE/L1(chr3:21332458-21332631:-); LINE/L1(chr3:21329290-21329528:-); SINE/Alu(chr3…
MSTRG.23150	MSTRG.23150.17	NA	0.126359	0	0	0	1.11677	0.286941	10.3709	4.0933	0	1.86985	0.255012	4.08351	0.100699	0.00438462	0.0230026	Extragenic	LINE/L1(chr3:21433191-21433352:-); SINE/B4(chr3:21430451-21430581:-); SINE/B4(chr3:21436756-21437064:-)
MSTRG.23150	MSTRG.23150.18	NA	0.170331	0.268457	0.387857	0	0	0	6.28735	7.24773	0	1.17775	0.137774	3.67821	0.110299	0.00449473	0.0234784	Extragenic	SINE/B4(chr3:21444349-21444553:-); LINE/L1(chr3:21458329-21458647:-); LINE/L1(chr3:21474329-21474728:-); LINE/L1(chr3:21450271-21451978:-); SINE/B2(chr3:21471260-21471274:-); LINE/L1(chr3:21433191-21433352:-); SINE/Alu(chr3:21469772-21469884:-); LINE/L1(chr3:21476798-21477074:-); LINE/L1(chr3:21458202-21458302:-); SINE/B2(chr3:21471330-21471483:-); SINE/Alu(chr3:21485478-21485621:-); SINE/B4(chr3…
MSTRG.23150	MSTRG.23150.20	NA	4.09082	2.18521	4.20315	0.424842	3.09524	7.16252	4.26322	4.55729	0	11.6225	3.52697	5.11076	0.164977	0.0101624	0.0457176	Extragenic	SINE/B4(chr3:21444349-21444553:-); LINE/L1(chr3:21458329-21458647:-); LINE/L1(chr3:21474329-21474728:-); LINE/L1(chr3:21450271-21451978:-); SINE/B2(chr3:21471260-21471274:-); LINE/L1(chr3:21433191-21433352:-); SINE/Alu(chr3:21469772-21469884:-); LINE/L1(chr3:21476798-21477074:-); LINE/L1(chr3:21458202-21458302:-); SINE/B2(chr3:21471330-21471483:-); SINE/Alu(chr3:21485478-21485621:-); SINE/B4(chr3…
MSTRG.23152	MSTRG.23152.10	NA	0.107772	0.067585	0.157666	0.201655	0	0	3.62432	2.58279	0	1.50549	0.089113	1.92815	0.179454	0.000437532	0.00334055	Extragenic	SINE/B4(chr3:21872366-21872604:-); SINE/Alu(chr3:21873938-21874049:-); SINE/B4(chr3:21873954-21874122:-)
MSTRG.23152	MSTRG.23152.7	NA	1.14747	2.0884	1.70489	0.809717	1.24589	0.819082	1.71775	2.94036	0	2.75608	1.30258	1.85355	0.365747	0.00887065	0.0408968	Extragenic	SINE/B4(chr3:21870512-21870811:-); LINE/L1(chr3:21868637-21868805:-); SINE/B4(chr3:21872366-21872604:-); SINE/Alu(chr3:21873938-21874049:-); SINE/MIR(chr3:21866418-21866567:-); LINE/L1(chr3:21868811-21869184:-); SINE/B4(chr3:21873954-21874122:-); SINE/B4(chr3:21870819-21871030:-)
MSTRG.23164	ENSMUST00000077389.7	Gm7536	2.7753	2.30106	3.33306	3.00868	2.63236	1.85055	110.541	66.5201	2.4266	74.0136	2.65017	63.3752	0.00964405	2.1609e-05	0.000305627	Extragenic	-
MSTRG.23174	MSTRG.23174.2	NA	13.9726	11.5146	14.4485	10.594	10.9597	5.65082	56.8701	49.852	10.0143	53.3206	11.19	42.5143	0.0957451	0.000121892	0.00117225	Intragenic	LINE/L1(chr3:25489866-25489931:-); SINE/Alu(chr3:25629263-25629407:-); SINE/B4(chr3:26162695-26162856:-); SINE/MIR(chr3:25660364-25660469:-); LINE/L1(chr3:26187929-26187995:-); LINE/L1(chr3:25883903-25884137:-); LINE/L1(chr3:25605459-25605947:-); LINE/L1(chr3:25423311-25423529:-); SINE/B4(chr3:25790819-25791091:-); SINE/B2(chr3:25725053-25725239:-); LINE/L1(chr3:25704963-25705093:-); SINE/MIR(chr…
MSTRG.23199	MSTRG.23199.1	NA	0	0.82272	0.158021	0.330418	0.795537	0.3656	6.49837	5.16076	2.87184	13.5184	0.412049	7.01236	0.107942	0.000494159	0.00369745	Extragenic	-
MSTRG.23266	MSTRG.23266.1	NA	6.17911	4.58604	5.74129	5.53091	4.67694	3.70036	122.413	88.4328	0	108.916	5.06911	79.9405	0.00649892	0.000174501	0.00157569	Extragenic	SINE/B4(chr3:30862599-30862791:-); LINE/L1(chr3:30833778-30833998:-); LINE/L1(chr3:30860866-30861826:-); SINE/Alu(chr3:30853389-30853530:-); SINE/Alu(chr3:30862858-30862993:-); SINE/B4(chr3:30829676-30829792:-); LINE/L1(chr3:30849323-30849412:-); SINE/B2(chr3:30833386-30833570:-); LINE/L2(chr3:30849944-30850151:-); SINE/B4(chr3:30863063-30863302:-); LINE/L1(chr3:30839459-30839781:-); SINE/B2(chr3…
MSTRG.23308	MSTRG.23308.3	NA	0.134925	0.061049	0.151498	0	0.292357	0	5.14755	6.46146	0	6.4023	0.106638	4.50283	0.066251	7.6861e-05	0.000814378	Extragenic	LINE/L1(chr3:33711243-33711499:-); LINE/L1(chr3:33710176-33710467:-); LINE/L1(chr3:33703244-33703383:-); LINE/L1(chr3:33721980-33722004:-); SINE/B4(chr3:33694651-33694798:-); LINE/L1(chr3:33710497-33710574:-); LINE/L1(chr3:33722413-33722922:-); LINE/L1(chr3:33711482-33711970:-); LINE/L1(chr3:33709306-33710175:-); LINE/L1(chr3:33703396-33704248:-); LINE/L1(chr3:33705519-33706698:-); LINE/L1(chr3:3…
MSTRG.23315	MSTRG.23315.7	NA	1.44045	0.959933	0.927123	0.558699	1.33645	0.427213	16.6546	5.45083	2.26839	10.6558	0.941645	8.75739	0.0817389	4.82114e-05	0.000562953	Intragenic	SINE/MIR(chr3:34049484-34049600:+); SINE/B4(chr3:34025226-34025340:+); SINE/Alu(chr3:34026892-34027019:+); SINE/B2(chr3:34033392-34033545:+); SINE/B4(chr3:34057507-34057612:+); SINE/B4(chr3:34036107-34036137:+); SINE/B4(chr3:34044714-34044895:+); SINE/Alu(chr3:34076940-34077028:+); SINE/B4(chr3:34029924-34030149:+); SINE/Alu(chr3:34059293-34059433:+); SINE/B4(chr3:34045424-34045529:+); SINE/Alu(c…
MSTRG.23316	ENSMUST00000198616.1	Gm43667	30.0458	24.7805	33.2258	23.3415	22.4219	22.0874	30.6316	39.8879	6.96628	52.6262	25.9838	32.528	0.287165	0.00253723	0.0145471	Extragenic	SINE/B2(chr3:34055261-34055435:-)
MSTRG.23355	ENSMUST00000198622.1	Gm43205	0.559384	0.310758	0.624978	0.420581	0.446337	0.416446	4.8566	3.13985	1.48285	2.45199	0.463081	2.98282	0.24295	5.45176e-05	0.00062026	Extragenic	-
MSTRG.23388	ENSMUST00000116115.2	Rps23-ps1	0.494447	0.96653	0.855275	0.204328	1.14009	0.720408	40.5959	24.1718	7.09824	45.6379	0.730179	29.376	0.0199518	4.44102e-07	2.20089e-05	Extragenic	-
MSTRG.23402	MSTRG.23402.1	NA	9.23425	6.53554	7.24346	5.6783	6.7615	5.78627	19.2148	25.2066	6.54616	28.7924	6.87322	19.94	0.174298	0.000158067	0.00145044	Extragenic	SINE/B4(chr3:38879332-38879497:-); LINE/L1(chr3:38879960-38880424:+); LINE/L1(chr3:38878804-38879054:+); SINE/B4(chr3:38879123-38879299:-)
MSTRG.23449	ENSMUST00000195225.5	2610316D01Rik	0.012118	0.005667	0.244587	0	0.386744	0.107212	4.8731	4.43558	0	1.62198	0.126055	2.73266	0.13333	0.00114086	0.00740983	Proximal	LINE/L1(chr3:45286875-45287070:-); LINE/L1(chr3:45334371-45334480:-); LINE/L1(chr3:45327711-45328122:-); LINE/L1(chr3:45361769-45361887:-); LINE/L1(chr3:45287468-45287952:-); SINE/MIR(chr3:45283673-45283818:-); SINE/Alu(chr3:45359031-45359161:-); LINE/L1(chr3:45285347-45285639:-); SINE/ID(chr3:45346948-45347021:-); SINE/B4(chr3:45324069-45324257:-); LINE/L1(chr3:45296923-45296974:-); LINE/L2(chr3…
MSTRG.23449	MSTRG.23449.1	NA	8.29198	4.94643	7.57553	4.28062	5.62931	5.02172	21.5261	24.6523	0	27.2524	5.9576	18.3577	0.0562468	0.000346139	0.0027573	Proximal	LINE/L1(chr3:45286875-45287070:-); LINE/L1(chr3:45334371-45334480:-); LINE/L1(chr3:45327711-45328122:-); LINE/L1(chr3:45361769-45361887:-); LINE/L1(chr3:45287468-45287952:-); SINE/MIR(chr3:45283673-45283818:-); SINE/Alu(chr3:45359031-45359161:-); LINE/L1(chr3:45285347-45285639:-); SINE/ID(chr3:45346948-45347021:-); SINE/B4(chr3:45324069-45324257:-); LINE/L1(chr3:45296923-45296974:-); LINE/L2(chr3…
MSTRG.23449	MSTRG.23449.12	NA	2.49108	0.955967	1.41138	0	0	1.32221	8.09915	14.1281	0	14.5405	1.03011	9.19193	0.0373985	0.000373956	0.00293813	Proximal	LINE/L1(chr3:45334371-45334480:-); LINE/L1(chr3:45327711-45328122:-); LINE/L1(chr3:45361769-45361887:-); SINE/Alu(chr3:45359031-45359161:-); SINE/ID(chr3:45346948-45347021:-); SINE/B4(chr3:45324069-45324257:-); LINE/L2(chr3:45324611-45324911:-); LINE/L1(chr3:45310179-45310638:-); SINE/Alu(chr3:45344727-45344810:-); LINE/L1(chr3:45367405-45367728:-); LINE/L1(chr3:45318191-45318523:-); LINE/L1(chr3…
MSTRG.23449	MSTRG.23449.9	NA	1.4447	0.842573	0.758332	0.468763	0.497982	0.382491	1.88614	0.540345	0	4.1772	0.732473	1.65092	0.299234	0.00888691	0.0409635	Proximal	LINE/L1(chr3:45286875-45287070:-); LINE/L1(chr3:45334371-45334480:-); LINE/L1(chr3:45327711-45328122:-); LINE/L1(chr3:45361769-45361887:-); LINE/L1(chr3:45287468-45287952:-); SINE/MIR(chr3:45283673-45283818:-); SINE/Alu(chr3:45359031-45359161:-); LINE/L1(chr3:45285347-45285639:-); SINE/ID(chr3:45346948-45347021:-); SINE/B4(chr3:45324069-45324257:-); LINE/L1(chr3:45296923-45296974:-); LINE/L2(chr3…
MSTRG.23453	ENSMUST00000193945.1	Gm2136	17.6928	12.9422	16.4783	14.4618	12.5166	12.027	27.1048	28.6286	5.74094	21.6706	14.3531	20.7862	0.302033	0.00216356	0.0127209	Extragenic	-
MSTRG.23454	ENSMUST00000193062.1	Gm37345	9.44366	6.83805	10.2464	7.68342	7.22044	6.62223	51.2436	51.0031	6.15276	43.1077	8.00903	37.8768	0.0715575	3.83714e-05	0.000470885	Extragenic	-
MSTRG.23464	MSTRG.23464.1	NA	0	0	0	0	0	0.67467	2.15989	3.68046	0	1.64923	0.112445	1.87239	0.204261	0.00380641	0.0204693	Extragenic	LINE/L1(chr3:50604359-50604737:-); SINE/MIR(chr3:50552189-50552346:-); LINE/L1(chr3:50535170-50535194:-); LINE/L1(chr3:50539727-50540645:-); LINE/L1(chr3:50525446-50525662:-); SINE/B4(chr3:50518326-50518530:-); LINE/L1(chr3:50500964-50501485:-); LINE/L1(chr3:50586521-50587659:-); LINE/L1(chr3:50516405-50517301:-); SINE/B2(chr3:50510016-50510041:-); LINE/L1(chr3:50540927-50547115:-); SINE/B2(chr3:…
MSTRG.23536	ENSMUST00000198872.1	Gm6204	0.187854	0.203063	0.238951	0	0.439043	0.162205	1.82828	1.06412	0	3.95349	0.205186	1.71147	0.206985	0.000432006	0.0033057	Extragenic	-
MSTRG.23541	ENSMUST00000198699.1	Gm5641	0.302677	0.263123	0.209508	0.195491	0.268585	0.167044	9.12154	3.57583	2.40964	6.78937	0.234405	5.4741	0.109152	1.01259e-05	0.000174318	Extragenic	-
MSTRG.23562	MSTRG.23562.1	NA	5.68298	6.45481	5.79226	5.50743	7.32335	5.88918	13.6113	22.4296	2.89052	24.6086	6.10834	15.885	0.172167	0.00209226	0.0123617	Extragenic	-
MSTRG.23564	MSTRG.23564.11	NA	0	0.012391	1.7e-05	0	0.006159	0.168773	1.6347	1.19503	0	1.1942	0.031223	1.00598	0.297056	6.98024e-05	0.000754062	Intragenic	SINE/Alu(chr3:55995503-55995641:-); SINE/Alu(chr3:55997941-55998005:-); SINE/MIR(chr3:56087776-56088020:-); SINE/Alu(chr3:56078828-56078971:-); LINE/L1(chr3:56028751-56029241:-); SINE/B4(chr3:56082022-56082110:-); SINE/B2(chr3:55987487-55987588:-); LINE/L1(chr3:56045298-56045872:-); LINE/L1(chr3:56035597-56035722:-); SINE/Alu(chr3:56040555-56040637:-); SINE/MIR(chr3:55989127-55989323:-); SINE/Alu…
MSTRG.23564	MSTRG.23564.18	NA	0.058809	0.00874	0.034902	0.039003	0.051674	0.052854	4.83679	4.61754	0.231908	2.08813	0.040997	2.94359	0.12813	0.000396403	0.00308017	Intragenic	LINE/L2(chr3:56168747-56168997:-); SINE/MIR(chr3:56087776-56088020:-); SINE/Alu(chr3:56078828-56078971:-); LINE/L1(chr3:56114225-56114759:-); LINE/L1(chr3:56099310-56099600:-); SINE/B4(chr3:56082022-56082110:-); LINE/L1(chr3:56128254-56128996:-); LINE/L1(chr3:56045298-56045872:-); LINE/L1(chr3:56131604-56132085:-); SINE/Alu(chr3:56040555-56040637:-); SINE/B2(chr3:56109306-56109324:-); SINE/Alu(ch…
MSTRG.23564	MSTRG.23564.7	NA	0	0	0.013928	0	0.29082	0.03325	0.858028	3.02641	0	2.86465	0.056333	1.68727	0.230546	0.00579767	0.028938	Intragenic	SINE/Alu(chr3:55804420-55804514:-); SINE/B2(chr3:55776798-55776977:-); SINE/B2(chr3:55796293-55796460:-); LINE/L1(chr3:55866102-55866326:-); LINE/L1(chr3:55944529-55944818:-); SINE/Alu(chr3:55826706-55826829:-); LINE/L1(chr3:55946546-55947508:-); SINE/B2(chr3:55801312-55801477:-); SINE/Alu(chr3:55761643-55761763:-); SINE/B4(chr3:55887096-55887215:-); LINE/L1(chr3:55859514-55860091:-); LINE/L1(chr…
MSTRG.23590	ENSMUST00000198535.1	Gm43437	5.08738	4.1914	5.38514	4.49234	4.88633	3.77506	16.071	14.5255	4.33066	13.6158	4.63627	12.1357	0.210452	2.96155e-05	0.000386384	Extragenic	SINE/Alu(chr3:57640679-57640809:-); SINE/Alu(chr3:57638990-57639134:-)
MSTRG.23631	MSTRG.23631.1	NA	0.709794	0.845939	1.07522	0.457377	0.809175	1.12579	1.28754	1.41847	0	1.5013	0.837216	1.05183	0.479944	0.000960713	0.00641943	Extragenic	SINE/Alu(chr3:58796234-58796315:-); SINE/B4(chr3:58805627-58805763:-); SINE/B4(chr3:58805821-58805987:-); SINE/MIR(chr3:58810989-58811179:-); SINE/ID(chr3:58805543-58805611:-); SINE/Alu(chr3:58805786-58805911:-)
MSTRG.23633	ENSMUST00000079761.7	Rpl13-ps6	0	0.047997	0.108038	0.112768	0.245722	0.060668	2.18446	1.05978	0	1.08305	0.095865	1.08182	0.297776	0.000349715	0.00278078	Extragenic	-
MSTRG.23650	ENSMUST00000192177.1	Gm5539	0	0.090288	0.04874	0.074795	0.052187	0.090161	1.91818	1.94663	1.7208	4.57453	0.059362	2.54003	0.247662	0.000376061	0.00294964	Extragenic	-
MSTRG.23651	MSTRG.23651.1	NA	1.36203	1.19138	1.5095	0.439103	0.542537	1.057	8.8707	14.435	3.49714	14.8065	1.01693	10.4024	0.0824375	2.96363e-05	0.000386611	Extragenic	-
MSTRG.23652	MSTRG.23652.2	NA	0.033693	0	0.175474	0.04593	0	0	5.76736	10.7021	0	3.98022	0.042516	5.11242	0.0640917	0.000681232	0.00481909	Intragenic	SINE/B4(chr3:60495835-60496102:+); LINE/L2(chr3:60499846-60499965:+); LINE/L2(chr3:60496734-60496959:+); LINE/L1(chr3:60476725-60476803:+); SINE/B2(chr3:60487608-60487781:+); LINE/L1(chr3:60485526-60485692:+); LINE/L1(chr3:60512704-60512721:+); SINE/B4(chr3:60484231-60484505:+); SINE/Alu(chr3:60508882-60508999:+); SINE/Alu(chr3:60477404-60477476:+); LINE/L2(chr3:60499526-60499586:+); LINE/L2(chr3…
MSTRG.23660	ENSMUST00000193411.1	Gm8325	0.706261	0.340821	1.0087	0.117344	0.556202	0.554503	8.60644	9.69592	0	4.07841	0.547305	5.59519	0.0693431	0.00027496	0.00228654	Extragenic	-
MSTRG.23665	ENSMUST00000194223.1	Gm37696	0.709735	1.45896	0.344405	0.687626	0.585653	0.885866	16.9578	7.99988	2.90116	5.76974	0.778707	8.40714	0.109467	0.000675121	0.00478352	Proximal	SINE/MIR(chr3:61362117-61362196:-)
MSTRG.23705	ENSMUST00000195243.1	Gm37359	4.66558	4.79798	6.26528	4.24403	4.26764	6.25891	5.76002	7.70094	0	7.8859	5.08324	5.33671	0.28169	0.0067313	0.0327045	Extragenic	LINE/L2(chr3:65867201-65867302:-); LINE/L1(chr3:65850086-65850968:-); SINE/B2(chr3:65853278-65853469:-); SINE/ID(chr3:65835264-65835313:-); LINE/L1(chr3:65849965-65850086:-); SINE/Alu(chr3:65837862-65837980:-); SINE/B4(chr3:65853091-65853219:-); LINE/L2(chr3:65866771-65867058:-); SINE/ID(chr3:65839152-65839214:-); LINE/L1(chr3:65850999-65852534:-); LINE/L1(chr3:65847969-65849964:-); SINE/B4(chr3:…
MSTRG.23719	ENSMUST00000162620.8	Rsrc1	0	0	0.051722	0	0.034341	0.058925	2.80645	0.255121	0	2.72835	0.024165	1.44748	0.206162	0.00128858	0.00820141	Intragenic	LINE/L1(chr3:67033835-67034313:+); SINE/Alu(chr3:67033052-67033196:+); SINE/B4(chr3:67008065-67008252:+); SINE/Alu(chr3:67000514-67000651:+); SINE/B4(chr3:67062150-67062208:+); LINE/L1(chr3:67033737-67033842:+); SINE/B2(chr3:67031030-67031115:+); LINE/L1(chr3:67040129-67040628:+); LINE/L1(chr3:67060536-67061553:+); SINE/B4(chr3:67008469-67008485:+); SINE/ID(chr3:67078446-67078477:+); SINE/Alu(chr…
MSTRG.23761	ENSMUST00000177308.1	Gm18588	0.395823	0.154936	0.050395	0.177087	0.220504	0.058574	4.36497	8.78422	20.2343	15.695	0.17622	12.2696	0.183591	0.0020253	0.0120197	Intragenic	-
MSTRG.2377	ENSMUST00000141846.1	B230369F24Rik	5.22965	6.751	6.53482	6.76943	7.19775	6.64884	13.2809	4.33194	0	13.9076	6.52192	7.88011	0.214244	0.00505489	0.0258542	Extragenic	SINE/ID(chr1:178314735-178314803:-); SINE/Alu(chr1:178316955-178317056:-)
MSTRG.23784	ENSMUST00000192141.1	Gm37056	13.7384	11.009	13.0993	9.75064	9.23479	9.40471	36.1301	34.0019	8.44628	31.1936	11.0395	27.443	0.176594	3.00645e-05	0.000391087	Intragenic	-
MSTRG.23785	MSTRG.23785.1	NA	0	1.54187	0	0.938741	0.101504	0.083509	5.10184	6.32599	0	10.2928	0.444271	5.43015	0.0777119	0.00419787	0.0222099	Proximal	SINE/B4(chr3:73242333-73242624:+); LINE/L1(chr3:73209263-73210243:+); SINE/Alu(chr3:73103872-73103985:+); LINE/L1(chr3:73218748-73219139:+); LINE/L1(chr3:73170140-73170168:+); LINE/L1(chr3:73073505-73073586:+); SINE/B4(chr3:73181032-73181309:+); SINE/Alu(chr3:73258549-73258684:+); LINE/L1(chr3:73155045-73155229:+); SINE/B2(chr3:73183404-73183583:+); SINE/Alu(chr3:73119754-73119836:+); LINE/L1(chr…
MSTRG.23785	MSTRG.23785.20	NA	0	0.795909	0	0.174086	0	0.018718	1.47536	4.17882	0	9.68702	0.164786	3.8353	0.114613	0.00757353	0.0360062	Proximal	LINE/L1(chr3:73392243-73392453:+); SINE/B4(chr3:73242333-73242624:+); LINE/L1(chr3:73385298-73385501:+); LINE/L1(chr3:73393763-73394636:+); SINE/B2(chr3:73374589-73374787:+); LINE/L1(chr3:73357279-73358141:+); LINE/L1(chr3:73512417-73512650:+); SINE/Alu(chr3:73490294-73490443:+); SINE/B2(chr3:73375489-73375659:+); SINE/Alu(chr3:73511722-73511857:+); LINE/L1(chr3:73412937-73414510:+); SINE/Alu(chr…
MSTRG.23785	MSTRG.23785.21	NA	0	0.043276	0	0	0	0	0.48854	1.52361	0	2.00272	0.007213	1.00372	0.329424	0.00493939	0.0253787	Proximal	LINE/L1(chr3:73236161-73236916:+); LINE/L1(chr3:73229945-73231556:+)
MSTRG.2380	ENSMUST00000188044.6	Hnrnpu	0.139627	0.102265	2.42096	2.89706	2.22992	0.699661	14.9874	32.7486	0.653257	19.3447	1.41491	16.9335	0.0360834	0.00445256	0.0232973	Intragenic	SINE/ID(chr1:178327028-178327060:-); SINE/Alu(chr1:178323319-178323362:-)
MSTRG.2380	ENSMUST00000189450.1	Hnrnpu	0.091191	0.022132	0.104826	0.41646	0	0	1.7101	7.43047	0	13.2171	0.105768	5.58941	0.0779536	0.00636805	0.0312529	Intragenic	SINE/ID(chr1:178327028-178327060:-)
MSTRG.2380	MSTRG.2380.10	NA	1.59323	1.71968	2.73033	1.43824	0.850836	4.56268	9.82981	13.8586	2.11827	15.3251	2.14917	10.2829	0.102408	0.000849061	0.00578304	Intragenic	SINE/ID(chr1:178327028-178327060:-); SINE/Alu(chr1:178323319-178323362:-)
MSTRG.2380	MSTRG.2380.13	NA	0.09552	0.047904	0.097105	0.044089	0.423313	0.098597	30.7413	29.834	9.34922	43.6857	0.134421	28.4026	0.0180485	5.9664e-07	2.61902e-05	Intragenic	SINE/ID(chr1:178327028-178327060:-)
MSTRG.2380	MSTRG.2380.14	NA	0	0	0	0.572075	0	0	13.826	55.4492	0	14.9147	0.095346	21.0475	0.0156019	0.00224985	0.0131363	Intragenic	SINE/ID(chr1:178327028-178327060:-)
MSTRG.2380	MSTRG.2380.15	NA	0.208508	0.337446	0.183886	0.616325	0.114916	0.311948	25.6031	79.5361	0	69.5604	0.295505	43.6749	0.00503286	0.00056822	0.00415163	Intragenic	SINE/ID(chr1:178327028-178327060:-)
MSTRG.2380	MSTRG.2380.16	NA	0	0	0	0	0	0	5.42297	9.20809	0.853274	16.6365	0	8.0302	0.0447037	0.000148648	0.00137982	Intragenic	SINE/B2(chr1:178332382-178332509:-); SINE/ID(chr1:178327028-178327060:-); SINE/ID(chr1:178331737-178331791:-)
MSTRG.2380	MSTRG.2380.17	NA	0.599771	0.482649	0.062912	0.322999	0.473878	0.481492	7.78381	12.4823	8.67854	24.9736	0.40395	13.4796	0.0843013	0.000257168	0.00216476	Intragenic	SINE/ID(chr1:178327028-178327060:-)
MSTRG.2381	ENSMUST00000194245.1	Gm38300	2.70594	2.44826	2.2955	2.19308	2.41194	2.03245	6.17002	8.1204	2.41656	7.57339	2.34786	6.07009	0.27923	0.000252385	0.00213034	Proximal	SINE/Alu(chr1:178340033-178340045:+); SINE/B2(chr1:178339616-178339794:+); SINE/B4(chr1:178340046-178340153:+)
MSTRG.23816	ENSMUST00000036976.6	Gm9762	0.079158	0.268725	0.262284	0.115466	0.228901	0.075003	4.11532	2.46252	0	3.26387	0.171589	2.46043	0.134026	1.45316e-05	0.00022698	Extragenic	-
MSTRG.23819	MSTRG.23819.11	NA	0	0	0	0	2.65461	0	15.8327	30.698	0	23.0912	0.442434	17.4055	0.0152369	0.001471	0.00917239	Intragenic	SINE/Alu(chr3:79135847-79135929:-); SINE/B2(chr3:79208369-79208520:-); LINE/L1(chr3:79144011-79144091:-); LINE/L1(chr3:79215122-79215175:-); SINE/Alu(chr3:79217520-79217664:-); SINE/Alu(chr3:79173936-79174070:-); SINE/ID(chr3:79119580-79119641:-); SINE/B2(chr3:79197636-79197849:-); SINE/Alu(chr3:79220381-79220525:-); SINE/Alu(chr3:79152495-79152621:-); SINE/ID(chr3:79132241-79132303:-); SINE/Alu(…
MSTRG.23819	MSTRG.23819.7	NA	3.68354	0.764727	6.57185	4.79258	2.37476	6.01038	22.9935	9.58466	0	9.17948	4.03297	10.4394	0.0854032	0.0048726	0.0250901	Intragenic	SINE/Alu(chr3:79135847-79135929:-); SINE/ID(chr3:79258961-79259031:-); SINE/B2(chr3:79208369-79208520:-); LINE/L1(chr3:79144011-79144091:-); LINE/L1(chr3:79215122-79215175:-); SINE/B2(chr3:79107060-79107188:-); SINE/Alu(chr3:79217520-79217664:-); SINE/Alu(chr3:79173936-79174070:-); SINE/Alu(chr3:79265077-79265208:-); SINE/ID(chr3:79119580-79119641:-); SINE/B2(chr3:79197636-79197849:-); SINE/Alu(c…
MSTRG.23819	MSTRG.23819.8	NA	0.361088	0.254926	0.677795	0	0.19873	0	7.67155	5.82426	4.51096	10.9436	0.248757	7.23758	0.0916893	2.78968e-06	7.02163e-05	Intragenic	SINE/Alu(chr3:79135847-79135929:-); SINE/B2(chr3:79208369-79208520:-); LINE/L1(chr3:79144011-79144091:-); LINE/L1(chr3:79215122-79215175:-); SINE/B2(chr3:79107060-79107188:-); SINE/Alu(chr3:79217520-79217664:-); SINE/Alu(chr3:79173936-79174070:-); SINE/ID(chr3:79119580-79119641:-); SINE/B2(chr3:79197636-79197849:-); SINE/Alu(chr3:79220381-79220525:-); SINE/Alu(chr3:79152495-79152621:-); SINE/ID(c…
MSTRG.23846	ENSMUST00000194523.5	Gria2	0.155747	0.01669	0.029902	0	0.147723	0.030023	2.07529	5.4618	0	3.76799	0.063348	2.82627	0.130976	0.00133316	0.00843835	Intragenic	LINE/L1(chr3:80768723-80769164:-); LINE/L2(chr3:80719177-80719844:-); SINE/Alu(chr3:80763684-80763765:-); SINE/B4(chr3:80779349-80779471:-); SINE/B2(chr3:80722919-80723094:-); SINE/ID(chr3:80718049-80718097:-); LINE/L1(chr3:80759791-80760009:-); LINE/L2(chr3:80739131-80739395:-); SINE/MIR(chr3:80749611-80749802:-); LINE/L1(chr3:80789094-80789293:-); SINE/B4(chr3:80779280-80779291:-); LINE/L1(chr3…
MSTRG.23855	ENSMUST00000193672.1	A830029E22Rik	2.93602	2.32099	2.54138	2.29457	1.96905	2.11861	9.84123	12.6085	0	13.253	2.36343	8.92567	0.0831002	0.000604662	0.00437385	Extragenic	-
MSTRG.23963	MSTRG.23963.1	NA	4.85848	4.32386	7.91475	6.53793	5.47713	6.41699	12.3793	25.7266	2.38032	12.8753	5.92152	13.3404	0.212424	0.00971266	0.0440573	Intragenic	SINE/B2(chr3:88036865-88037027:+); SINE/MIR(chr3:88043632-88043825:+); SINE/B2(chr3:88047621-88047813:+); SINE/MIR(chr3:88049771-88049828:+); SINE/B4(chr3:88044963-88045114:+); SINE/Alu(chr3:88043938-88044011:+); SINE/Alu(chr3:88040705-88040797:+); SINE/Alu(chr3:88035842-88035948:+); SINE/Alu(chr3:88044951-88045063:+); SINE/Alu(chr3:88049097-88049221:+); SINE/B2(chr3:88050481-88050616:+)
MSTRG.23963	MSTRG.23963.2	NA	0.284489	0.18669	0.762143	0.166917	0.814926	0.763687	13.1374	5.23386	0	1.77357	0.496475	5.03622	0.0926815	0.00320128	0.0177024	Intragenic	-
MSTRG.240	ENSMUST00000188299.1	Gm28438	1.44515	1.11588	0.373865	1.00863	1.36246	0.107663	60.8857	21.9836	410.889	56.9462	0.902275	137.676	0.103358	0.00861223	0.0399356	Extragenic	-
MSTRG.24011	MSTRG.24011.4	NA	0	0.183982	0	0.145165	0.071326	0.042894	1.90511	2.18291	3.1523	2.92986	0.073894	2.54255	0.36912	3.66027e-05	0.000454128	Intragenic	SINE/Alu(chr3:88762753-88762878:-); SINE/B2(chr3:88752330-88752544:-); SINE/B4(chr3:88762879-88762898:-); SINE/B2(chr3:88763337-88763418:-); SINE/Alu(chr3:88762956-88763099:-); SINE/Alu(chr3:88752028-88752124:-); SINE/B4(chr3:88758625-88758841:-); SINE/Alu(chr3:88750182-88750326:-); SINE/B4(chr3:88758863-88758999:-); SINE/Alu(chr3:88768012-88768152:-); SINE/B4(chr3:88749100-88749181:-); SINE/Alu(…
MSTRG.24014	ENSMUST00000183966.7	1500004A13Rik	6.52635	5.79013	6.70754	4.36661	5.39101	4.33235	12.0813	15.0691	5.1346	17.0968	5.519	12.3455	0.252414	0.000113261	0.00110637	Extragenic	SINE/B4(chr3:88830175-88830335:-); SINE/B4(chr3:88826532-88826754:-); SINE/Alu(chr3:88830544-88830625:-); SINE/B4(chr3:88813396-88813553:-); SINE/Alu(chr3:88826771-88826843:-); SINE/B4(chr3:88827363-88827567:-); SINE/B4(chr3:88830059-88830139:-); SINE/Alu(chr3:88814795-88814934:-); SINE/B4(chr3:88811202-88811332:-); SINE/Alu(chr3:88825772-88825891:-); SINE/B4(chr3:88812894-88813012:-); SINE/Alu(c…
MSTRG.24036	ENSMUST00000156847.8	Mtx1	1.82148	1.60068	2.29184	2.147	3.39479	1.41033	14.5713	6.8686	0	52.5012	2.11102	18.4853	0.0359082	0.00118017	0.00762205	Intragenic	SINE/Alu(chr3:89212119-89212225:-); SINE/MIR(chr3:89213560-89213654:-); SINE/B4(chr3:89212231-89212371:-); SINE/MIR(chr3:89211885-89211946:-)
MSTRG.2407	MSTRG.2407.2	NA	0	1.52715	0	0.214837	0	0.00731	4.22086	2.0913	0	1.86476	0.291549	2.04423	0.189593	0.00730025	0.0349324	Intragenic	LINE/L1(chr1:180063200-180063516:+); LINE/L1(chr1:180107069-180107590:+); SINE/B4(chr1:180158350-180158459:+); SINE/B2(chr1:180045328-180045501:+); LINE/L1(chr1:180120166-180120596:+); SINE/B2(chr1:180093537-180093743:+); SINE/ID(chr1:180112012-180112062:+); LINE/L1(chr1:180056145-180056716:+); SINE/B2(chr1:180143882-180144062:+); SINE/B2(chr1:180135248-180135405:+); LINE/L1(chr1:180057023-180057…
MSTRG.24098	ENSMUST00000198641.1	Ilf2	0.100173	0.042328	0.163551	0.088805	0.187144	0.006606	1.10517	1.13211	0	1.87774	0.098101	1.02875	0.309156	0.000139994	0.00131528	Intragenic	SINE/B2(chr3:90485292-90485431:+); SINE/Alu(chr3:90483731-90483833:+); SINE/ID(chr3:90486290-90486363:+); SINE/Alu(chr3:90484082-90484229:+); SINE/B4(chr3:90484052-90484081:+); SINE/B4(chr3:90483849-90484048:+); SINE/B2(chr3:90482545-90482719:+); SINE/Alu(chr3:90483577-90483687:+); SINE/Alu(chr3:90482258-90482363:+); SINE/Alu(chr3:90485126-90485266:+); SINE/B4(chr3:90484248-90484353:+)
MSTRG.241	ENSMUST00000190277.1	Gm28437	8.10414	5.41152	5.79872	3.79278	5.93441	3.8852	340.404	172.201	2623.1	377.864	5.48779	878.392	0.0482805	0.00180056	0.0108927	Extragenic	-
MSTRG.2416	ENSMUST00000192714.1	Gm5069	0.272655	0.068587	0.034405	0.236004	0.022713	0.039647	1.056	1.17142	1.58281	2.62025	0.112335	1.60762	0.441127	0.00534936	0.0270902	Extragenic	-
MSTRG.24198	ENSMUST00000142433.1	C920021L13Rik	2.23115	2.45973	3.58772	3.89289	2.25578	2.73008	6.94665	6.11413	0	5.58144	2.85955	4.66055	0.220038	0.00430337	0.0226643	Proximal	SINE/Alu(chr3:95886422-95886571:+); SINE/Alu(chr3:95879661-95879798:+); LINE/L1(chr3:95872963-95873308:+); SINE/B2(chr3:95874013-95874203:+); SINE/Alu(chr3:95876820-95876966:+); SINE/B2(chr3:95878107-95878290:+); SINE/B2(chr3:95878298-95878492:+); SINE/ID(chr3:95876038-95876102:+); SINE/B2(chr3:95877919-95878104:+); SINE/Alu(chr3:95880023-95880165:+); SINE/Alu(chr3:95876472-95876497:+); SINE/Alu(…
[truncated: 1,551 more rows]
