# Supplementary material for: Fear extinction is regulated by the activity of long noncoding RNAs at the synapse
Source: Nat Commun. 2023 Nov 22;14:7616. doi: 10.1038/s41467-023-43535-1 (PMC10665438; doi:10.1038/s41467-023-43535-1)
Supplement: Supplementary file 6 — Supplementary Data 3 [file 41467_2023_43535_MOESM6_ESM.xlsx]

## Sheet: all
Transcripts identified in the synapse RC and EXT RNA-seq
gene_id	transcript_id	ref_gene_name	SynRC1	SynRC2	SynRC3	SynEXT1	SynEXT2	SynEXT3	average_FPKM_SynRC	average_FPKM_SynEXT	fc_SynRC.vs.SynEXT	pval_SynRC.vs.SynEXT	qval_SynRC.vs.SynEXT
MSTRG.32692	ENSMUST00000207700.1	Gm45841	0	0	0	0.5748	0.57303	0.58413	0	0.57732	0.634757	7.02987e-09	0.000533216
ENSMUSG00000101309.1	ENSMUST00000185205.1	Gm29397	0	0	0	1.4414	1.4486	1.54449	0	1.47816	0.406621	1.20302e-07	0.00456243
ENSMUSG00000031551.12	ENSMUST00000110667.7	Ido1	0	0	0	1.0192	1.00039	0.949621	0	0.989736	0.499781	4.37133e-07	0.00474291
MSTRG.14777	ENSMUST00000023171.7	Hes1	0	0	0	2.50877	2.45979	2.66141	0	2.54333	0.284931	2.9854e-07	0.00474291
MSTRG.19859	ENSMUST00000183091.7	Celf2	0	0	0	3.63979	3.72228	3.87713	0	3.7464	0.21236	1.94955e-07	0.00474291
MSTRG.29898	ENSMUST00000066617.11	Zkscan1	0	0	0	5.39399	5.2192	5.41589	0	5.34303	0.158175	3.26464e-07	0.00474291
MSTRG.16123	ENSMUST00000114976.8	Luc7l	0	0	0	12.2635	11.9015	9.96455	0	11.3765	0.0784425	6.79795e-07	0.00644531
MSTRG.19778	ENSMUST00000091504.4	Nmt2	0	0	0	4.73622	4.53362	4.655	0	4.64161	0.177391	8.28855e-07	0.00698541
MSTRG.16204	ENSMUST00000114792.7	Fkbp5	5.02503	4.80773	5.01862	0	0	0	4.95046	0	5.94967	1.185e-06	0.00845012
MSTRG.1019	ENSMUST00000068333.13	Farsb	0	0	0	12.0249	11.1815	10.3714	0	11.1926	0.0805806	2.0236e-06	0.0098992
MSTRG.10827	ENSMUST00000091236.10	Gpbp1	0	0	0	1.71767	1.76616	2.03593	0	1.83992	0.359334	2.21867e-06	0.0098992
MSTRG.12461	ENSMUST00000226774.1	Klf12	0	0	0	5.63879	5.98133	6.48952	0	6.03655	0.144859	2.07538e-06	0.0098992
MSTRG.18549	MSTRG.18549.6	NA	0	0	0.021077	46.2104	43.6821	32.8357	0.007026	40.9094	0.0229422	2.15134e-06	0.0098992
MSTRG.40545	ENSMUST00000156473.7	Snx12	0	0	0	3.36267	3.18969	3.31677	0	3.28971	0.233562	1.99772e-06	0.0098992
MSTRG.6372	ENSMUST00000138810.2	Rps6kb1	0	0	0	1.93029	1.92926	1.60822	0	1.82259	0.347176	1.63315e-06	0.0098992
MSTRG.21346	ENSMUST00000080008.12	Arfgap2	0	0	0	6.82056	7.32641	7.31034	0	7.15244	0.123399	2.4939e-06	0.00995592
MSTRG.18940	ENSMUST00000236594.1	Fads1	0	0	0	0.630881	0.615309	0.705034	0	0.650408	0.611685	2.79077e-06	0.010584
MSTRG.26483	ENSMUST00000154610.1	Gm12906	0	0	0	0.920566	0.943825	0.801494	0	0.888628	0.522889	3.03358e-06	0.010957
MSTRG.25286	ENSMUST00000038841.13	Clvs1	3.74844	3.9361	3.94274	8.68908	8.75165	10.7043	3.87576	9.38169	0.488736	3.54532e-06	0.0116918
MSTRG.12648	MSTRG.12648.3	NA	0	0	0	0.782363	0.745812	0.785544	0	0.77124	0.565879	4.60994e-06	0.0145693
MSTRG.16238	ENSMUST00000135123.2	Ppil1	1.99161	2.06537	2.1372	0	0	0	2.06473	0	3.06911	6.55608e-06	0.017559
MSTRG.21327	ENSMUST00000133657.1	Celf1	0	0	0	1.88451	2.01395	2.12001	0	2.00616	0.336375	6.7134e-06	0.017559
MSTRG.344	ENSMUST00000047664.15	Arhgef4	0	0	0	8.46393	7.793	10.482	0	8.91296	0.105987	6.49793e-06	0.017559
MSTRG.24216	ENSMUST00000016087.3	Bola1	0	0	0	3.87655	4.0423	2.89338	0	3.60408	0.208933	7.28237e-06	0.01785
MSTRG.29449	ENSMUST00000125804.7	Rasal1	0	0	0	2.10935	2.17026	2.82793	0	2.36918	0.309411	7.29533e-06	0.01785
MSTRG.22391	ENSMUST00000028972.8	Pdrg1	0	0	0	15.7529	13.8934	17.7645	0	15.8036	0.0617263	8.43216e-06	0.0191379
MSTRG.4048	ENSMUST00000001836.10	Pwp1	0	0	0	4.88612	5.38165	5.05266	0	5.10681	0.163474	8.20857e-06	0.0191379
MSTRG.6669	MSTRG.6669.1	NA	3.20227	4.82854	7.01481	0	0	10.2388	5.01521	3.41293	4.17041	8.74325e-06	0.0191379
MSTRG.3975	MSTRG.3975.1	NA	0	0	0	3.90074	3.64034	4.87145	0	4.13751	0.203404	9.45745e-06	0.0197403
MSTRG.9686	ENSMUST00000222160.1	Tbc1d7	0	0	0	3.54811	3.44481	4.99971	0	3.99754	0.213218	9.62941e-06	0.0197403
ENSMUSG00000056144.14	ENSMUST00000106849.8	Trim34a	0	0	0	0.677315	0.65009	0.541806	0	0.62307	0.607803	1.03355e-05	0.0206302
MSTRG.10528	MSTRG.10528.1	NA	0	0	0	4.53258	4.82382	3.29237	0	4.21626	0.183529	1.15783e-05	0.0219553
MSTRG.13574	ENSMUST00000239134.1	Arhgap39	0	0	0	3.23537	2.94496	2.7942	0	2.99151	0.247305	1.29537e-05	0.0235433
MSTRG.19308	ENSMUST00000129535.7	Stambpl1	0	0	0	2.59667	2.37102	2.57824	0	2.51531	0.286029	1.30365e-05	0.0235433
MSTRG.15164	ENSMUST00000226586.1	Tbc1d23	1.35821	1.17346	1.17895	5.42628	5.44881	4.07511	1.23687	4.9834	0.358566	1.41372e-05	0.0247698
MSTRG.4368	MSTRG.4368.10	NA	0.057073	0	0	11.4688	10.0471	6.98094	0.019024	9.49895	0.0916514	1.44658e-05	0.0247698
MSTRG.16469	ENSMUST00000165306.2	Gpank1	0	0	0	1.59392	1.46277	1.49271	0	1.51647	0.396431	1.6203e-05	0.0261488
MSTRG.9512	ENSMUST00000043552.16	Serpinb6a	0	0	0	15.4642	13.516	21.5383	0	16.8395	0.061208	1.61552e-05	0.0261488
MSTRG.8828	ENSMUST00000122538.1	Gm23787	0	0	0	0.700021	0.684728	0.916709	0	0.767153	0.580226	1.72161e-05	0.0266499
MSTRG.22368	ENSMUST00000042452.10	Psmf1	0	0	0	2.5497	2.32337	2.9188	0	2.59729	0.28557	1.86924e-05	0.0272657
MSTRG.32536	ENSMUST00000135277.1	Ints13	0	0	0	0.945901	0.951326	1.31586	0	1.07103	0.50039	1.9104e-05	0.0273403
MSTRG.27453	ENSMUST00000048892.13	Icmt	0	0	0	2.79525	3.01592	4.11859	0	3.30992	0.24621	2.00843e-05	0.0281632
MSTRG.4628	ENSMUST00000217941.1	Agap2	0	0	0	1.93772	2.11843	2.50879	0	2.18832	0.323344	2.04215e-05	0.0281632
MSTRG.1456	ENSMUST00000190135.3	Clasp1	0	0	0	1.81006	1.9463	1.40955	0	1.72197	0.356692	2.22243e-05	0.0301021
MSTRG.13858	ENSMUST00000229203.1	Fam118a	1.99347	1.79974	1.90122	0	0	0	1.89814	0	2.89418	2.26788e-05	0.0301787
MSTRG.17831	MSTRG.17831.1	NA	0	0	0	1.38496	1.53108	1.46804	0	1.46136	0.406766	2.64869e-05	0.0313345
MSTRG.18423	ENSMUST00000121875.7	Myo5b	0.814784	0.780001	0.861478	2.25703	2.27853	2.91487	0.818754	2.48348	0.542464	2.60651e-05	0.0313345
MSTRG.29022	ENSMUST00000096452.6	Thoc2l	0	0	0	1.75418	1.5835	1.76475	0	1.70081	0.372905	2.59832e-05	0.0313345
MSTRG.3075	ENSMUST00000213528.1	Tpd52l1	0	0	0	25.4078	20.7138	16.0429	0	20.7215	0.0438818	2.76785e-05	0.0313345
MSTRG.38395	MSTRG.38395.3	NA	0	0	0.103637	1.41381	1.37226	2.45056	0.034546	1.74554	0.410746	2.57393e-05	0.0313345
MSTRG.38686	ENSMUST00000183400.1	Zfp280d	3.0532	4.09363	4.90361	0.112335	0.078417	4.98568	4.01681	1.72548	3.5764	2.44601e-05	0.0313345
MSTRG.9360	MSTRG.9360.1	NA	0.498325	0.503812	0.536965	0	0	0	0.513034	0	1.51427	2.53409e-05	0.0313345
MSTRG.16811	ENSMUST00000044216.7	Shd	0	0	0	0.762315	0.714267	0.567704	0	0.681429	0.584066	2.85419e-05	0.0313754
MSTRG.19559	ENSMUST00000235596.1	Nt5c2	0	0	0	4.31958	3.81334	5.1539	0	4.42894	0.192029	2.82649e-05	0.0313754
MSTRG.31517	ENSMUST00000067137.13	Tprkb	0	0	0	5.22192	5.5564	9.94464	0	6.90766	0.144716	3.25786e-05	0.0348041
MSTRG.14471	ENSMUST00000115804.8	Pdxdc1	0	0	0	10.5449	9.53217	5.04928	0	8.37547	0.0990016	3.48309e-05	0.0355637
MSTRG.37006	ENSMUST00000077791.7	Zfp1	0	0	0	4.22382	4.82725	6.34372	0	5.13159	0.173843	3.51652e-05	0.0355637
MSTRG.4651	MSTRG.4651.26	NA	0	0	0	3.09436	3.30698	5.32862	0	3.90999	0.22428	3.51169e-05	0.0355637
MSTRG.16086	ENSMUST00000077938.9	Haghl	0	0	0	11.036	9.46267	17.8237	0	12.7741	0.0826084	3.9851e-05	0.0392558
MSTRG.32893	ENSMUST00000127363.1	Ercc2	0	0	0	0.820577	0.908011	0.846151	0	0.858246	0.537314	3.97943e-05	0.0392558
MSTRG.13394	MSTRG.13394.10	NA	17.3613	15.6303	17.0594	0	0.204107	0	16.6837	0.068036	16.3163	4.14344e-05	0.0402923
MSTRG.11075	ENSMUST00000224389.1	3830406C13Rik	0	0	0	0.666098	0.653476	0.418224	0	0.579266	0.616506	4.41711e-05	0.0413627
MSTRG.21536	ENSMUST00000157114.1	Gm24644	0	0	0	2.00088	2.12189	3.34989	0	2.49089	0.310355	4.36799e-05	0.0413627
MSTRG.13372	ENSMUST00000176384.7	Asap1	0	0	0	11.8489	15.0149	13.3315	0	13.3984	0.0697358	5.1879e-05	0.0439847
MSTRG.20356	ENSMUST00000129822.7	Surf1	0	0	0	2.66684	3.06166	3.8839	0	3.20413	0.250373	5.27701e-05	0.0439847
MSTRG.32046	MSTRG.32046.2	NA	0	0	0	0.616862	0.56064	0.506405	0	0.561302	0.634407	5.02429e-05	0.0439847
MSTRG.34683	ENSMUST00000106608.7	1110004F10Rik	0	0	0	3.87678	3.78416	7.5599	0	5.07361	0.190405	5.2544e-05	0.0439847
MSTRG.34797	MSTRG.34797.1	NA	0	0	0	0.443981	0.467769	0.639921	0	0.517224	0.675047	5.07647e-05	0.0439847
MSTRG.8041	ENSMUST00000177370.7	Mia2	0	0	0	3.11414	2.67792	2.89884	0	2.89697	0.256961	5.14726e-05	0.0439847
MSTRG.10526	ENSMUST00000060490.10	Homer1	0	0	0	13.1999	15.3916	33.657	0	20.7495	0.0581421	5.42306e-05	0.0442075
MSTRG.7076	ENSMUST00000153796.1	Nat9	0	0	0.06	0.991425	1.08986	1.38841	0.02	1.15656	0.489417	5.5422e-05	0.0442075
MSTRG.9962	ENSMUST00000124981.1	Fbxl21	0	0	0	0.706839	0.641648	0.838959	0	0.729149	0.589217	5.80452e-05	0.045389
MSTRG.27205	ENSMUST00000071169.8	Rcc2	5.37613	5.12191	4.47113	0	0	0	4.98972	0	5.94599	6.06693e-05	0.0464825
MSTRG.27871	ENSMUST00000115043.7	Fastk	0	0	0	1.15355	1.10573	1.79727	0	1.35218	0.451219	6.01242e-05	0.0464825
MSTRG.10647	ENSMUST00000052249.6	Mrps27	0	0	0	9.4775	7.57395	7.72661	0	8.25936	0.106769	6.63824e-05	0.0471317
MSTRG.11312	MSTRG.11312.3	NA	0	0	0	1.94614	1.69718	1.49206	0	1.71179	0.361168	6.80927e-05	0.0471317
MSTRG.18413	MSTRG.18413.6	NA	0	0	0	1.28537	1.1763	1.84337	0	1.43502	0.432726	7.0216e-05	0.0471317
MSTRG.20490	ENSMUST00000038474.13	Exosc2	0	0	0	5.03302	4.18761	4.02036	0	4.41366	0.181578	6.53756e-05	0.0471317
MSTRG.22503	ENSMUST00000029158.3	Aar2	0	0	0	4.1573	3.49143	4.07617	0	3.9083	0.206137	6.27192e-05	0.0471317
MSTRG.23061	MSTRG.23061.9	NA	0	0	0	0.637702	0.591595	0.86775	0	0.699016	0.606316	6.87877e-05	0.0471317
MSTRG.27114	ENSMUST00000084219.11	Hnrnpr	0	0	0	0.474494	0.525948	0.598539	0	0.532994	0.660514	6.5583e-05	0.0471317
MSTRG.34248	ENSMUST00000209188.1	Sytl2	0	0	0	8.95707	11.1886	7.27832	0	9.14132	0.0946656	6.95746e-05	0.0471317
MSTRG.38190	ENSMUST00000042391.12	Fdxacb1	0	0	0	0.984869	0.883414	0.746588	0	0.871624	0.524924	6.38812e-05	0.0471317
MSTRG.7582	ENSMUST00000221661.2	Gm9269	0	0	0	0.530074	0.478858	0.604719	0	0.537884	0.658506	6.75118e-05	0.0471317
MSTRG.9890	MSTRG.9890.4	NA	0	0	0	17.0972	22.5411	14.7218	0	18.12	0.0504289	6.95909e-05	0.0471317
MSTRG.30474	ENSMUST00000163871.8	Cadps2	7.66688	8.7966	11.5373	0.013543	0	8.62463	9.33361	2.87939	7.38273	7.20832e-05	0.0479606
MSTRG.22263	ENSMUST00000081982.11	Dzank1	0.130477	0	0.240391	33.1416	26.4656	28.0331	0.123623	29.2134	0.0369545	7.61322e-05	0.0481219
MSTRG.3204	ENSMUST00000158561.1	Gm22948	0	0	0	0.830713	0.771358	1.19326	0	0.931778	0.53951	7.60761e-05	0.0481219
MSTRG.36980	ENSMUST00000042012.6	Sf3b3	8.62256	8.91445	8.77777	17.9636	17.0695	16.8244	8.77159	17.2858	0.531012	7.61236e-05	0.0481219
MSTRG.7048	MSTRG.7048.5	NA	0	0	0	1.62882	1.69307	0.880949	0	1.40095	0.395399	7.4173e-05	0.0481219
MSTRG.13674	ENSMUST00000018295.13	Pick1	0	0	0	1.73185	1.50739	2.11393	0	1.78439	0.372466	8.45791e-05	0.0508448
MSTRG.6623	ENSMUST00000179765.7	Pcgf2	0	0	0	1.00774	1.09532	1.65233	0	1.2518	0.46958	8.43045e-05	0.0508448
MSTRG.7747	ENSMUST00000020878.7	Efcab10	0	0	0	2.34291	2.75033	2.05048	0	2.38124	0.288681	8.51324e-05	0.0508448
MSTRG.7144	ENSMUST00000021147.13	Exoc7	0	0	0	10.8491	8.66935	5.90112	0	8.47318	0.0995986	8.59959e-05	0.0509593
MSTRG.19071	MSTRG.19071.5	NA	0	0	0	3.45896	2.89049	4.0274	0	3.45895	0.233545	9.01478e-05	0.0522492
MSTRG.8127	ENSMUST00000021372.5	Dmac2l	0	0	0	3.45069	4.16474	5.23899	0	4.28481	0.200723	9.02393e-05	0.0522492
MSTRG.13858	ENSMUST00000023069.8	Fam118a	0	0	0	4.88844	3.97019	4.13774	0	4.33212	0.186218	9.41089e-05	0.0528753
MSTRG.17098	ENSMUST00000180037.7	Birc6	8.85723	8.03711	10.3901	0	0	0	9.09482	0	10.1003	9.21174e-05	0.0528753
MSTRG.38838	ENSMUST00000113268.7	Myo6	19.7829	16.5405	22.7494	0	0.022728	0	19.691	0.007576	20.4371	9.40087e-05	0.0528753
MSTRG.34904	ENSMUST00000133666.1	Tbc1d10b	0	0	0	0.806937	0.918281	1.07987	0	0.935029	0.52852	9.54399e-05	0.0532288
MSTRG.40327	ENSMUST00000126117.1	Ubl4a	0	0	0	2.50166	2.19006	1.43472	0	2.04215	0.313363	9.66316e-05	0.0535001
ENSMUSG00000056412.6	ENSMUST00000121600.1	Psenen-ps	0	0	0	1.35235	1.28815	0.670922	0	1.10381	0.452211	0.000100945	0.0550839
MSTRG.22069	ENSMUST00000103193.4	Itpa	0	0	0	16.1673	11.9598	13.9139	0	14.0137	0.0670257	0.000103028	0.0558193
MSTRG.33231	MSTRG.33231.1	NA	0	0	0	3.9113	4.85759	4.56436	0	4.44441	0.185474	0.000104632	0.056286
MSTRG.5126	ENSMUST00000042534.14	Ccdc85a	0	0	0	3.68377	4.56284	3.66269	0	3.96977	0.198552	0.000113931	0.0580155
MSTRG.6056	ENSMUST00000044949.10	Dph1	0	0	0	1.20036	1.39697	1.65748	0	1.41827	0.426271	0.000112873	0.0580155
MSTRG.8753	ENSMUST00000221312.1	Vrk1	1.08362	1.08033	1.26146	0	0	0.068571	1.1418	0.022857	2.12554	0.000111813	0.0580155
MSTRG.9765	ENSMUST00000068891.11	Rnf144b	0	0	0	1.53157	1.78998	2.25423	0	1.85859	0.365327	0.00011054	0.0580155
MSTRG.35442	ENSMUST00000074856.12	Arhgef7	0	0	0	1.80126	1.53211	1.3578	0	1.56372	0.382189	0.000116673	0.0589978
ENSMUSG00000020098.7	ENSMUST00000020298.7	Pcbd1	0	0	0	1.78313	1.51099	2.06019	0	1.78477	0.37023	0.000122479	0.0615233
MSTRG.28707	MSTRG.28707.2	NA	0	0	0	6.87575	5.34189	5.47337	0	5.897	0.143295	0.000127499	0.063208
MSTRG.29968	ENSMUST00000043050.8	Chst12	0	0	0	1.5304	1.43145	0.70369	0	1.22185	0.425907	0.000133051	0.0651092
MSTRG.671	ENSMUST00000167971.7	Spats2l	0	0	0	2.03428	2.39975	1.52303	0	1.98569	0.322573	0.000134802	0.0651255
ENSMUSG00000022179.5	ENSMUST00000022786.5	4931414P19Rik	0	0	0	0.446263	0.497904	0.682518	0	0.542228	0.666274	0.000138871	0.065725
MSTRG.15524	ENSMUST00000231863.1	Gart	0.051599	0	0	0.649007	0.628741	0.606137	0.0172	0.627962	0.621288	0.000138073	0.065725
MSTRG.24187	ENSMUST00000037947.14	Mcl1	11.8454	11.767	11.9952	15.105	15.4678	15.5253	11.8692	15.366	0.788863	0.000137806	0.065725
MSTRG.4877	ENSMUST00000109845.7	Dbnl	0	0	0	5.14585	6.67821	6.17343	0	5.99916	0.144684	0.000139509	0.065725
MSTRG.26456	ENSMUST00000127133.1	Ttc4	0	0	0	1.44289	1.22376	1.66923	0	1.44529	0.420583	0.000141497	0.0662505
MSTRG.10096	ENSMUST00000195258.6	Ptch1	2.55577	2.82009	4.08782	0.106172	0.065826	2.68561	3.15456	0.952536	3.19994	0.000148722	0.0683671
MSTRG.15735	ENSMUST00000097419.9	Fgfr1op	1.55286	2.11675	2.30708	0	0	1.10382	1.99223	0.367939	2.69113	0.000148624	0.0683671
MSTRG.40357	MSTRG.40357.2	NA	0	0	0	8.55913	6.88947	3.50276	0	6.31712	0.126738	0.000150633	0.0688284
MSTRG.38838	ENSMUST00000035889.14	Myo6	0.063567	0	0	17.7518	25.875	19.4399	0.021189	21.0222	0.0460192	0.000151583	0.0688476
MSTRG.38812	MSTRG.38812.2	NA	0	0	0	34.7177	47.2784	11.373	0	31.123	0.028755	0.000153932	0.0694985
MSTRG.32179	ENSMUST00000112476.7	Eno2	0	0	0	17.0048	24.6336	37.5982	0	26.4122	0.0427398	0.000155154	0.0696359
MSTRG.16055	ENSMUST00000145688.7	Nme3	0	0	0	0.455435	0.426061	0.716692	0	0.532729	0.676538	0.000157597	0.0699047
ENSMUSG00000106568.1	ENSMUST00000199370.1	Gm42814	0	0	0	0.65825	0.617209	1.09507	0	0.790176	0.589025	0.000163714	0.0718345
MSTRG.15063	MSTRG.15063.5	NA	0.079898	0	0	1.97077	1.65626	1.14602	0.026633	1.59102	0.378879	0.000172879	0.0723906
MSTRG.15735	ENSMUST00000024636.14	Fgfr1op	0	0	0	3.12271	3.77861	1.9929	0	2.96474	0.238699	0.000172249	0.0723906
MSTRG.32343	MSTRG.32343.2	NA	0	0	0	0.603076	0.524289	0.738687	0	0.622017	0.62981	0.000171174	0.0723906
MSTRG.4757	ENSMUST00000118627.1	Sfi1	0	0	0	0.614143	0.531983	0.461492	0	0.535873	0.642734	0.000172183	0.0723906
MSTRG.3986	ENSMUST00000041264.14	Zfp938	0	0	0	6.7528	5.34717	3.16134	0	5.0871	0.153839	0.000174905	0.0724946
MSTRG.17420	MSTRG.17420.12	NA	0	0	0	1.14376	1.31706	2.06016	0	1.50699	0.428389	0.000182207	0.0735127
MSTRG.25228	ENSMUST00000134451.1	Tmem68	0	0	0	0.988123	0.86366	0.580388	0	0.810724	0.534679	0.000181917	0.0735127
MSTRG.40644	MSTRG.40644.16	NA	0	0	0	0.727179	0.806922	0.436325	0	0.656809	0.583481	0.000180816	0.0735127
MSTRG.1540	ENSMUST00000162899.7	Lypd1	0	0	0	8.43392	11.5551	7.03138	0	9.00679	0.0960869	0.000185575	0.0740834
MSTRG.17560	ENSMUST00000168989.8	Kctd1	0	0	0	0.462161	0.488346	0.835941	0	0.595483	0.656542	0.000197736	0.0764731
MSTRG.18868	ENSMUST00000025668.8	Atl3	0	0	0	3.67398	4.78408	4.03088	0	4.16298	0.193296	0.000199989	0.0764731
MSTRG.20449	ENSMUST00000015481.5	Endog	0	0	0	1.40217	1.2775	0.59979	0	1.09315	0.451932	0.00020206	0.0764731
MSTRG.281	ENSMUST00000088310.9	Phf3	0	0	0	4.04821	3.69081	10.6927	0	6.14391	0.180757	0.000201389	0.0764731
MSTRG.7269	ENSMUST00000106203.8	Hgs	5.25822	7.08174	6.42899	0	0	0	6.25631	0	7.25654	0.000202363	0.0764731
MSTRG.40782	ENSMUST00000069803.4	Tmsb15b2	0	0	0	7.62992	5.62124	7.11862	0	6.78993	0.130882	0.000204228	0.0766507
MSTRG.7673	ENSMUST00000020959.8	Rnaseh1	0	0	0	2.30073	2.01166	4.44396	0	2.91879	0.292794	0.000205143	0.0766507
MSTRG.11968	ENSMUST00000043227.12	Rcbtb1	0	0	0	7.31776	5.43787	8.85718	0	7.20427	0.130797	0.000207955	0.0767632
MSTRG.16101	ENSMUST00000208043.1	Pigq	0	0	0	3.16824	2.50382	3.64518	0	3.10575	0.254264	0.000210576	0.0767632
MSTRG.18180	ENSMUST00000115318.3	Synpo	0	0	0	5.31338	6.50543	2.40989	0	4.7429	0.161017	0.000216593	0.0767632
MSTRG.19624	ENSMUST00000238029.1	8030456M14Rik	0	0	0	1.04796	1.02238	2.11442	0	1.39492	0.461718	0.000210948	0.0767632
MSTRG.31517	ENSMUST00000201217.3	Tprkb	0	0	0	0.706605	0.796705	0.43835	0	0.64722	0.587777	0.000212632	0.0767632
MSTRG.35945	ENSMUST00000130412.7	Ufsp2	0	0	0	3.14015	2.76771	1.15428	0	2.35405	0.276639	0.000210872	0.0767632
MSTRG.37657	ENSMUST00000184326.7	Kri1	0	0	0	0.650017	0.76059	0.99926	0	0.803289	0.573217	0.000216418	0.0767632
MSTRG.38333	ENSMUST00000215208.1	Scamp5	0.545464	0.509982	0.480234	0.189802	0.176158	0.129639	0.511893	0.1652	1.28461	0.000214137	0.0767632
MSTRG.825	ENSMUST00000125844.1	Map2	0	0	0	0.552454	0.49448	0.8401	0	0.629011	0.638593	0.00021471	0.0767632
MSTRG.4623	ENSMUST00000006915.13	Mettl1	0	0	0	1.29161	1.55533	2.13496	0	1.66063	0.397931	0.000220169	0.0773139
MSTRG.14835	ENSMUST00000141820.7	Wdr53	0	0	0	2.58339	3.23209	5.05251	0	3.62266	0.240789	0.000231231	0.0790079
MSTRG.16807	ENSMUST00000056147.13	Zfp119b	0	0	0	1.83849	1.55549	0.955022	0	1.44967	0.389066	0.00022731	0.0790079
MSTRG.24600	ENSMUST00000043342.9	Dph5	0	0	0	5.94042	8.21835	8.55857	0	7.57245	0.121838	0.000228325	0.0790079
MSTRG.29575	ENSMUST00000127989.2	Gm16001	0	0	0	1.36113	1.34653	3.01634	0	1.908	0.392903	0.000230452	0.0790079
MSTRG.9731	MSTRG.9731.8	NA	0	0	2.3e-05	4.55082	3.48423	3.22986	8e-06	3.75497	0.205295	0.000231243	0.0790079
MSTRG.4368	MSTRG.4368.5	NA	0	0	0	15.0091	10.5027	7.17021	0	10.894	0.0793424	0.000237691	0.0801282
MSTRG.23272	ENSMUST00000118204.1	Skil	0	0	0	3.02786	2.78224	7.87419	0	4.56143	0.227191	0.000247164	0.0823823
MSTRG.20530	ENSMUST00000009699.15	Cdk9	0	0	0	5.21735	3.91329	6.13087	0	5.08717	0.174273	0.000250406	0.0824712
MSTRG.29901	ENSMUST00000110951.7	Cops6	0	0	0	0.773091	0.930049	1.08357	0	0.928903	0.531289	0.000251165	0.0824712
MSTRG.14505	ENSMUST00000229846.1	Spidr	0	0	0	0.707451	0.852176	0.810837	0	0.790155	0.560878	0.00025389	0.08277
MSTRG.8960	ENSMUST00000002880.6	Btbd6	0	0	0	2.87676	2.2497	2.2556	0	2.46069	0.285271	0.00025644	0.08277
MSTRG.40181	ENSMUST00000033478.4	Mcf2	0	0	0	0.902831	1.03946	0.549724	0	0.830673	0.525788	0.000258286	0.0830128
MSTRG.16601	ENSMUST00000024705.5	Slc25a27	2.28718	2.26683	2.03638	4.75991	4.60795	4.42678	2.1968	4.59821	0.564361	0.00026111	0.0834456
MSTRG.10376	MSTRG.10376.5	NA	1.55222	1.92857	1.64374	0	0	0	1.70817	0	2.70633	0.000268736	0.0847347
MSTRG.2332	ENSMUST00000194727.5	Cep170	0.642268	0.650173	0.404364	4.11479	4.48934	0.822264	0.565602	3.14213	0.342591	0.000270347	0.0847347
MSTRG.23877	ENSMUST00000054990.10	Trim2	0	0	0	4.01154	5.4305	6.60314	0	5.34839	0.168826	0.000274573	0.0850056
MSTRG.36382	ENSMUST00000164309.2	Mcm5	0	0	0	1.07668	1.28652	0.789015	0	1.05074	0.472385	0.000273742	0.0850056
MSTRG.38532	ENSMUST00000154589.1	Csnk1g1	0	0	0	1.57723	1.28703	2.06011	0	1.64146	0.39814	0.000273706	0.0850056
MSTRG.35236	ENSMUST00000166082.7	Chid1	0	0	0	6.85956	4.97485	4.89284	0	5.57575	0.149145	0.000276625	0.0850147
MSTRG.40886	ENSMUST00000104579.1	Snora35	0	0	0	4.64355	3.83322	1.58739	0	3.35472	0.212155	0.000276844	0.0850147
MSTRG.10573	ENSMUST00000238261.1	Iqgap2	2.50648	2.1767	1.69944	1.80132	1.72714	0	2.12754	1.17615	1.29376	0.000286663	0.086627
MSTRG.24945	ENSMUST00000098580.5	Mttp	0.047401	0	0	0.995334	0.833217	0.709523	0.0158	0.846025	0.538904	0.000284433	0.086627
MSTRG.5859	ENSMUST00000018880.13	Ndel1	13.2175	13.5354	13.1809	29.783	26.8992	25.5546	13.3112	27.4123	0.495299	0.000289573	0.0868147
MSTRG.4124	ENSMUST00000183136.7	Anks1b	0	0	0	1.32937	1.07506	1.07109	0	1.15851	0.458786	0.000301208	0.0895947
MSTRG.22263	ENSMUST00000163701.1	Dzank1	12.2194	18.5004	13.3237	0	0	0	14.6811	0	15.4912	0.000305617	0.090551
MSTRG.16414	ENSMUST00000025196.8	Psmb8	0	0	0	2.2106	1.73507	1.67168	0	1.87245	0.342559	0.000311964	0.0920719
MSTRG.27205	ENSMUST00000038893.5	Rcc2	0	0	0	8.21442	5.78197	5.46328	0	6.48656	0.130242	0.000316872	0.0927984
MSTRG.12122	ENSMUST00000138191.7	Clu	0	0	0	0.695229	0.795642	1.37939	0	0.956755	0.547764	0.000327523	0.0944587
MSTRG.18643	ENSMUST00000237440.1	Kmt5b	0	0	0	0.986372	1.10631	0.450205	0	0.847629	0.514136	0.000326683	0.0944587
MSTRG.34099	MSTRG.34099.11	NA	0	0	0	4.81228	6.68363	10.3182	0	7.27138	0.138578	0.000327118	0.0944587
MSTRG.37424	ENSMUST00000179839.7	Gm10717	0	0	0	2.22363	1.72753	2.35196	0	2.10104	0.331196	0.000333835	0.0959143
MSTRG.20579	ENSMUST00000113124.7	Mapkap1	4.55819	7.04426	9.1327	0.228999	0	8.55831	6.91172	2.9291	5.15842	0.00033645	0.0959388
MSTRG.31547	ENSMUST00000131674.1	Snrnp27	0	0	0	1.78601	2.17972	1.06422	0	1.67665	0.354498	0.000335454	0.0959388
MSTRG.20513	ENSMUST00000113332.7	Ciz1	0	0	0	1.98638	2.54794	3.70575	0	2.74669	0.291139	0.000338018	0.0960249
MSTRG.6314	ENSMUST00000001008.5	Ccl3	0	0	0	1.28836	1.60314	1.08589	0	1.3258	0.419295	0.00034218	0.0964847
MSTRG.33180	ENSMUST00000208342.1	C230062I16Rik	0	0	0	0.709819	0.625724	1.22593	0	0.853825	0.574942	0.00034486	0.0967393
MSTRG.4651	ENSMUST00000105249.8	R3hdm2	0	0	0	2.71834	2.22033	1.10544	0	2.0147	0.310723	0.000351899	0.0981307
MSTRG.6675	ENSMUST00000107474.7	Rara	0	0	0	1.25691	1.58672	1.2404	0	1.36134	0.418527	0.000362217	0.100638
MSTRG.4757	ENSMUST00000144447.7	Sfi1	0	0	0.188892	0.94121	0.909934	2.28706	0.062964	1.3794	0.511839	0.000363647	0.100667
MSTRG.2435	ENSMUST00000193226.1	Gm20305	0	0	0	3.67485	4.97566	8.53783	0	5.72944	0.173592	0.000369193	0.101095
MSTRG.32011	ENSMUST00000204574.1	Tmcc1	0	0	0	0.833221	1.02197	0.721896	0	0.859029	0.528004	0.000372978	0.101764
MSTRG.40201	ENSMUST00000232361.1	BX322656.1	0	0	0	0.932182	0.894827	0.288471	0	0.70516	0.553732	0.000382272	0.103186
MSTRG.3361	ENSMUST00000217753.1	Gopc	0.363923	0	0.227968	14.8671	11.3134	9.73832	0.197297	11.9729	0.0879956	0.000386351	0.103629
MSTRG.605	ENSMUST00000027265.9	Osgepl1	0	0	0	3.53969	2.63991	2.44341	0	2.87433	0.251994	0.000386645	0.103629
MSTRG.26920	ENSMUST00000102590.10	Kpna6	0	0	0	11.0988	7.28567	10.8543	0	9.74624	0.097405	0.000400483	0.106212
MSTRG.21370	ENSMUST00000099709.9	Dgkz	0	0	0	6.31941	6.8246	1.20067	0	4.78156	0.158311	0.000402373	0.106341
MSTRG.14849	ENSMUST00000170899.7	Lrch3	0	0	0	4.15758	4.7844	1.10397	0	3.34865	0.210518	0.0004067	0.106755
MSTRG.9005	ENSMUST00000220720.1	Esyt2	1.46551	1.84236	3.00892	0	0	3.75092	2.1056	1.25031	2.46111	0.000406752	0.106755
MSTRG.10407	ENSMUST00000223793.1	Cetn3	0	0	0	3.35848	4.54212	2.48147	0	3.46069	0.21404	0.000415927	0.107673
MSTRG.22072	ENSMUST00000128176.1	A730017L22Rik	0.22932	0	0	3.42667	3.43139	0	0.07644	2.28602	0.298617	0.000414707	0.107673
MSTRG.353	ENSMUST00000193622.1	Gm37670	0	0	0	2.58083	1.98008	3.69698	0	2.75263	0.290236	0.000413755	0.107673
MSTRG.25429	ENSMUST00000040429.11	Usp45	0	0	0	3.39782	4.25653	1.41086	0	3.02174	0.230119	0.000424352	0.10874
MSTRG.1351	ENSMUST00000054664.7	Gm6430	0	0	0	0.579602	0.473768	0.457901	0	0.503757	0.65974	0.00043108	0.110092
MSTRG.26698	MSTRG.26698.3	NA	0	0	0	2.45349	2.93229	7.82875	0	4.40484	0.23884	0.000436926	0.110483
MSTRG.9519	MSTRG.9519.1	NA	0	0	0.065455	0.554603	0.479102	0.722919	0.021818	0.585541	0.662511	0.000438056	0.110483
MSTRG.40816	ENSMUST00000155235.1	Prps1	2.26135	2.75509	2.72221	0.676235	0.771501	1.37674	2.57955	0.94149	1.9866	0.000444567	0.111657
MSTRG.9800	ENSMUST00000021817.9	Ippk	1.02918	1.29821	1.09379	0	0	0	1.14039	0	2.13934	0.000447279	0.111967
MSTRG.37941	MSTRG.37941.5	NA	0	0	0	1.58024	1.34762	0.550352	0	1.1594	0.434682	0.00045755	0.113361
MSTRG.2473	ENSMUST00000068505.9	Capn2	8.39855	8.35318	8.55685	12.0319	11.6572	15.9832	8.4362	13.2241	0.705668	0.000468073	0.114285
MSTRG.32789	ENSMUST00000098814.10	Lig1	0	0	0	1.74695	2.31516	1.82021	0	1.96077	0.334735	0.000468589	0.114285
MSTRG.32835	ENSMUST00000082811.1	Gm24708	0	0	0	0.783935	0.963426	1.47951	0	1.07562	0.512833	0.000467573	0.114285
MSTRG.39302	ENSMUST00000137284.7	Gmppb	0.891225	0.838778	0.709832	0	0	0	0.813278	0	1.8054	0.000466452	0.114285
MSTRG.3797	ENSMUST00000105397.9	Cfap410	0	0	0	3.74109	2.69664	3.37744	0	3.27173	0.237257	0.000472711	0.11492
MSTRG.27446	ENSMUST00000118648.7	Plekhg5	0	0	0	4.5895	3.24482	3.86661	0	3.90031	0.20527	0.000476418	0.115451
MSTRG.16166	ENSMUST00000232265.1	Hmga1	0	0	0	1.29325	1.68099	2.17154	0	1.71526	0.389097	0.00048712	0.117601
MSTRG.30258	ENSMUST00000164052.4	Vps50	7.52124	11.7692	11.6209	0	0	0.190991	10.3038	0.063664	10.9774	0.000488388	0.117601
MSTRG.19536	ENSMUST00000026256.8	Fbxl15	0	0	0	0.782028	0.652893	1.2802	0	0.905041	0.558911	0.000495329	0.11852
MSTRG.10546	ENSMUST00000121618.1	Lhfpl2	0	0	0	1.48596	1.16328	0.951403	0	1.20021	0.442182	0.000497087	0.118566
MSTRG.12117	ENSMUST00000225355.1	Elp3	0	0	0	1.82923	1.53962	4.14946	0	2.5061	0.339053	0.000502723	0.11928
MSTRG.17161	ENSMUST00000061703.9	Morn2	0	0	0	6.45856	4.38487	7.34915	0	6.06419	0.151509	0.000503225	0.11928
MSTRG.12734	ENSMUST00000046633.9	AW549877	6.25264	5.81721	6.31247	13.0177	11.9982	11.3932	6.12744	12.1363	0.53456	0.00050581	0.119309
MSTRG.40054	ENSMUST00000115057.1	Dcaf12l2	0	0	0	1.42428	1.10163	1.11512	0	1.21368	0.447199	0.000511345	0.119708
MSTRG.15926	ENSMUST00000088811.6	Zfp160	0	0	0	0.670338	0.752976	1.56717	0	0.99683	0.550764	0.000517306	0.120361
MSTRG.38251	MSTRG.38251.5	NA	0	0	0	13.9302	24.5582	25.6582	0	21.3822	0.0489415	0.00052166	0.12095
MSTRG.16875	ENSMUST00000095218.4	Rpl7a-ps5	0	0	0	0.577724	0.706519	0.432924	0	0.572389	0.621682	0.000530234	0.121888
MSTRG.24696	ENSMUST00000029766.8	Bcar3	1.83035	1.81671	1.85989	3.32577	3.03372	3.41801	1.83565	3.25917	0.673487	0.000530485	0.121888
MSTRG.22064	ENSMUST00000179273.1	Fastkd5	3.57682	3.47262	3.72054	0.134737	0.263627	2.0301	3.59	0.809487	3.34969	0.000535989	0.122454
MSTRG.19582	ENSMUST00000026043.11	Slk	8.22237	7.20585	7.64218	15.2382	15.1703	14.8694	7.69013	15.0927	0.536185	0.000553536	0.124957
MSTRG.2812	ENSMUST00000219003.1	Utrn	0.157048	0.178841	0	5.51427	5.28629	0.177606	0.111963	3.65939	0.220849	0.00055241	0.124957
ENSMUSG00000096774.1	ENSMUST00000158343.2	Gm22113	0	0	0	1.83316	2.46492	3.70391	0	2.66733	0.30081	0.000562898	0.125208
MSTRG.20479	ENSMUST00000100207.8	Fnbp1	0.281835	0	0	4.1447	4.1024	4.2375	0.093945	4.16153	0.209594	0.000560639	0.125208
MSTRG.39887	MSTRG.39887.1	NA	6.65666	6.70355	8.73859	0	0	8.86881	7.36627	2.95627	5.9972	0.000558402	0.125208
MSTRG.10647	MSTRG.10647.2	NA	4.44733	5.33658	4.64788	0.29109	0	0	4.8106	0.09703	5.20347	0.000568365	0.125321
MSTRG.2201	ENSMUST00000162253.6	Uap1	0	0	0	0.887944	1.09659	1.92416	0	1.3029	0.475151	0.00056801	0.125321
MSTRG.26449	ENSMUST00000165709.7	Usp24	7.59587	9.80411	9.94667	0	0	10.047	9.11555	3.349	7.13377	0.000573612	0.126111
MSTRG.32052	ENSMUST00000049344.14	Csgalnact2	0.440389	0.355094	0	4.17716	3.9773	1.63934	0.265161	3.2646	0.267509	0.000581627	0.126408
MSTRG.3546	ENSMUST00000219527.1	Ccar1	0.296338	0	0	16.295	11.0314	15.2962	0.098779	14.2075	0.0735863	0.000578715	0.126408
MSTRG.6853	ENSMUST00000126820.1	Mapt	6.49047	6.94639	8.52304	1.00511	1.12486	0.986624	7.31997	1.03886	4.06557	0.000580531	0.126408
MSTRG.6590	MSTRG.6590.9	NA	0	0	0	0.539651	0.429729	0.561754	0	0.510378	0.668919	0.000597149	0.129411
MSTRG.38567	ENSMUST00000113687.7	Tpm1	0	0	0	4.63327	3.82953	0.887556	0	3.11679	0.222415	0.000602438	0.129447
MSTRG.8965	ENSMUST00000109726.7	Mta1	0	0	0	1.50694	1.19701	2.70113	0	1.80169	0.398586	0.000601974	0.129447
MSTRG.38195	ENSMUST00000176824.7	Sik2	2.56828	2.36162	2.7346	0.885507	0.931491	0.727632	2.55483	0.84821	1.8915	0.00060811	0.130297
MSTRG.7159	ENSMUST00000083706.1	Snord1c	0	0	0	1.02669	1.32	2.0569	0	1.46786	0.438638	0.000613343	0.130869
MSTRG.34857	ENSMUST00000127154.1	Rabep2	0	0	0	0.379506	0.390399	0.856625	0	0.542177	0.691759	0.000616343	0.130951
MSTRG.31768	MSTRG.31768.2	NA	8.59572	6.43455	9.71382	0.218966	0.100155	0	8.24803	0.106374	8.09946	0.000631752	0.13385
MSTRG.35157	ENSMUST00000016125.11	Stk32c	10.146	10.897	9.64986	19.3597	19.7208	20.5161	10.231	19.8655	0.54164	0.000634497	0.134057
MSTRG.2433	ENSMUST00000194948.1	Sde2	0	0	0	0.535416	0.679329	0.853288	0	0.689344	0.609889	0.000641019	0.134789
MSTRG.5070	ENSMUST00000049506.7	Zrsr1	1.09668	1.25378	0.893471	8.92063	9.36436	1.56759	1.08131	6.61753	0.249388	0.000641516	0.134789
MSTRG.23829	ENSMUST00000120992.7	Etfdh	2.56886	2.6456	3.80451	0	0	5.90531	3.00632	1.96844	3.02262	0.000648549	0.135144
MSTRG.18670	ENSMUST00000237518.1	Pold4	0	0	0	0.974619	0.849687	0.280471	0	0.701592	0.554777	0.000653857	0.135506
MSTRG.26548	ENSMUST00000106598.7	Elavl4	0	0	0	8.79897	5.63961	4.72233	0	6.38697	0.130311	0.000661196	0.135913
MSTRG.29897	ENSMUST00000072718.2	Gm4963	0	0	0	0.676438	0.700056	1.73577	0	1.03742	0.551973	0.000657852	0.135913
MSTRG.31419	ENSMUST00000140281.1	Pole4	0	0	0	1.24491	1.578	3.13126	0	1.98472	0.384124	0.000666273	0.136586
MSTRG.14448	MSTRG.14448.6	NA	0.029367	0	0.065964	2.61772	2.2524	0.842002	0.031777	1.90404	0.329693	0.000673242	0.137163
MSTRG.32782	ENSMUST00000148354.2	Trim28	0	0	0	0.385637	0.463488	0.785146	0	0.544757	0.679435	0.000675533	0.137163
MSTRG.8189	ENSMUST00000161957.1	Lrrc9	0	0	0	0.90429	0.784191	0.26694	0	0.651807	0.57306	0.00067632	0.137163
MSTRG.22054	ENSMUST00000028900.10	Vps16	4.68222	4.0811	4.27601	7.92108	8.26274	6.02305	4.34644	7.40229	0.608649	0.000684303	0.137698
MSTRG.32811	ENSMUST00000175946.7	Meis3	0	0	0	1.6983	1.25886	1.54677	0	1.50131	0.403146	0.000681732	0.137698
MSTRG.40508	ENSMUST00000137479.1	Gpr165	1.81541	1.98753	2.128	0.24147	0.322306	0	1.97698	0.187925	2.41579	0.000698485	0.139421
MSTRG.18660	ENSMUST00000100022.3	Pitpnm1	0	0	0	4.56515	4.45331	0.55078	0	3.18975	0.218493	0.000702105	0.139776
MSTRG.36523	ENSMUST00000215756.1	Cacna1a	0	0	0	6.28692	9.26977	2.6808	0	6.07917	0.131029	0.000707292	0.14044
MSTRG.14879	ENSMUST00000114973.8	Kalrn	0.068694	0.191728	0.042638	2.50793	3.31721	3.07439	0.10102	2.96651	0.280326	0.000710224	0.140654
MSTRG.33314	ENSMUST00000067854.9	1600014C10Rik	0	0	0	3.12849	2.21816	4.46961	0	3.27209	0.258475	0.000715045	0.140694
MSTRG.8753	ENSMUST00000072040.6	Vrk1	0	0	0	2.21274	3.1681	2.82803	0	2.73629	0.271544	0.000719236	0.140902
ENSMUSG00000078881.10	ENSMUST00000120959.7	Gm14434	0	0	0	1.22389	0.922604	1.34569	0	1.16406	0.474709	0.000729226	0.14219
MSTRG.18706	ENSMUST00000025851.3	Dpp3	2.89265	2.86832	2.61656	4.2993	4.15056	3.63824	2.79251	4.02937	0.736366	0.000751598	0.144465
MSTRG.36973	ENSMUST00000197243.1	Gm47306	0	0	0	1.07888	1.291	0.40187	0	0.923917	0.488907	0.00075332	0.144465
MSTRG.40489	ENSMUST00000113878.7	Arhgef9	0.002529	0	0.072277	0.690998	0.894688	1.92738	0.024935	1.17102	0.533881	0.000754226	0.144465
MSTRG.13312	MSTRG.13312.2	NA	2.30288	2.71552	1.91359	0	0	0	2.31066	0	3.27961	0.00076074	0.14498
MSTRG.18700	ENSMUST00000088653.2	Ccdc87	0.342949	0.321657	0.339098	0.661957	0.601317	0.651082	0.334568	0.638119	0.816524	0.000759148	0.14498
MSTRG.39424	ENSMUST00000200145.1	Mlh1	0	0	0	0.500861	0.53471	1.26422	0	0.766596	0.621465	0.000765784	0.145576
MSTRG.12554	MSTRG.12554.3	NA	3.77401	3.49212	3.07848	0.096183	0	0.658301	3.4482	0.251495	3.94231	0.00077434	0.146834
MSTRG.28721	ENSMUST00000150661.1	Srp72	2.74659	4.05214	3.76738	0.207354	0.112037	0.71496	3.52203	0.344784	3.68415	0.000779276	0.147035
MSTRG.37687	ENSMUST00000006403.6	Ccdc159	0	0	0	0.891488	1.18976	1.08166	0	1.05431	0.489808	0.000778992	0.147035
MSTRG.38918	ENSMUST00000174391.7	Syncrip	0	0.160296	0.190171	3.37421	2.3946	5.61645	0.116822	3.79509	0.268519	0.00079477	0.148848
MSTRG.30094	ENSMUST00000031628.9	Ptcd1	1.54884	1.64114	1.74901	2.4593	2.66815	3.22784	1.64633	2.78509	0.726074	0.000805523	0.149449
MSTRG.34356	ENSMUST00000155637.7	Myo7a	0	0	0	0.783495	0.948078	2.04331	0	1.25829	0.499413	0.000807831	0.149449
MSTRG.34899	ENSMUST00000206964.1	Cdipt	0.675134	0.55699	0.559675	0.127348	0.13973	0.070296	0.597266	0.112458	1.4168	0.000803402	0.149449
MSTRG.38828	ENSMUST00000093811.10	Filip1	0.522523	0.664209	0.779127	1.16196	1.0916	2.26541	0.655286	1.50632	0.733445	0.000806859	0.149449
MSTRG.6411	ENSMUST00000134216.2	Mtmr4	0	0	0	0.983994	1.32447	1.66715	0	1.3252	0.4512	0.000806998	0.149449
MSTRG.24450	ENSMUST00000066610.7	Inka2	7.6734	7.48486	7.14714	11.0676	11.9841	8.91293	7.43513	10.6549	0.69558	0.000813981	0.149493
MSTRG.34694	ENSMUST00000032895.14	Nucb2	0.403945	0	0	12.8022	8.7752	8.05157	0.134648	9.87633	0.098824	0.000810529	0.149493
MSTRG.37721	ENSMUST00000039798.15	Bbs9	0	0	0	12.5485	7.24374	13.3252	0	11.0392	0.0904618	0.000832786	0.150831
MSTRG.4877	ENSMUST00000102928.4	Dbnl	0	0	0	2.90434	4.37255	3.6019	0	3.62626	0.218256	0.000832072	0.150831
MSTRG.3488	MSTRG.3488.2	NA	1.72279	1.85979	1.68647	0.729615	0.818924	0.290175	1.75635	0.612905	1.62668	0.000839642	0.151275
MSTRG.39691	ENSMUST00000026274.13	Lztfl1	0.094492	0	0	2.37065	3.37434	2.37875	0.031497	2.70791	0.2727	0.000838545	0.151275
MSTRG.12113	ENSMUST00000223608.1	Fbxo16	0.57294	0.778288	0.721221	0	0	0.141538	0.690816	0.047179	1.6611	0.000848663	0.151461
MSTRG.15357	ENSMUST00000239066.1	Usp25	4.71256	7.13936	6.81861	0	0.048394	9.0061	6.22351	3.01816	5.04668	0.000843266	0.151461
MSTRG.17087	ENSMUST00000112571.4	Dpy30	0.139316	0	0	1.22614	1.24247	1.40688	0.046439	1.29183	0.460394	0.000846704	0.151461
MSTRG.36293	ENSMUST00000212680.1	Ccdc124	0	0	0.242668	0.65789	0.65064	3.52797	0.080889	1.61217	0.565149	0.000850668	0.151463
MSTRG.8891	ENSMUST00000070565.14	Mok	0	0	0	1.40078	1.14913	3.39063	0	1.98018	0.399747	0.000857187	0.151663
MSTRG.9191	MSTRG.9191.6	NA	1.67391	1.32838	1.23051	0.754325	0.688124	0.011294	1.41093	0.484581	1.50041	0.000857789	0.151663
MSTRG.18950	ENSMUST00000038379.4	Cpsf7	0.491267	0	0.025189	4.91567	4.12694	0.468016	0.172152	3.17021	0.250627	0.000863846	0.152378
MSTRG.29438	ENSMUST00000031594.12	Sdsl	0	0	0	0.627594	0.492093	0.911996	0	0.677228	0.622735	0.000867732	0.152709
MSTRG.18905	ENSMUST00000235274.1	Ganab	0	0	0	10.6883	6.80756	2.83008	0	6.77531	0.119605	0.000874559	0.153199
MSTRG.25134	ENSMUST00000200397.4	St6galnac3	0	0	0	2.95915	2.85346	0.323641	0	2.04542	0.299912	0.000883384	0.15368
MSTRG.36313	ENSMUST00000135052.7	Dda1	0	0	0	1.32384	1.16116	0.251775	0	0.912258	0.485863	0.000882681	0.15368
MSTRG.18028	ENSMUST00000234376.1	Commd10	1.18324	1.40022	1.44931	0.320456	0.37621	0.412326	1.34426	0.369664	1.7318	0.00088933	0.154361
MSTRG.14194	ENSMUST00000077196.5	Krt80	0	0	0	1.26874	0.946713	0.827413	0	1.01429	0.485592	0.000903212	0.155701
MSTRG.13997	MSTRG.13997.1	NA	0	0	0	1.08654	0.847195	1.96954	0	1.30109	0.479397	0.000905451	0.155733
MSTRG.32540	ENSMUST00000204040.1	Med21	0	0	0	2.29085	1.63923	1.32216	0	1.75074	0.35128	0.00091196	0.156145
MSTRG.16060	ENSMUST00000130525.1	Telo2	0	0	0	1.68534	2.28388	1.00576	0	1.65833	0.356709	0.000925519	0.156698
MSTRG.20513	ENSMUST00000149184.1	Ciz1	0.047222	0	0	3.21206	2.56511	0.382129	0.015741	2.0531	0.304187	0.000918565	0.156698
MSTRG.26405	ENSMUST00000106858.7	Mier1	0	0	0.272519	4.37522	4.39619	3.0031	0.09084	3.92484	0.211896	0.000925277	0.156698
MSTRG.408	MSTRG.408.4	NA	0	0	0	1.66356	1.22893	2.72502	0	1.8725	0.385643	0.000925253	0.156698
MSTRG.7954	ENSMUST00000101432.2	Npas3	0	0	0	0.776245	1.00918	1.76672	0	1.18405	0.500675	0.000935526	0.158039
MSTRG.3849	ENSMUST00000219206.1	R3hdm4	0.555967	0.488711	0.175374	4.32649	5.87686	0.754851	0.406684	3.65273	0.273919	0.000941769	0.158739
MSTRG.4368	MSTRG.4368.6	NA	0	0	0	10.9442	6.40169	6.08142	0	7.80909	0.110806	0.000943854	0.158739
MSTRG.7229	ENSMUST00000026667.14	Eif4a3	13.174	14.1536	14.1697	19.2879	20.5996	23.1689	13.8324	21.0188	0.695079	0.000954095	0.159753
MSTRG.31739	MSTRG.31739.9	NA	5.20793	6.21103	6.31487	0	0	7.46121	5.91128	2.48707	5.07141	0.000976079	0.163074
MSTRG.26143	ENSMUST00000102830.9	Mpdz	0.354463	0	0.109535	3.15312	3.00445	0.471065	0.154666	2.20954	0.323916	0.000979289	0.163251
MSTRG.8231	ENSMUST00000021447.8	Ppp2r5e	10.6838	10.7253	10.9946	18.2248	16.6479	16.0636	10.8012	16.9788	0.648388	0.000992999	0.164812
MSTRG.30828	ENSMUST00000067888.13	Tpk1	0	0	0	0.528737	0.671407	0.348659	0	0.516268	0.641393	0.000995292	0.164832
MSTRG.87	ENSMUST00000188249.6	Cspp1	0	0	0	2.90907	1.97955	2.18837	0	2.359	0.295866	0.00099796	0.164913
ENSMUSG00000075010.5	ENSMUST00000099676.4	AW112010	0	0	0	0.667051	0.529815	1.18745	0	0.794772	0.597979	0.00101748	0.166657
MSTRG.8889	MSTRG.8889.3	NA	0	0	0	0.353893	0.374873	0.908353	0	0.545706	0.697861	0.00101787	0.166657
ENSMUSG00000018143.10	ENSMUST00000018287.9	Mafk	0	0	0	1.43767	1.42305	0	0	0.953572	0.468526	0.00191325	0.166971
ENSMUSG00000022269.13	ENSMUST00000155819.1	Marchf11	0	0	0	4.94014	4.07188	0	0	3.00401	0.23367	0.0022936	0.166971
ENSMUSG00000078695.8	ENSMUST00000107584.7	Cisd3	0	0	0	0.805239	0.915157	2.69529	0	1.47189	0.486442	0.00121927	0.166971
ENSMUSG00000084607.1	ENSMUST00000122658.1	Gm22208	0	0	0	1.0501	1.01488	0	0	0.688326	0.545793	0.00192905	0.166971
ENSMUSG00000086691.2	ENSMUST00000121106.1	Gm15432	0	0	0	1.80009	1.44185	7.0008	0	3.41424	0.324687	0.00172808	0.166971
ENSMUSG00000106874.1	ENSMUST00000202542.1	Gm20186	0	0	0	0.765803	0.726867	0.09997	0	0.53088	0.612697	0.00105776	0.166971
ENSMUSG00000109894.1	ENSMUST00000210286.1	Gm5904	0	0	0	0.70529	0.956001	0.699798	0	0.78703	0.553394	0.00115664	0.166971
MSTRG.10194	ENSMUST00000019572.8	Zfp874b	0.715598	0.671735	0.910536	1.54954	1.63021	1.93514	0.765956	1.70497	0.670985	0.00252692	0.166971
MSTRG.10308	ENSMUST00000169114.2	Erap1	2.40592	2.50046	2.67448	1.64832	1.58875	1.66497	2.52695	1.63401	1.34633	0.00141942	0.166971
MSTRG.10402	ENSMUST00000057598.6	Mblac2	2.57011	2.70344	2.87001	4.75263	4.46788	4.03502	2.71452	4.41851	0.67429	0.00226256	0.166971
MSTRG.1049	ENSMUST00000123285.1	Nyap2	0	0	0	5.61017	7.01298	0	0	4.20772	0.183716	0.00246962	0.166971
MSTRG.10634	ENSMUST00000040340.15	Fcho2	0	0	0	8.82604	9.4514	0	0	6.09248	0.138467	0.00196862	0.166971
MSTRG.10634	ENSMUST00000099277.11	Fcho2	5.3478	4.72846	6.53054	0	0	8.14031	5.5356	2.71344	4.72702	0.00164002	0.166971
MSTRG.1068	ENSMUST00000160632.7	Mff	0.525254	0.705714	0.719909	0.104311	0.1529	0.613228	0.650292	0.290146	1.39166	0.0013485	0.166971
MSTRG.10962	ENSMUST00000223722.1	Zfp131	3.97763	5.78485	5.30376	0	0	7.34853	5.02208	2.44951	4.41209	0.00130357	0.166971
MSTRG.11077	ENSMUST00000022262.5	Fezf2	0	0	0.20265	8.4801	5.56256	5.32453	0.06755	6.45573	0.140095	0.00106216	0.166971
MSTRG.11163	MSTRG.11163.4	NA	0	0	0	2.50171	4.49269	5.1233	0	4.03923	0.217248	0.00234245	0.166971
MSTRG.11190	MSTRG.11190.13	NA	0	0	0	4.05735	4.23444	0	0	2.76393	0.24698	0.00195141	0.166971
MSTRG.11260	ENSMUST00000224568.1	Rps24	0	0	0	1.27715	1.41725	0	0	0.898133	0.482874	0.00221249	0.166971
MSTRG.11279	ENSMUST00000022419.6	Ppif	0	0	0	3.73161	3.22399	0	0	2.31854	0.278422	0.0021558	0.166971
MSTRG.11379	ENSMUST00000226551.1	Nek4	0	0	0	3.05172	3.48252	0	0	2.17808	0.290094	0.00221002	0.166971
MSTRG.1158	ENSMUST00000082903.1	Snora75	0	0	0.408789	1.71031	1.82994	4.33748	0.136263	2.62591	0.372157	0.0017359	0.166971
MSTRG.11685	ENSMUST00000136753.7	Apex1	0	0	0	0.773437	0.831372	0	0	0.534936	0.604823	0.00210258	0.166971
MSTRG.11715	ENSMUST00000137753.1	Tox4	0	0.170101	0	1.04488	1.05945	0.544983	0.0567	0.883105	0.535147	0.00254232	0.166971
MSTRG.11995	ENSMUST00000063562.8	Mipep	0	0	0	7.42041	5.98677	0	0	4.46906	0.175599	0.00228284	0.166971
MSTRG.12141	ENSMUST00000225380.1	Ppp2r2a	0	0	0	0.902142	0.909323	0	0	0.603822	0.576634	0.001921	0.166971
MSTRG.1232	ENSMUST00000054674.14	Hjurp	1.85017	1.93779	1.7571	3.6311	3.14106	3.57553	1.84835	3.44923	0.645209	0.00240678	0.166971
MSTRG.12336	MSTRG.12336.15	NA	0	0	0	0.552174	0.429382	1.37686	0	0.786139	0.626957	0.00238933	0.166971
MSTRG.12392	ENSMUST00000168275.8	Tdrd3	0	0	0	5.19265	5.32011	0	0	3.50425	0.209011	0.00192894	0.166971
MSTRG.12785	ENSMUST00000228039.1	Cplane1	0	0	0	1.38558	1.12822	6.20166	0	2.90515	0.374407	0.00255475	0.166971
MSTRG.12908	MSTRG.12908.1	NA	0	0	0	1.37198	0.918824	0.716588	0	1.00246	0.483777	0.00235663	0.166971
MSTRG.13085	ENSMUST00000110361.7	Ywhaz	0	0	0	17.0269	9.58644	80.2746	0	35.6293	0.0558321	0.00121474	0.166971
MSTRG.13212	ENSMUST00000060652.4	Eny2	1.82442	1.28283	1.89549	6.94411	7.96041	4.48063	1.66758	6.46172	0.33533	0.00217241	0.166971
MSTRG.13333	MSTRG.13333.9	NA	0	0	0	1.34495	1.38	0.156362	0	0.960437	0.469924	0.00103954	0.166971
MSTRG.13550	ENSMUST00000160853.7	Maf1	0	0	0	3.82257	2.36056	2.51514	0	2.89942	0.25329	0.00163176	0.166971
MSTRG.13550	ENSMUST00000161527.7	Maf1	6.60902	3.56292	5.75547	0	0	0	5.30913	0	6.14584	0.00226384	0.166971
MSTRG.13618	MSTRG.13618.2	NA	0	0	0	3.08725	2.98416	0	0	2.0238	0.303891	0.00192005	0.166971
MSTRG.13788	ENSMUST00000230165.1	Smdt1	0.841386	0.744535	0.973756	0.155361	0.228209	0.34574	0.853226	0.243103	1.53015	0.00220883	0.166971
MSTRG.13918	ENSMUST00000226875.1	Ppp6r2	0	0	0	1.77906	1.68729	0	0	1.15545	0.423871	0.00194905	0.166971
MSTRG.1402	ENSMUST00000190501.6	Relch	0	0	0	14.4734	10.6239	0	0	8.36577	0.10897	0.00246898	0.166971
MSTRG.14255	ENSMUST00000229549.1	Copz1	0	0	0	1.61106	1.78906	0	0	1.13337	0.428494	0.00218465	0.166971
MSTRG.14307	ENSMUST00000115851.9	Nmral1	0	0	0	1.07185	0.93133	0	0	0.667725	0.553224	0.00237477	0.166971
MSTRG.14423	ENSMUST00000167571.7	Gspt1	11.4528	10.27	8.9813	21.041	20.0613	15.4668	10.2347	18.8563	0.536064	0.00148582	0.166971
MSTRG.14570	ENSMUST00000117945.7	Dgcr2	0	0	0	2.29289	2.35766	0	0	1.55018	0.358523	0.00193929	0.166971
MSTRG.14604	ENSMUST00000055413.12	2510002D24Rik	0	0	0	3.14724	3.40587	0	0	2.18437	0.289334	0.00203038	0.166971
MSTRG.14644	ENSMUST00000044783.13	Eif4g1	0	0	0	21.1692	16.3695	0	0	12.5129	0.0787409	0.00220208	0.166971
MSTRG.14647	ENSMUST00000161038.1	Polr2h	0	0	0	0.808921	0.930249	0	0	0.579723	0.586436	0.00254918	0.166971
MSTRG.14823	ENSMUST00000119503.1	Hmgb1-ps6	0.069512	0	0.107532	0.535244	0.608571	0.968926	0.059015	0.704247	0.652333	0.001436	0.166971
MSTRG.14866	ENSMUST00000231732.1	Zfp148	0	0	0	3.88163	5.02146	0.526415	0	3.14317	0.222055	0.00134991	0.166971
MSTRG.1490	ENSMUST00000056038.14	3110009E18Rik	0	0	0	1.60783	1.68308	0	0	1.09697	0.435853	0.00197768	0.166971
MSTRG.14960	ENSMUST00000114750.1	Gsk3b	0	0	0	1.44544	2.15497	1.62004	0	1.74015	0.363196	0.00143679	0.166971
MSTRG.15357	ENSMUST00000023580.7	Usp25	0	0	0	9.79665	10.7976	0	0	6.86473	0.126309	0.00200693	0.166971
MSTRG.15609	ENSMUST00000099497.3	B3galt5	0	0	0	3.01595	2.79323	0	0	1.93639	0.312659	0.0019755	0.166971
MSTRG.1572	ENSMUST00000187557.1	R3hdm1	5.55872	5.44135	4.61941	2.31955	2.81671	1.65986	5.20649	2.26537	1.80588	0.00235717	0.166971
MSTRG.15888	MSTRG.15888.1	NA	0	0	0	1.72674	1.64229	0	0	1.12301	0.430417	0.00194504	0.166971
MSTRG.15892	MSTRG.15892.2	NA	0	0	0.342417	1.60478	1.41937	2.98919	0.114139	2.00445	0.414839	0.00217191	0.166971
MSTRG.15982	ENSMUST00000133849.1	Thoc6	0.792784	1.00292	0.978316	0.042963	0	1.22959	0.924674	0.424183	1.68463	0.00129596	0.166971
MSTRG.16022	ENSMUST00000179484.1	Gm25618	0	0	0	1.27868	1.33959	0	0	0.872757	0.489496	0.00198618	0.166971
MSTRG.16045	MSTRG.16045.4	NA	0	0	0	2.20809	2.13303	0	0	1.44704	0.373398	0.00192286	0.166971
MSTRG.16047	ENSMUST00000045602.8	Ndufb10	70.1843	66.6538	77.4401	112.013	114.951	130.164	71.4261	119.043	0.621194	0.00189764	0.166971
MSTRG.162	MSTRG.162.6	NA	0	0	0	14.4168	19.1075	0.061263	0	11.1952	0.0856725	0.0022744	0.166971
MSTRG.16224	ENSMUST00000118762.8	Kctd20	0	0	0	9.84217	9.62943	0	0	6.49053	0.131807	0.00191339	0.166971
MSTRG.16250	ENSMUST00000024816.12	Cmtr1	0	0	0	9.94243	9.81574	0	0	6.58606	0.130321	0.0019134	0.166971
MSTRG.16545	ENSMUST00000053434.14	Trim26	0	0	0	2.26645	2.08871	0	0	1.45172	0.372784	0.00200078	0.166971
MSTRG.16550	ENSMUST00000174466.1	Znrd1	0	0	0	1.75651	2.07415	0	0	1.27689	0.401671	0.00252816	0.166971
MSTRG.1662	ENSMUST00000185398.6	Mdm4	0	0	0	0.733454	0.806854	3.02952	0	1.52328	0.501001	0.00210768	0.166971
MSTRG.1662	ENSMUST00000189596.1	Mdm4	0	0	0.044933	0.80955	1.03936	0.54148	0.014978	0.796798	0.546416	0.00154591	0.166971
MSTRG.16775	ENSMUST00000176669.7	Satb1	0	0	0	1.03092	1.02381	0	0	0.684912	0.546961	0.00191339	0.166971
MSTRG.17142	ENSMUST00000233899.1	Qpct	0.525142	0.496422	0.582831	0.076479	0	0.114893	0.534798	0.063791	1.46522	0.00109119	0.166971
MSTRG.17166	ENSMUST00000234602.1	Cdkl4	1.29707	1.52125	1.67355	2.61146	2.61817	3.2254	1.49729	2.81834	0.677423	0.0021968	0.166971
MSTRG.17203	ENSMUST00000112363.9	Eml4	0	0	0	0.738442	0.786576	0	0	0.508339	0.61647	0.00206475	0.166971
MSTRG.17213	ENSMUST00000112350.7	Mta3	0	0	0	8.11908	8.28502	0	0	5.46803	0.150352	0.0019241	0.166971
MSTRG.17312	ENSMUST00000134107.1	Foxn2	0	0	0	2.96151	2.88255	0	0	1.94802	0.311388	0.00191652	0.166971
MSTRG.17911	ENSMUST00000070709.8	Rell2	0	0	0	4.11723	3.89219	0	0	2.66981	0.252919	0.00193589	0.166971
MSTRG.17954	ENSMUST00000236889.1	Kctd16	0	0	0	7.01046	6.44042	0	0	4.48363	0.174646	0.0019567	0.166971
MSTRG.17961	ENSMUST00000091920.5	Rbm27	0	0	0	11.4204	11.0544	0.212922	0	7.56257	0.114592	0.00145562	0.166971
MSTRG.17962	ENSMUST00000236856.1	Tcerg1	0.160007	0	0	1.34566	1.09293	0	0.053336	0.812864	0.530043	0.00116088	0.166971
MSTRG.18038	MSTRG.18038.1	NA	0	0	0	1.33935	1.35461	0	0	0.897985	0.482707	0.00192337	0.166971
MSTRG.18066	ENSMUST00000091905.3	Gm4950	0	0	0	1.38223	1.3491	0	0	0.910442	0.479448	0.00191787	0.166971
MSTRG.18180	ENSMUST00000097566.9	Synpo	0	0	0	4.02392	2.6201	2.24789	0	2.96397	0.243939	0.00117298	0.166971
MSTRG.18237	ENSMUST00000150267.1	Napg	0	0	0	3.80375	4.57566	0	0	2.79313	0.245776	0.00240164	0.166971
MSTRG.18323	MSTRG.18323.2	NA	0	0	0	11.9032	14.0753	0	0	8.6595	0.105431	0.00213164	0.166971
MSTRG.18348	ENSMUST00000202477.3	Tcf4	0	0	0	1.5319	2.28617	1.5819	0	1.79999	0.352436	0.00143193	0.166971
MSTRG.18410	ENSMUST00000025439.4	Me2	2.87574	2.80657	3.34971	6.09366	5.3895	6.64964	3.01067	6.04427	0.585967	0.00234619	0.166971
MSTRG.18585	MSTRG.18585.1	NA	0	0	0	0.693965	0.787153	2.29947	0	1.2602	0.523412	0.0013459	0.166971
MSTRG.18599	ENSMUST00000070116.11	Socs6	1.42157	1.16718	1.39353	2.53628	2.53596	3.60604	1.32743	2.89276	0.63229	0.00254401	0.166971
MSTRG.18643	ENSMUST00000113973.7	Kmt5b	2.26995	3.08168	2.04876	0	0	0	2.4668	0	3.43018	0.00134651	0.166971
MSTRG.18643	ENSMUST00000176262.7	Kmt5b	0	0	0	7.89959	7.3262	0	0	5.07526	0.159146	0.00194274	0.166971
MSTRG.18709	ENSMUST00000025836.5	Mrpl11	1.13723	1.38405	1.15712	3.40168	3.00778	3.68983	1.22614	3.36643	0.520936	0.00120618	0.166971
MSTRG.18790	ENSMUST00000025752.14	Pola2	0	0	0	1.13803	1.27178	0	0	0.803271	0.509363	0.00226912	0.166971
MSTRG.1881	MSTRG.1881.4	NA	0.009375	0	0	1.60263	2.0953	0.381439	0.003125	1.35979	0.392616	0.00152779	0.166971
MSTRG.18852	ENSMUST00000236769.1	Naa40	0.106974	0	0.053218	1.92612	2.56277	0.567367	0.053397	1.68542	0.361805	0.00140066	0.166971
MSTRG.18854	ENSMUST00000165965.7	Mark2	0	0	0	2.08837	2.08326	0	0	1.39054	0.382121	0.00191457	0.166971
MSTRG.18888	ENSMUST00000210512.1	Wdr74	0	0	0	5.0259	5.7385	0	0	3.58813	0.205771	0.00214063	0.166971
MSTRG.19174	ENSMUST00000076219.5	Pum3	4.00341	3.89845	3.00872	10.6987	9.00096	7.6561	3.63686	9.11857	0.437301	0.00237022	0.166971
MSTRG.19501	MSTRG.19501.4	NA	0	0	0	9.08056	7.8234	0	0	5.63465	0.147203	0.00205322	0.166971
MSTRG.19551	ENSMUST00000099376.10	Wbp1l	0	0	0	2.61478	2.84304	0	0	1.81927	0.325246	0.00205562	0.166971
MSTRG.19682	ENSMUST00000079360.11	Ablim1	6.45832	6.81151	6.5139	0.001006	0.068818	8.10105	6.59457	2.72362	5.34234	0.00257312	0.166971
MSTRG.19752	ENSMUST00000119633.7	Fam45a	0	0	0	3.68773	3.8237	0	0	2.50381	0.264167	0.00194437	0.166971
MSTRG.19859	ENSMUST00000114934.10	Celf2	0	0	0	3.38081	2.22962	2.6522	0	2.75421	0.266926	0.00110411	0.166971
MSTRG.20085	MSTRG.20085.3	NA	0	0	0	2.41532	2.00559	0	0	1.47364	0.370018	0.0024642	0.166971
MSTRG.20148	ENSMUST00000114680.8	Mllt10	0	0	0	1.50438	1.78764	0.22585	0	1.17262	0.423503	0.00138527	0.166971
MSTRG.20248	ENSMUST00000132827.7	Spopl	0	0	0	1.2124	1.06648	0	0	0.759628	0.52263	0.00226673	0.166971
MSTRG.20300	ENSMUST00000132596.7	Paxx	0	0	0	1.26767	1.4128	0	0	0.893489	0.484117	0.00223686	0.166971
MSTRG.20309	MSTRG.20309.8	NA	0	0	0	1.12984	1.25279	0	0	0.79421	0.512028	0.0022251	0.166971
MSTRG.2045	ENSMUST00000140905.7	Klhl20	1.34874	1.19808	1.51984	0.11818	0.242521	0.054052	1.35555	0.138251	2.03353	0.00158338	0.166971
MSTRG.20613	ENSMUST00000112986.8	Dab2ip	0	0	0	5.57346	7.23714	0.103	0	4.30453	0.179412	0.00231129	0.166971
MSTRG.20777	ENSMUST00000147055.7	Mbd5	0.038373	0	0	3.73161	4.33622	0	0.012791	2.68927	0.254903	0.00179235	0.166971
MSTRG.20794	ENSMUST00000128451.7	Lypd6	0	0	0	4.58089	3.65563	0	0	2.74551	0.248905	0.00248142	0.166971
MSTRG.20815	ENSMUST00000152178.1	Rif1	0	0	0	0.819196	0.779021	0	0	0.532739	0.605702	0.00196254	0.166971
MSTRG.2083	ENSMUST00000045138.5	Gorab	0	0	0	1.98208	1.43841	0.420828	0	1.28044	0.407193	0.00189301	0.166971
MSTRG.20842	ENSMUST00000068595.5	Galnt13	0	0	0	9.2054	7.30808	0	0	5.50449	0.150231	0.00229218	0.166971
MSTRG.21120	ENSMUST00000154258.7	Chn1	0	0	0	2.38856	2.49052	0	0	1.62636	0.348351	0.00196015	0.166971
MSTRG.21120	MSTRG.21120.3	NA	0	0	0	14.2802	18.8458	0	0	11.042	0.0872358	0.00241053	0.166971
MSTRG.21150	ENSMUST00000122260.1	Gm13653	0	0	0	0.673342	0.525041	1.18315	0	0.793843	0.597983	0.00115307	0.166971
MSTRG.21322	MSTRG.21322.3	NA	8.37737	4.31376	7.51902	0	0	0.11868	6.73672	0.03956	7.37428	0.00253526	0.166971
MSTRG.21370	ENSMUST00000239257.1	Dgkz	0	0	0	2.61584	2.48512	0	0	1.70032	0.339033	0.00193836	0.166971
MSTRG.21376	ENSMUST00000111293.8	Phf21a	2.86507	2.18647	3.32033	0	0	2.6152	2.79062	0.871733	3.12961	0.00232911	0.166971
MSTRG.21758	ENSMUST00000005233.11	Eif2ak4	0	0	0	1.58563	1.77107	0	0	1.1189	0.43148	0.00221516	0.166971
MSTRG.21817	ENSMUST00000136410.7	Tmem87a	0	0	0	0.975025	0.95381	0	0	0.642945	0.561892	0.00191762	0.166971
MSTRG.21916	ENSMUST00000142718.7	Myef2	3.48674	3.16177	3.04307	6.58379	6.32582	8.22372	3.23053	7.04444	0.547683	0.00163282	0.166971
MSTRG.21934	ENSMUST00000028635.5	Cops2	4.23889	4.79224	3.55016	12.2587	14.0864	13.8618	4.19376	13.4023	0.361036	0.00183648	0.166971
MSTRG.22000	ENSMUST00000110333.1	Anapc1	0	0	0	5.48493	4.73533	0.139915	0	3.45339	0.209528	0.00165369	0.166971
MSTRG.22053	MSTRG.22053.1	NA	0	0	0	1.05252	1.49537	1.15385	0	1.23392	0.445158	0.00127447	0.166971
MSTRG.22056	MSTRG.22056.2	NA	8.66271	9.13272	11.9317	3.60275	4.07943	10.0635	9.90905	5.91524	2.0025	0.00124244	0.166971
MSTRG.22064	ENSMUST00000110262.2	Fastkd5	0	0	0	1.71733	1.54995	0	0	1.08909	0.437635	0.00208931	0.166971
MSTRG.22064	MSTRG.22064.5	NA	0	0	0	3.04805	3.52399	0	0	2.19068	0.289071	0.00226631	0.166971
MSTRG.22069	MSTRG.22069.2	NA	8.17351	4.97051	4.56222	0.1106	0	0	5.90208	0.036867	6.32635	0.00211603	0.166971
MSTRG.22254	ENSMUST00000028910.8	Mgme1	0	0	0	1.05584	1.01771	0	0	0.691182	0.544815	0.00193259	0.166971
MSTRG.22368	MSTRG.22368.1	NA	1.31316	1.69487	2.01112	0	0	0	1.67305	0	2.68148	0.00162063	0.166971
MSTRG.22391	ENSMUST00000150545.7	Pdrg1	6.79635	4.33132	7.68189	0	0	0	6.26985	0	7.14973	0.00157293	0.166971
MSTRG.2249	ENSMUST00000156856.7	Nit1	0	0	0	1.82231	1.57581	0	0	1.13271	0.428748	0.0022876	0.166971
MSTRG.22586	ENSMUST00000209874.1	Gm45447	0	0	0	0.406957	0.589472	0.722313	0	0.572914	0.655107	0.00231932	0.166971
MSTRG.22588	ENSMUST00000109445.8	Ptprt	0.034346	0	0	4.7238	5.11991	0	0.011449	3.28124	0.221386	0.00164335	0.166971
MSTRG.22591	MSTRG.22591.1	NA	0	0	0	3.85391	4.4191	0	0	2.75767	0.247672	0.00219182	0.166971
MSTRG.22600	ENSMUST00000150396.2	Ift52	0	0	0	1.97794	2.86031	1.68311	0	2.17379	0.305283	0.00102412	0.166971
MSTRG.22669	ENSMUST00000094329.10	Elmo2	0	0	0	10.0257	8.37235	0	0	6.13269	0.13807	0.00211674	0.166971
MSTRG.22702	MSTRG.22702.3	NA	1.69995	2.39971	2.65561	0.595951	0.510108	2.00494	2.25176	1.037	1.9056	0.0019467	0.166971
MSTRG.22709	ENSMUST00000143645.1	Gm14291	0	0	0	1.40601	0.971964	0.431728	0	0.936568	0.488058	0.00254957	0.166971
MSTRG.22740	ENSMUST00000099069.2	Kcng1	0	0	0	1.68687	1.66003	0	0	1.11563	0.431906	0.00191389	0.166971
MSTRG.22900	MSTRG.22900.2	NA	0	0	0	5.31147	3.05931	1.5083	0	3.29303	0.218836	0.00257201	0.166971
MSTRG.22987	ENSMUST00000108797.7	Dnajc5	0.097853	0	0	1.15879	1.66386	0.680434	0.032618	1.16769	0.451832	0.00189616	0.166971
MSTRG.23037	ENSMUST00000192102.1	Hey1	0	0	0	0.373798	0.49351	0.809529	0	0.558946	0.674722	0.00142659	0.166971
MSTRG.2316	ENSMUST00000027810.13	Fh1	11.4366	10.3324	11.1333	17.6802	17.395	14.3835	10.9674	16.4862	0.662441	0.00120049	0.166971
MSTRG.2332	ENSMUST00000192927.5	Cep170	0	0	0	2.00232	1.49303	5.4508	0	2.98205	0.322365	0.00134902	0.166971
MSTRG.23426	ENSMUST00000191805.6	Larp1b	0	0	0	3.62582	2.91951	0	0	2.18178	0.290231	0.00251651	0.166971
MSTRG.23481	ENSMUST00000029303.12	Naa15	0	0	0	3.92715	6.77589	5.07596	0	5.25967	0.162068	0.00141221	0.166971
MSTRG.2355	MSTRG.2355.1	NA	0	0	0	1.00415	1.0885	0	0	0.697552	0.542752	0.00212199	0.166971
MSTRG.23784	ENSMUST00000192477.1	Slitrk3	0	0	0	3.52429	2.22357	2.72324	0	2.8237	0.26274	0.00145772	0.166971
MSTRG.23784	MSTRG.23784.8	NA	1.60016	1.34858	1.0739	0	0.104801	0	1.34088	0.034934	2.21691	0.00221064	0.166971
MSTRG.23860	ENSMUST00000048976.7	Gucy1a1	0.919624	0.735712	0.848357	13.6919	7.90629	10.6865	0.834564	10.7616	0.159475	0.00192036	0.166971
MSTRG.24154	ENSMUST00000107233.8	Pip5k1a	0.183801	0	0	1.52125	1.96551	0.967203	0.061267	1.48465	0.403746	0.00113921	0.166971
MSTRG.24158	ENSMUST00000173462.2	Scnm1	0	0	0	6.10237	7.42958	0	0	4.51065	0.174352	0.0023327	0.166971
MSTRG.24405	ENSMUST00000063717.13	Phtf1	0	0	0	8.66953	7.05873	0	0	5.24275	0.155747	0.00221559	0.166971
MSTRG.24496	ENSMUST00000151935.1	Ahcyl1	0.071394	0.136057	0.079263	0.772627	0.736662	0.193554	0.095571	0.567614	0.660488	0.00199492	0.166971
MSTRG.2481	ENSMUST00000109166.7	Aida	1.33834	1.12149	0.874415	5.65949	4.87253	0	1.11141	3.51067	0.436295	0.0023176	0.166971
MSTRG.24940	ENSMUST00000168345.5	Lamtor3	8.05627	8.73113	8.42245	18.4264	15.144	18.7229	8.40328	17.4311	0.523032	0.00244761	0.166971
MSTRG.24952	ENSMUST00000005964.6	Adh5	6.76331	7.70754	7.78003	11.1721	10.8026	13.8561	7.41696	11.9436	0.682255	0.00157297	0.166971
MSTRG.25108	ENSMUST00000144950.7	Dnajb4	0	0	0	3.14498	3.33538	0	0	2.16012	0.291396	0.00198453	0.166971
MSTRG.25259	ENSMUST00000149015.7	Nsmaf	0	0	0	0.647872	0.521816	1.22988	0	0.799856	0.6006	0.00104105	0.166971
MSTRG.25309	ENSMUST00000108324.3	Ccne2	0	0	0	1.50086	1.0596	1.23769	0	1.26605	0.441448	0.00119976	0.166971
MSTRG.25513	ENSMUST00000178925.7	Casp8ap2	0	0	0	3.38474	2.74464	0	0	2.04313	0.302783	0.00249826	0.166971
MSTRG.25553	ENSMUST00000108142.7	Orc3	0	0	0	2.51388	2.2705	0	0	1.59479	0.352625	0.0020502	0.166971
MSTRG.25622	ENSMUST00000030133.14	Nfx1	0	0	0	4.99106	4.95629	0	0	3.31578	0.217413	0.00191381	0.166971
MSTRG.25701	MSTRG.25701.4	NA	0	0	0	2.41941	3.96938	6.54691	0	4.3119	0.222135	0.00163697	0.166971
MSTRG.25847	ENSMUST00000143104.1	Alg2	0	0	0	0.830745	1.21721	0.906472	0	0.98481	0.500461	0.00190851	0.166971
MSTRG.25984	ENSMUST00000149301.7	Ecpas	0	0	0	10.0677	11.854	0	0	7.30722	0.120493	0.00214068	0.166971
MSTRG.26086	ENSMUST00000120560.1	Gm11223	106.989	101.324	117.251	170.416	165.723	209.221	108.521	181.786	0.628407	0.00162817	0.166971
MSTRG.26143	ENSMUST00000107262.7	Mpdz	5.89113	5.23593	6.60973	0.083251	0.080769	7.67303	5.91226	2.61235	4.71308	0.00185557	0.166971
MSTRG.26274	ENSMUST00000129748.1	Plaa	1.34179	1.40798	1.09239	2.76622	2.67599	1.97375	1.28072	2.47199	0.629729	0.00131795	0.166971
MSTRG.26283	ENSMUST00000134730.7	Mysm1	0	0	0	0.8082	0.714499	0	0	0.507566	0.616906	0.00230504	0.166971
MSTRG.26419	ENSMUST00000143294.7	Dab1	0.127981	0.003796	0	1.7678	1.23372	0.419189	0.043926	1.14024	0.453089	0.00196966	0.166971
MSTRG.26449	ENSMUST00000094933.4	Usp24	1.17517	0	0	12.3564	12.0341	0.500995	0.391723	8.29716	0.131496	0.00156912	0.166971
MSTRG.26503	ENSMUST00000030332.6	Gpx7	0	0	0	0.69428	0.498261	1.41211	0	0.868216	0.590637	0.00246465	0.166971
MSTRG.26581	ENSMUST00000030491.8	Cmpk1	8.35988	9.72816	8.57308	17.045	16.5395	16.3446	8.88704	16.643	0.557128	0.00150051	0.166971
MSTRG.26676	MSTRG.26676.7	NA	0	0	0	2.16079	1.99	0	0	1.3836	0.383332	0.00200528	0.166971
MSTRG.26756	ENSMUST00000168615.7	Rlf	2.4024	2.87872	3.98614	0.193466	0.553059	4.80417	3.08908	1.85023	2.43092	0.00226097	0.166971
MSTRG.2696	ENSMUST00000019906.5	Vip	0.97747	0.223458	0.337246	7.54513	7.34655	5.29418	0.512725	6.72862	0.180471	0.00168992	0.166971
MSTRG.27288	ENSMUST00000185113.1	Vps13d	0.335625	0.18225	0.162009	6.28511	7.66564	0	0.226628	4.65025	0.207701	0.00157629	0.166971
MSTRG.27410	ENSMUST00000142379.1	Rere	0.138864	0	0.020244	0.72159	0.897013	0.199984	0.053036	0.606196	0.615449	0.00190838	0.166971
MSTRG.27410	MSTRG.27410.11	NA	0	0	0	0.633514	0.503669	1.16372	0	0.766966	0.608616	0.00109791	0.166971
MSTRG.27514	ENSMUST00000132367.7	Morn1	0	0	0	1.23241	0.842355	1.07683	0	1.05053	0.491287	0.0017646	0.166971
MSTRG.27575	ENSMUST00000115527.7	Fam133b	0	0	0	9.13903	8.47894	0	0	5.87266	0.142425	0.00193933	0.166971
MSTRG.28519	ENSMUST00000172732.7	Rfc1	0	0	0	0.440361	0.372256	0.890735	0	0.567784	0.681094	0.00102892	0.166971
MSTRG.28662	MSTRG.28662.1	NA	0	0	0	0.542939	0.380118	0.863779	0	0.595612	0.661119	0.00256334	0.166971
MSTRG.28737	MSTRG.28737.17	NA	0	0	0	1.24667	1.28506	0	0	0.843908	0.49744	0.0019506	0.166971
MSTRG.2932	MSTRG.2932.7	NA	0	0	0	0.564331	0.565156	1.97893	0	1.03614	0.581651	0.00199687	0.166971
MSTRG.29565	ENSMUST00000182093.7	Rsrc2	0	0	0	27.6503	23.9232	0	0	17.1912	0.0605003	0.00197736	0.166971
MSTRG.29609	ENSMUST00000134473.1	Zfp664	0	0	0	6.4942	12.3585	13.494	0	10.7822	0.0947243	0.00135092	0.166971
MSTRG.29615	ENSMUST00000086075.12	Scarb1	2.06272	1.60955	2.5491	0	0	2.03157	2.07379	0.67719	2.60695	0.00237545	0.166971
MSTRG.29700	ENSMUST00000026387.10	Sbds	11.2089	12.5463	14.0026	23.4751	23.2521	28.7283	12.5859	25.1518	0.543522	0.00146501	0.166971
MSTRG.29780	ENSMUST00000100647.6	Clip2	6.41549	6.61918	6.27674	8.19928	8.23138	6.85057	6.43714	7.76041	0.825468	0.00120242	0.166971
MSTRG.2981	ENSMUST00000053748.15	Epb41l2	25.3874	25.0149	23.8062	0	0.039834	25.028	24.7362	8.35596	15.6759	0.00243155	0.166971
MSTRG.29867	ENSMUST00000196576.1	Srrt	0.091266	0	0	0.624864	0.706927	0.755604	0.030422	0.695798	0.611692	0.00132028	0.166971
MSTRG.29902	ENSMUST00000147920.1	Mcm7	0	0	0	1.09533	1.06373	0	0	0.719685	0.535233	0.0019232	0.166971
MSTRG.29923	ENSMUST00000085852.10	Zfp68	0	0	0	1.91936	1.28045	2.79404	0	1.99795	0.36623	0.00165314	0.166971
MSTRG.30005	ENSMUST00000058418.7	Slc29a4	0	0	0	0.455983	0.348571	0.812763	0	0.539106	0.687224	0.00165855	0.166971
MSTRG.30132	ENSMUST00000016664.7	Lnx2	0	0	0	0.512127	0.384103	0.648842	0	0.515024	0.678075	0.00129297	0.166971
MSTRG.30140	MSTRG.30140.8	NA	5.55028	6.92266	4.50939	1.09185	1.10485	0.232955	5.66078	0.809883	3.37231	0.00160135	0.166971
MSTRG.3063	ENSMUST00000213836.1	Ncoa7	0	0.588077	0	22.6246	14.7988	15.7488	0.196026	17.7241	0.0616019	0.00123553	0.166971
MSTRG.3075	ENSMUST00000000305.6	Tpd52l1	6.39811	11.0942	14.5673	0.96865	0.455162	6.41976	10.6865	2.61453	5.44947	0.0024475	0.166971
MSTRG.31118	ENSMUST00000205101.1	Nap1l5	0	0	0	1.75967	1.51723	0	0	1.0923	0.437147	0.00231262	0.166971
MSTRG.31292	ENSMUST00000206357.1	Kdm3a	0.004153	0	0	0.582532	0.469106	1.08698	0.001384	0.712871	0.627148	0.00116356	0.166971
MSTRG.31303	ENSMUST00000082094.4	Ptcd3	0.953244	0	0	9.45892	10.0046	0	0.317748	6.48785	0.161224	0.00111158	0.166971
MSTRG.31303	ENSMUST00000205761.1	Ptcd3	0	0	0	0.594964	0.450742	0.745216	0	0.596974	0.644261	0.00109265	0.166971
MSTRG.31303	ENSMUST00000206879.1	Ptcd3	6.36583	5.50374	6.43602	0.091755	0	5.92471	6.10187	2.00549	5.14717	0.00209955	0.166971
MSTRG.31492	ENSMUST00000045693.7	Smyd5	0	0	0.450403	3.29959	3.1477	4.26552	0.150134	3.57093	0.262897	0.00202772	0.166971
MSTRG.31596	ENSMUST00000125016.1	Sec61a1	2.23403	3.02785	3.718	0.611361	0.533346	1.56376	2.99329	0.902823	2.36724	0.0024875	0.166971
MSTRG.31636	ENSMUST00000101151.9	Iqsec1	1.10103	0.492525	0.032101	8.14054	13.6576	0.467927	0.541887	7.42201	0.168794	0.00231927	0.166971
MSTRG.31672	ENSMUST00000113460.7	Nr2c2	0	0	0	4.8346	2.8852	4.02198	0	3.91393	0.20832	0.00156239	0.166971
MSTRG.31739	ENSMUST00000095664.5	Tmf1	0	0	0	14.1259	15.8967	0	0	10.0076	0.0938289	0.0020222	0.166971
MSTRG.31823	ENSMUST00000203912.2	Chl1	0	0	0.409498	3.01341	2.3909	6.98355	0.136499	4.12929	0.274687	0.00113005	0.166971
MSTRG.31840	MSTRG.31840.2	NA	0	0	0	0.951391	0.89482	0	0	0.615404	0.572217	0.00198697	0.166971
MSTRG.3192	ENSMUST00000213628.1	Gtf3c6	0	0	0	1.71596	1.49728	0	0	1.07108	0.441637	0.00224879	0.166971
MSTRG.32020	ENSMUST00000222819.1	Zfand4	0	0	0	1.52264	1.66228	0	0	1.06164	0.443559	0.00211536	0.166971
MSTRG.32039	ENSMUST00000112866.7	Cxcl12	0.007132	0	0.005292	2.35664	1.49002	2.32107	0.004141	2.05591	0.340238	0.00194731	0.166971
MSTRG.321	ENSMUST00000097786.9	Dst	0	0	0	3.86428	3.91053	0	0	2.5916	0.258053	0.00192115	0.166971
MSTRG.32296	MSTRG.32296.6	NA	2.3597	1.82846	2.43494	0	0	0.955243	2.2077	0.318414	2.90025	0.00113259	0.166971
MSTRG.3240	ENSMUST00000041024.14	Afg1l	0	0	0	7.15406	5.5963	0	0	4.25012	0.182445	0.0024277	0.166971
MSTRG.32666	ENSMUST00000206391.1	Ppp6r1	0	0	0	0.52825	0.701261	0.497562	0	0.575691	0.626984	0.0011481	0.166971
MSTRG.32669	ENSMUST00000206306.1	Hspbp1	0	0	0	2.57733	1.70696	2.91564	0	2.39998	0.310649	0.00130613	0.166971
MSTRG.32768	ENSMUST00000209283.1	Gm45315	0	0	0	3.58656	5.66194	1.41101	0	3.55317	0.204321	0.00173183	0.166971
MSTRG.32806	MSTRG.32806.2	NA	0	0	0	1.43106	1.28515	0	0	0.905405	0.480924	0.00213086	0.166971
MSTRG.32832	ENSMUST00000190297.6	Gm29443	0	0	0	0.782159	0.774411	0	0	0.518857	0.611732	0.00191329	0.166971
MSTRG.32855	ENSMUST00000138353.7	Ppp5c	0	0	0	1.56226	1.05038	1.39984	0	1.3375	0.433271	0.00170027	0.166971
MSTRG.33051	ENSMUST00000163311.8	Snrpa	0	0	0	3.42408	2.11355	1.96425	0	2.50062	0.27835	0.00188537	0.166971
MSTRG.33058	MSTRG.33058.12	NA	0	0	0	1.31899	1.17235	0	0	0.830446	0.501429	0.00219304	0.166971
MSTRG.33134	MSTRG.33134.3	NA	0	0	0	4.24782	3.5831	0	0	2.61031	0.257259	0.00222778	0.166971
MSTRG.33211	ENSMUST00000043975.10	Lin37	0	0	0	5.91689	5.31334	0	0	3.74341	0.199442	0.00200053	0.166971
MSTRG.33231	MSTRG.33231.4	NA	3.68524	4.45176	5.62108	0.189545	0	0	4.58603	0.063182	5.19522	0.00127812	0.166971
MSTRG.33377	ENSMUST00000205587.1	2610021A01Rik	0	0	0	0.907626	1.01994	0	0	0.642521	0.562274	0.00234317	0.166971
MSTRG.33475	ENSMUST00000107857.10	Ap2a1	0	0	0	11.1265	12.6068	0	0	7.91111	0.113099	0.00204801	0.166971
MSTRG.33508	ENSMUST00000058665.9	Mtag2	0.023148	0	0	0.370897	0.454278	0.983365	0.007716	0.602847	0.678573	0.00249956	0.166971
MSTRG.33541	ENSMUST00000209287.1	Rpl18	0	0	0	1.54418	1.6828	0	0	1.07566	0.440505	0.0021068	0.166971
MSTRG.33544	ENSMUST00000209617.1	Lmtk3	0	0	0	3.70888	4.3668	0	0	2.69189	0.251946	0.00230693	0.166971
MSTRG.33547	ENSMUST00000209484.1	Grwd1	0	0	0	0.816413	0.74732	0	0	0.521244	0.610758	0.00209828	0.166971
MSTRG.33563	MSTRG.33563.5	NA	0	0	0	5.69006	4.58623	0	0	3.42543	0.21313	0.00235785	0.166971
MSTRG.3361	ENSMUST00000020008.9	Gopc	0.214533	0	0	2.68885	4.00318	1.48946	0.071511	2.72716	0.267323	0.00147079	0.166971
MSTRG.33689	ENSMUST00000178575.1	Gm24495	0	0	0	2.49744	2.86399	16.3017	0	7.22105	0.216903	0.0013604	0.166971
MSTRG.33928	ENSMUST00000189836.1	Lrrc28	0	0	0	1.11126	1.19627	0	0	0.769176	0.519543	0.00208361	0.166971
MSTRG.34536	ENSMUST00000189378.6	Apbb1	0	0	0	3.0217	5.28483	2.40978	0	3.5721	0.210619	0.00225765	0.166971
MSTRG.3498	ENSMUST00000150258.7	Sgpl1	1.40118	2.45226	2.46848	0	0	5.19336	2.10731	1.73112	2.37536	0.0017608	0.166971
MSTRG.34995	ENSMUST00000042942.9	Sec23ip	6.31948	6.17234	6.48512	11.032	11.2019	7.21661	6.32565	9.81682	0.64036	0.00181807	0.166971
MSTRG.3526	ENSMUST00000099691.10	Hk1	38.6972	40.8883	39.7321	51.0225	53.7444	54.7156	39.7726	53.1609	0.759694	0.00154679	0.166971
MSTRG.35496	ENSMUST00000152652.7	Dlgap2	0	0	0	5.647	3.58467	0.581888	0	3.27118	0.217402	0.00256466	0.166971
MSTRG.3562	MSTRG.3562.3	NA	0	0	0	1.65779	1.95832	0	0	1.20537	0.414716	0.00254993	0.166971
MSTRG.35935	MSTRG.35935.5	NA	0	0	0.263147	9.35702	5.59246	9.34398	0.087716	8.09782	0.127568	0.00131427	0.166971
MSTRG.35994	ENSMUST00000146625.2	Ing2	0	0	0	9.12524	8.29464	0	0	5.80663	0.143704	0.00196141	0.166971
MSTRG.36007	MSTRG.36007.1	NA	0	0	0	0.834605	0.747148	0	0	0.527251	0.608185	0.00221716	0.166971
MSTRG.36333	ENSMUST00000138304.7	Zfp961	0	0	0	1.54914	1.67197	0	0	1.0737	0.440897	0.00206959	0.166971
MSTRG.3638	ENSMUST00000186247.6	Ank3	0.361169	0	0	1.72601	2.05152	0	0.12039	1.25917	0.444096	0.00196529	0.166971
MSTRG.36393	ENSMUST00000109912.7	Nr3c2	0	0	0	4.39838	3.83018	0.305831	0	2.8448	0.239031	0.00119849	0.166971
MSTRG.36437	ENSMUST00000173286.7	Otud4	0	0	0	4.84411	9.23741	2.69634	0	5.59262	0.144106	0.00252202	0.166971
MSTRG.36469	ENSMUST00000034147.3	Zfp330	0	0	0	8.71079	8.99358	0	0	5.90145	0.141848	0.00193159	0.166971
MSTRG.36559	ENSMUST00000093357.11	Wdr83	0.176195	0	0	1.79767	1.81952	3.93957	0.058732	2.51892	0.34419	0.00210025	0.166971
MSTRG.36584	MSTRG.36584.1	NA	0	0	0	9.29021	7.56142	0	0	5.61721	0.147797	0.00220343	0.166971
MSTRG.36710	ENSMUST00000079961.13	Nup93	0	0	0	4.01851	4.28394	0	0	2.76748	0.246804	0.00198588	0.166971
MSTRG.36738	ENSMUST00000211957.1	Polr2c	0	0	0	1.42772	2.08935	2.2847	0	1.93392	0.355647	0.00117566	0.166971
MSTRG.36824	ENSMUST00000190915.6	Cbfb	0	0	0	1.39817	1.21655	0	0	0.871576	0.490055	0.00230707	0.166971
MSTRG.36924	ENSMUST00000077440.12	Nfat5	0	0	0	7.88269	8.9659	0	0	5.6162	0.147536	0.00208278	0.166971
MSTRG.36924	ENSMUST00000133026.7	Nfat5	3.25789	5.15567	4.58408	0.214622	0.015814	3.01768	4.33255	1.0827	3.96566	0.00133545	0.166971
MSTRG.37002	ENSMUST00000034437.7	Wdr59	0	0	0	0.623963	0.824	1.70236	0	1.05011	0.54399	0.00149972	0.166971
MSTRG.37022	MSTRG.37022.1	NA	6.21246	11.9273	10.2089	0	0	0	9.44955	0	10.2964	0.00153831	0.166971
MSTRG.37328	ENSMUST00000044795.7	Nup133	1.95815	2.21269	2.02063	3.38626	3.3028	2.98435	2.06382	3.22447	0.71421	0.00194144	0.166971
MSTRG.37378	ENSMUST00000108759.2	Slc35f3	0	0	0	8.11451	6.45977	0	0	4.85809	0.165077	0.00231342	0.166971
MSTRG.37378	ENSMUST00000238518.1	Slc35f3	3.80025	3.82887	8.06034	0	0	4.75926	5.22982	1.58642	4.70378	0.00156563	0.166971
MSTRG.37419	MSTRG.37419.1	NA	0	0	0.142723	1.93717	1.33315	3.3843	0.047574	2.21821	0.371994	0.00136153	0.166971
MSTRG.37424	ENSMUST00000099049.3	Gm10719	0	0	0	0.538272	0.661045	1.37566	0	0.858325	0.590416	0.00105703	0.166971
MSTRG.37446	ENSMUST00000212533.1	Gria4	0	0	0	1.71609	1.7759	0	0	1.164	0.422174	0.00195296	0.166971
MSTRG.37494	ENSMUST00000098986.3	Pgr	0	0	0	4.33196	3.98845	0	0	2.77347	0.246456	0.00197097	0.166971
MSTRG.37505	ENSMUST00000162484.7	Cntn5	0	0	0	2.46086	2.63076	0	0	1.69721	0.339475	0.00201265	0.166971
MSTRG.37567	ENSMUST00000216810.1	Gm47154	0	0	0	0.54603	0.753641	0.871975	0	0.723882	0.596107	0.00138233	0.166971
MSTRG.37623	ENSMUST00000115557.9	Zfp846	0.801869	0.828033	0.670611	1.55029	1.38414	0.768625	0.766838	1.23435	0.749604	0.00243548	0.166971
MSTRG.37768	ENSMUST00000214910.1	Thyn1	0	0	0	1.68743	1.69193	0	0	1.12645	0.42968	0.0019167	0.166971
MSTRG.37916	ENSMUST00000080754.11	Pknox2	0	0	0	2.81914	3.15498	0.103305	0	2.02581	0.30291	0.00169328	0.166971
MSTRG.38021	ENSMUST00000034508.13	Usp2	0	0	0	1.33781	1.26592	0	0	0.86791	0.490803	0.00196079	0.166971
MSTRG.3809	ENSMUST00000062678.10	Rrp1	47.9441	52.0899	56.3555	84.818	82.4199	90.0743	52.1299	85.7707	0.623246	0.00233799	0.166971
MSTRG.38103	ENSMUST00000161187.7	Rnf214	0	0	0	3.92117	2.4681	3.69245	0	3.36057	0.237511	0.00131657	0.166971
MSTRG.38105	ENSMUST00000215189.1	Pcsk7	0.239489	0.241473	0.26667	0.851992	1.06345	0.976431	0.249211	0.963959	0.638516	0.00132547	0.166971
MSTRG.3832	ENSMUST00000218964.1	Cdc34	0	0	0	2.22237	1.9481	0	0	1.39016	0.382473	0.00217954	0.166971
MSTRG.38321	ENSMUST00000049169.5	Sin3a	0	0	0	9.73503	7.5797	0	0	5.77158	0.145014	0.00235297	0.166971
MSTRG.38321	ENSMUST00000168678.7	Sin3a	4.15094	4.98669	4.77753	0	0	7.5023	4.63839	2.50077	4.13016	0.00221938	0.166971
MSTRG.38476	ENSMUST00000005066.8	Map2k1	22.7007	23.2381	25.7735	42.3679	38.299	45.3783	23.9041	42.015	0.594663	0.00181797	0.166971
MSTRG.385	ENSMUST00000191790.5	Cox5b	0.005612	0.007265	0.01723	1.08293	1.54966	1.54346	0.010036	1.39202	0.432258	0.0012517	0.166971
MSTRG.38532	ENSMUST00000206048.1	Csnk1g1	0	0	0	2.84944	3.34775	0	0	2.06573	0.300401	0.00235874	0.166971
MSTRG.38686	ENSMUST00000098576.9	Zfp280d	0.790551	0	0	9.40488	9.3048	3.69919	0.263517	7.46962	0.129102	0.00141805	0.166971
MSTRG.38811	MSTRG.38811.5	NA	0	0	0	0.770545	0.864579	0	0	0.545041	0.600631	0.00236118	0.166971
MSTRG.38833	ENSMUST00000176640.7	Senp6	0	0	0	0.457623	0.557382	1.13865	0	0.717884	0.630608	0.00105838	0.166971
MSTRG.39024	ENSMUST00000189612.6	Xrn1	0	0	0	3.99945	3.40452	0	0	2.46799	0.267136	0.00220197	0.166971
MSTRG.39189	ENSMUST00000157006.7	Cpne4	0	0	0	1.32094	0.907114	1.55854	0	1.2622	0.461818	0.00162069	0.166971
MSTRG.39286	ENSMUST00000035201.12	Rbm6	2.79229	3.71234	6.8429	0	0	5.14008	4.44918	1.71336	4.08401	0.00105674	0.166971
MSTRG.39286	ENSMUST00000183032.7	Rbm6	0	0	0	9.86214	7.77529	0	0	5.87915	0.142906	0.0023011	0.166971
MSTRG.39326	ENSMUST00000193159.1	Klhdc8b	0.193442	0	0.119555	1.06422	1.17651	0.517703	0.104332	0.919478	0.54459	0.00228544	0.166971
MSTRG.39564	ENSMUST00000035092.6	Myd88	0	0	0	1.37003	1.81421	0.255185	0	1.14647	0.430372	0.00220186	0.166971
MSTRG.39634	ENSMUST00000060251.7	Higd1a	16.5916	14.8467	17.5976	28.2749	27.7843	31.4554	16.3453	29.1715	0.587778	0.00221396	0.166971
MSTRG.39669	MSTRG.39669.7	NA	1.19667	1.26126	1.55709	0.162636	0.15262	0	1.33834	0.105085	2.06992	0.00163319	0.166971
MSTRG.3986	ENSMUST00000156218.1	Zfp938	3.92854	4.79947	5.21997	1.38637	0.954172	2.45697	4.64933	1.59917	2.44938	0.0017357	0.166971
MSTRG.39950	MSTRG.39950.7	NA	0	0	0	0.771768	1.0036	2.20892	0	1.3281	0.491045	0.0013111	0.166971
MSTRG.3996	ENSMUST00000092266.10	Tdg	0	0	0.080527	1.3441	2.08612	1.66964	0.026842	1.69996	0.383066	0.00242108	0.166971
MSTRG.40220	ENSMUST00000114653.1	Fmr1	0	0	0	6.71982	3.88892	1.64669	0	4.08514	0.184028	0.00219885	0.166971
MSTRG.4038	ENSMUST00000038523.14	Ric8b	3.11559	3.6629	3.67504	1.79838	1.90437	4.67393	3.48451	2.79223	1.42602	0.00152754	0.166971
MSTRG.40498	ENSMUST00000079987.12	Las1l	0	0	0	16.2973	11.8614	0	0	9.38622	0.0995153	0.00246302	0.166971
MSTRG.40508	ENSMUST00000033554.4	Gpr165	0	0	0	3.83235	2.47572	3.50708	0	3.27172	0.240559	0.00112577	0.166971
MSTRG.40555	ENSMUST00000143908.7	Taf1	7.55996	11.8908	9.54071	0	0	13.9525	9.66381	4.65084	7.12797	0.0022423	0.166971
MSTRG.40740	ENSMUST00000087541.11	Trmt2b	0	0	0	2.53371	3.88412	2.20241	0	2.87342	0.250125	0.00122453	0.166971
MSTRG.40740	ENSMUST00000128115.7	Trmt2b	1.87775	1.88312	2.54892	0.233709	0.272702	0.387768	2.10326	0.29806	2.4456	0.0012982	0.166971
MSTRG.40839	ENSMUST00000112904.7	Acsl4	0	0	0	1.59694	1.5937	0	0	1.06355	0.442981	0.00191466	0.166971
MSTRG.40901	ENSMUST00000059256.7	Tmem29	0	0	0	0.942225	0.867695	0	0	0.603307	0.576903	0.00206069	0.166971
MSTRG.40964	ENSMUST00000187973.1	Rps7-ps3	22.1866	21.6725	21.6122	18.5007	18.8979	14.1664	21.8238	17.1883	1.20277	0.00133913	0.166971
MSTRG.41126	ENSMUST00000129860.1	Msl3	0	0	0	1.27188	0.927686	0.883285	0	1.02762	0.485197	0.00107752	0.166971
MSTRG.4124	ENSMUST00000183156.7	Anks1b	16.363	15.7257	27.2801	2.4318	2.86132	15.6499	19.7896	6.98102	4.51392	0.00112519	0.166971
MSTRG.4233	ENSMUST00000218392.1	Gm47725	0	0	0	0.958079	0.869027	0	0	0.609035	0.574725	0.00212793	0.166971
MSTRG.4478	ENSMUST00000020382.7	Yeats4	0	0	0	7.79021	6.60476	0	0	4.79832	0.166287	0.00210954	0.166971
MSTRG.4483	ENSMUST00000176480.7	Cpsf6	0.041316	0	0	1.42231	2.18691	2.11911	0.013772	1.90945	0.358296	0.00185837	0.166971
MSTRG.4487	ENSMUST00000020408.15	Mdm2	0	0	0	12.3845	11.4344	0	0	7.93966	0.112664	0.00193776	0.166971
MSTRG.4625	ENSMUST00000135179.7	Cdk4	0	0	0	0.626717	0.467945	0.94158	0	0.678747	0.625815	0.0014086	0.166971
MSTRG.4626	MSTRG.4626.3	NA	0	0	0	0.491038	0.408833	1.04639	0	0.648755	0.655981	0.00123061	0.166971
MSTRG.4632	ENSMUST00000019611.14	Arhgef25	0	0	0	5.52889	6.48427	0	0	4.00439	0.190139	0.00221424	0.166971
MSTRG.4651	MSTRG.4651.3	NA	0.00064	0	0	0.693603	0.950957	1.57476	0.000213	1.07311	0.522996	0.00140245	0.166971
MSTRG.4676	ENSMUST00000082844.1	Snord59a	0	0	0	1.03408	1.21714	5.6074	0	2.61954	0.398897	0.00251903	0.166971
MSTRG.4676	ENSMUST00000123803.1	Atp5b	0.048807	0.094308	0.029229	0.49681	0.647734	0.38974	0.057448	0.511428	0.684834	0.00240885	0.166971
MSTRG.4683	ENSMUST00000061995.9	Spryd4	0	0	0	0.845879	1.24981	1.56967	0	1.22179	0.474439	0.00182226	0.166971
MSTRG.4805	ENSMUST00000020705.4	Pes1	0	0	0	9.57123	8.53598	0	0	6.03574	0.139547	0.00198577	0.166971
MSTRG.5191	ENSMUST00000155278.1	Cpeb4	0	0	0	15.883	19.0995	0	0	11.6608	0.0831402	0.00213721	0.166971
MSTRG.5501	ENSMUST00000143228.7	Cdkl3	0	0	0	2.13013	1.46143	3.15314	0	2.24823	0.339571	0.00126739	0.166971
MSTRG.5532	ENSMUST00000120878.8	Septin8	0	0	0	1.51786	1.39877	0	0	0.972208	0.46407	0.00202544	0.166971
MSTRG.5532	ENSMUST00000147912.1	Septin8	0	0	0	1.64842	1.41662	0	0	1.02168	0.452708	0.00234888	0.166971
MSTRG.5558	ENSMUST00000102743.9	Rapgef6	3.24875	3.136	3.71305	0	0	4.04457	3.36593	1.34819	3.45279	0.00118977	0.166971
MSTRG.5558	ENSMUST00000220269.1	Rapgef6	0	0	0	1.93416	2.28235	0	0	1.4055	0.380316	0.0024928	0.166971
MSTRG.5616	ENSMUST00000020822.11	Cnot8	17.1087	18.7988	16.7478	30.7258	29.82	32.2704	17.5518	30.9387	0.586761	0.00112197	0.166971
MSTRG.5630	ENSMUST00000102703.1	Zfp39	1.26892	1.04616	1.23782	2.63154	2.37524	2.1878	1.1843	2.39819	0.631594	0.00219125	0.166971
MSTRG.5955	ENSMUST00000060444.5	Zfp3	2.35229	2.21416	2.23864	3.30834	3.59237	4.34395	2.26836	3.74822	0.714432	0.00255201	0.166971
MSTRG.603	ENSMUST00000128337.7	Pms1	0	0	0	10.2566	8.08158	0.016217	0	6.11813	0.138375	0.00224516	0.166971
MSTRG.6037	ENSMUST00000092915.11	Cluh	0.283959	0	0.260438	4.91612	5.45754	1.60705	0.181466	3.99357	0.215463	0.00109437	0.166971
MSTRG.6206	ENSMUST00000108251.8	Nf1	0.668352	0	0	10.3912	7.22958	0.220895	0.222784	5.94723	0.162966	0.00128825	0.166971
MSTRG.6213	ENSMUST00000103236.3	Evi2a	9.17525	8.00238	8.16152	12.7136	12.7602	10.1624	8.44638	11.8787	0.705357	0.00199927	0.166971
MSTRG.6247	ENSMUST00000147694.1	Cdk5r1	0	0	0	7.56418	6.40261	0	0	4.6556	0.170091	0.00211801	0.166971
MSTRG.6305	ENSMUST00000176944.7	Ap2b1	0	0	0	0.755272	0.732938	0.048039	0	0.512083	0.617703	0.00142814	0.166971
MSTRG.6431	ENSMUST00000079866.10	Srsf1	0.405389	0.172879	0.147943	3.22795	2.77477	4.92814	0.24207	3.64362	0.290238	0.0016369	0.166971
MSTRG.6534	MSTRG.6534.2	NA	0	0	0	2.22222	1.96769	0	0	1.39664	0.381403	0.0021356	0.166971
MSTRG.6669	ENSMUST00000064941.6	Nr1d1	0	0	0	12.3139	10.0451	0	0	7.45301	0.118764	0.00214933	0.166971
MSTRG.6725	ENSMUST00000136199.2	Dnajc7	0	0	0	0.745557	1.03721	1.4222	0	1.06832	0.511303	0.0013101	0.166971
MSTRG.6795	ENSMUST00000124077.7	Hdac5	0	0	0	1.15566	0.786659	1.91703	0	1.28645	0.480768	0.00216223	0.166971
MSTRG.6813	ENSMUST00000107080.1	Gm11627	0	0	0	1.47438	1.42006	0	0	0.964816	0.465784	0.00192972	0.166971
MSTRG.684	ENSMUST00000148330.7	Clk1	0	0	0.222045	3.60255	3.62337	2.02833	0.074015	3.08475	0.248202	0.00107997	0.166971
MSTRG.6858	ENSMUST00000106972.7	Kansl1	0.245072	0	0	5.93895	9.51204	0	0.081691	5.15033	0.171188	0.00253605	0.166971
MSTRG.6879	ENSMUST00000092537.9	Tlk2	0.186429	0	0	0.988467	0.886846	0.709328	0.062143	0.861547	0.553432	0.00239755	0.166971
MSTRG.6889	ENSMUST00000146162.7	Tanc2	0	0	0	4.18642	7.90944	12.2137	0	8.10318	0.133552	0.00190877	0.166971
MSTRG.7174	ENSMUST00000196236.1	Mir6516	5.64814	5.25692	8.8222	0.044236	0.030527	0.0715	6.57575	0.048754	7.21685	0.0012569	0.166971
MSTRG.7308	ENSMUST00000103015.3	Narf	6.65252	6.49116	6.16716	9.89996	9.25628	9.42702	6.43695	9.52776	0.702927	0.00134268	0.166971
MSTRG.7313	ENSMUST00000038096.7	Fn3krp	6.93827	6.14799	6.40659	12.0188	12.3915	17.8544	6.49761	14.0882	0.537292	0.0019307	0.166971
MSTRG.7314	ENSMUST00000026175.8	Fn3k	3.942	4.32986	4.15621	14.884	11.2075	14.1379	4.14269	13.4098	0.365065	0.0017577	0.166971
MSTRG.7369	MSTRG.7369.15	NA	0	0	0	0.838255	0.861781	0	0	0.566679	0.591442	0.00195048	0.166971
MSTRG.7676	ENSMUST00000223552.1	Trappc12	0	0	0	2.61968	1.66987	1.46939	0	1.91964	0.332596	0.00194289	0.166971
MSTRG.783	ENSMUST00000185827.6	Ndufs1	0.215679	0.120386	0.247618	1.94392	2.89762	5.23552	0.194561	3.35902	0.322619	0.00198948	0.166971
MSTRG.8002	ENSMUST00000226244.1	Ralgapa1	10.9058	14.311	9.10995	1.84931	2.21166	0.681217	11.4423	1.58073	4.39056	0.00176324	0.166971
MSTRG.8081	ENSMUST00000178814.8	Mdga2	0	0	0	1.32083	1.08196	0.083382	0	0.828722	0.504472	0.00213568	0.166971
MSTRG.8426	ENSMUST00000058103.5	Gm5436	1.12837	1.5545	1.39468	3.59461	3.14872	5.13495	1.35919	3.95942	0.514605	0.00184451	0.166971
MSTRG.8656	ENSMUST00000110073.7	Dglucy	1.09875	1.6327	1.46713	0	0	2.12021	1.39953	0.706737	2.03336	0.00229517	0.166971
MSTRG.8721	ENSMUST00000041987.6	Dicer1	3.57036	3.80015	3.79037	4.41837	4.47202	4.87949	3.72029	4.58996	0.858339	0.00185974	0.166971
MSTRG.8749	ENSMUST00000170002.7	Papola	0	0	0	1.06973	1.12945	0	0	0.733059	0.530919	0.00201484	0.166971
MSTRG.8883	MSTRG.8883.1	NA	0.10537	0	0	0.925896	1.059	1.91568	0.035123	1.30019	0.489459	0.00214768	0.166971
MSTRG.9024	ENSMUST00000220781.1	Rapgef5	0	0	0	23.2208	17.8332	0	0	13.6847	0.0732469	0.00220377	0.166971
MSTRG.913	ENSMUST00000027381.12	Pecr	0	0	0	2.902	1.90001	3.90111	0	2.90104	0.281273	0.00133722	0.166971
MSTRG.9148	MSTRG.9148.3	NA	0	0.310049	0	18.9528	15.8183	0.441244	0.10335	11.7375	0.0865882	0.00197342	0.166971
MSTRG.9360	ENSMUST00000145451.7	Zfp322a	0	0	0	2.14562	1.3499	3.23711	0	2.24421	0.344602	0.00224374	0.166971
MSTRG.9713	ENSMUST00000174557.7	Jarid2	0	0	0	4.21959	2.67761	4.72001	0	3.8724	0.219441	0.00117642	0.166971
MSTRG.975	ENSMUST00000188931.6	Dnajb2	4.02133	2.78057	1.76263	9.205	9.73708	1.48678	2.85484	6.80962	0.432375	0.0023819	0.166971
MSTRG.9901	ENSMUST00000036825.13	Sncb	31.204	35.3595	32.5446	54.5963	57.8663	56.6656	33.036	56.3761	0.594276	0.00157202	0.166971
MSTRG.9909	ENSMUST00000099496.3	Uimc1	0	0	0	14.3424	17.6835	0	0	10.6753	0.0893517	0.00220952	0.166971
MSTRG.33493	ENSMUST00000083944.1	Snord34	0	0	0	2.41945	1.4548	2.2733	0	2.04919	0.338941	0.00258616	0.167275
MSTRG.14374	MSTRG.14374.3	NA	0	0	0	1.07066	0.902559	0	0	0.657741	0.556908	0.00262834	0.168531
MSTRG.28700	ENSMUST00000201768.1	Ube2n-ps1	21.7124	24.2484	22.5844	38.2844	34.9449	35.857	22.8484	36.3621	0.636518	0.00264144	0.168531
MSTRG.33689	MSTRG.33689.89	NA	0	0	0	0.688059	0.996389	0.454355	0	0.712934	0.563698	0.00264628	0.168531
MSTRG.40036	ENSMUST00000069619.13	Stag2	0	0	0	17.5821	7.40283	17.8561	0	14.2804	0.0752964	0.00263466	0.168531
MSTRG.4651	MSTRG.4651.25	NA	0	0	0	0.896693	0.665266	0.182103	0	0.581354	0.597179	0.00264061	0.168531
MSTRG.5077	ENSMUST00000137823.7	Usp34	0	0	0	13.2916	9.47743	0	0	7.58969	0.117835	0.00263413	0.168531
MSTRG.12737	ENSMUST00000138927.1	Oxct1	0	0	0	0.837177	0.594716	1.89095	0	1.10761	0.541045	0.00265529	0.168653
MSTRG.13215	ENSMUST00000110267.8	Sybu	0.316839	0.766656	0	6.44383	7.18431	4.57466	0.361165	6.0676	0.176579	0.00265101	0.168653
MSTRG.16742	ENSMUST00000224595.1	Daam2	0	0	0	3.41913	2.70595	0	0	2.04169	0.30311	0.00265932	0.168653
MSTRG.36322	ENSMUST00000034264.10	Pgls	0	0	0	0.962071	1.12781	0	0	0.696628	0.54337	0.00267091	0.168747
MSTRG.8222	ENSMUST00000223381.1	Gm34552	0	0	0	0.876272	1.26524	3.51789	0	1.88647	0.432555	0.00267403	0.168747
MSTRG.6444	ENSMUST00000144699.7	Msi2	0	0	0	1.16968	1.38346	0	0	0.851048	0.49593	0.00268283	0.168926
MSTRG.7269	ENSMUST00000106205.8	Hgs	0	0.577796	0.696964	10.8268	10.7572	7.09638	0.42492	9.56014	0.12664	0.00268412	0.168926
MSTRG.34345	ENSMUST00000127891.2	Rsf1	0	0	0	1.62529	1.14648	0.307075	0	1.02628	0.459585	0.00269395	0.169013
MSTRG.6830	ENSMUST00000107027.8	Fmnl1	0	0	0	2.55463	2.04501	0	0	1.53321	0.36173	0.00271339	0.169951
MSTRG.32789	ENSMUST00000148471.8	Lig1	1.2776	2.02491	2.00958	0	0	0	1.77069	0	2.77288	0.00272087	0.169979
MSTRG.5558	ENSMUST00000136494.1	Rapgef6	0	0	0	1.27522	1.05675	0	0	0.777324	0.517446	0.00272552	0.169979
MSTRG.34876	ENSMUST00000135087.7	Coro1a	0	0	0	0.6925	0.708091	3.05985	0	1.48681	0.517848	0.00273105	0.170074
MSTRG.20437	MSTRG.20437.8	NA	0	0	0	1.26628	2.07051	3.84281	0	2.3932	0.346959	0.00273529	0.170199
MSTRG.10634	ENSMUST00000225840.1	Fcho2	0	0	0	0.363569	0.318868	1.10552	0	0.595986	0.698061	0.00274535	0.170266
MSTRG.19340	ENSMUST00000025729.11	Tnks2	22.821	22.8203	22.251	35.0272	31.443	26.8601	22.6307	31.1101	0.711485	0.00274343	0.170266
MSTRG.7126	ENSMUST00000016703.7	H3f3b	32.9112	31.4669	34.2224	42.3086	40.9345	48.0271	32.8668	43.7568	0.77919	0.00274289	0.170266
MSTRG.32458	ENSMUST00000137098.7	Pyroxd1	0.636052	0.702923	1.24571	0	0	3.24536	0.86156	1.08179	1.50787	0.00275467	0.170426
MSTRG.13372	ENSMUST00000177083.7	Asap1	0	0	0	0.739241	0.867031	0	0	0.535424	0.604893	0.00276539	0.17081
ENSMUSG00000091383.2	ENSMUST00000091708.5	Hist1h2al	0	0	0	1.08507	0.731805	2.2289	0	1.34859	0.486899	0.00277197	0.170938
MSTRG.39457	MSTRG.39457.4	NA	0	0	0	0.9477	1.12197	0	0	0.689889	0.54572	0.00277086	0.170938
MSTRG.13590	ENSMUST00000166610.7	Rbfox2	0	0	0	4.89159	10.498	7.55996	0	7.64984	0.120881	0.00279001	0.170956
MSTRG.14366	ENSMUST00000130885.7	Pmm2	0	0	0	13.1287	7.30947	0.804299	0	7.08083	0.119895	0.00279228	0.170956
MSTRG.16469	ENSMUST00000173380.1	Gpank1	0	0	0	0.842882	0.565236	0.556169	0	0.654762	0.596277	0.00281321	0.170956
MSTRG.18220	ENSMUST00000049378.14	Ablim3	1.42562	1.50842	1.63729	2.19492	2.36656	2.4959	1.52378	2.35246	0.764147	0.00277577	0.170956
MSTRG.27077	ENSMUST00000078084.6	Rsrp1	0.519026	0	0	6.28361	5.07443	8.41977	0.173009	6.5926	0.161944	0.00280128	0.170956
MSTRG.33439	ENSMUST00000116853.1	Snord88c	0	0	0	1.58791	1.29286	0	0	0.960256	0.467559	0.00279786	0.170956
MSTRG.38532	ENSMUST00000146069.7	Csnk1g1	0	0	0	3.50262	2.20161	0.706632	0	2.13695	0.295958	0.00280129	0.170956
MSTRG.39952	ENSMUST00000115334.7	Zfp182	0	0	0	1.94673	1.56702	0	0	1.17125	0.42152	0.00280347	0.170956
MSTRG.4256	ENSMUST00000220233.1	Gm10754	0	0	0	2.9341	3.7162	0	0	2.21677	0.287483	0.00281959	0.170956
MSTRG.20375	ENSMUST00000102409.1	Gm24049	0	0	0	2.33264	4.30009	7.49248	0	4.7084	0.214772	0.00282597	0.171069
MSTRG.36306	ENSMUST00000110054.7	Use1	0	0	0	1.2464	1.50259	0	0	0.91633	0.478567	0.00283327	0.171102
MSTRG.10639	ENSMUST00000109401.7	Tnpo1	0	0.226444	0	6.50634	6.86975	0	0.075481	4.4587	0.187625	0.00287471	0.171235
MSTRG.10945	ENSMUST00000026519.9	4833420G17Rik	0	0	0	6.29176	3.28841	3.0344	0	4.20486	0.187478	0.00286315	0.171235
MSTRG.1791	ENSMUST00000200243.4	Zbtb41	0	0	0	3.02494	3.85781	0	0	2.29425	0.281125	0.00285446	0.171235
MSTRG.2836	MSTRG.2836.7	NA	0	0	0	2.62593	3.30869	0	0	1.97821	0.309375	0.00283972	0.171235
MSTRG.33663	ENSMUST00000164095.2	Herc2	0	0	0	14.7807	6.33584	13.7765	0	11.631	0.0886626	0.00284632	0.171235
MSTRG.35215	ENSMUST00000080553.8	Deaf1	0	0	0	6.16722	4.52848	0	0	3.56523	0.207857	0.00287392	0.171235
MSTRG.39202	ENSMUST00000038118.14	Atp2c1	0	0	0	20.5034	13.3622	0	0	11.2885	0.0865031	0.00286933	0.171235
MSTRG.17822	ENSMUST00000152804.8	Cystm1	0	0	0	0.947549	1.13404	0	0	0.693865	0.544421	0.0028826	0.171385
MSTRG.4979	ENSMUST00000000594.8	C1d	4.73145	4.01983	4.13784	7.68141	8.58953	8.50668	4.29637	8.2592	0.574003	0.00288541	0.171385
ENSMUSG00000051736.8	ENSMUST00000063204.8	Fam229b	0	0	0	1.37812	2.34947	3.05688	0	2.26149	0.336117	0.00293206	0.171794
MSTRG.10384	ENSMUST00000159690.7	Arrdc3	4.27798	3.38956	6.66259	0	0	0	4.77671	0	5.69481	0.00296679	0.171794
MSTRG.10730	ENSMUST00000070761.9	Cenpk	0	0	0	0.963281	0.792653	0	0	0.585311	0.584365	0.00292613	0.171794
MSTRG.10945	ENSMUST00000224312.1	4833420G17Rik	2.1078	1.88929	2.83645	0.260651	0	1.10217	2.27785	0.454273	2.66304	0.00292528	0.171794
MSTRG.15733	ENSMUST00000231840.1	Gm1604a	0	0	0	1.62213	1.29904	0	0	0.973723	0.464406	0.00295568	0.171794
MSTRG.21882	ENSMUST00000028668.7	Eif3j1	1.92431	1.85936	2.12412	4.29662	3.76306	3.26979	1.96926	3.77649	0.606287	0.00294098	0.171794
MSTRG.22186	ENSMUST00000099304.3	Tasp1	0	0	0	1.19477	0.997638	5.6788	0	2.62374	0.403026	0.0029656	0.171794
MSTRG.27362	ENSMUST00000165113.7	Tardbp	0	0	0	3.46016	4.49345	0	0	2.6512	0.255315	0.00291172	0.171794
MSTRG.30587	MSTRG.30587.1	NA	0	0	0	0.79367	0.948982	0	0	0.580884	0.586148	0.00294956	0.171794
MSTRG.31338	ENSMUST00000204598.2	Kcmf1	0	0	0	2.76783	3.54743	0	0	2.10509	0.297425	0.00294461	0.171794
MSTRG.34289	ENSMUST00000195712.1	Gm37008	0	0	0	0.467569	0.492536	1.85776	0	0.939289	0.613694	0.00291066	0.171794
MSTRG.34809	MSTRG.34809.4	NA	0	0.075817	0	0.398218	0.509626	0.698742	0.025272	0.535529	0.689311	0.00296046	0.171794
MSTRG.34965	ENSMUST00000106242.9	Itgam	0	0	0	7.64176	18.5952	10.6011	0	12.2793	0.0782097	0.00293033	0.171794
MSTRG.37486	ENSMUST00000214150.1	Cep126	0	0	0	1.00318	0.823301	0	0	0.608827	0.575189	0.00293792	0.171794
MSTRG.40214	ENSMUST00000122510.1	Gm24598	0	0	0	1.51549	1.86248	0	0	1.12599	0.430593	0.00292149	0.171794
MSTRG.41064	ENSMUST00000112315.1	Txlng	0	0	0	4.00762	2.20646	2.89464	0	3.03624	0.250491	0.00293562	0.171794
MSTRG.8548	MSTRG.8548.16	NA	0	0	0	0.606043	0.506365	2.05618	0	1.05619	0.58241	0.00295298	0.171794
MSTRG.952	ENSMUST00000132081.1	Rnf25	0	0	0	0.724558	0.862631	0	0	0.529063	0.607702	0.00293848	0.171794
MSTRG.3508	ENSMUST00000049242.8	Lrrc20	1.58634	1.60952	1.57249	2.40422	2.76547	2.39347	1.58945	2.52105	0.728855	0.00297738	0.172261
MSTRG.21618	MSTRG.21618.4	NA	0	0	0	2.80701	3.62163	0	0	2.14288	0.294077	0.00299006	0.172338
MSTRG.31443	ENSMUST00000127769.1	Bola3	0.319068	1.03205	1.02104	5.91646	7.75842	9.4193	0.790717	7.69806	0.219373	0.00298569	0.172338
MSTRG.37248	ENSMUST00000213005.1	Cdk10	0	0	0.033861	5.84555	4.64171	0	0.011287	3.49575	0.21275	0.00298861	0.172338
MSTRG.38127	ENSMUST00000185568.1	2900052N01Rik	0	0	0	2.08791	2.64007	0	0	1.576	0.356058	0.0030022	0.17246
MSTRG.7392	MSTRG.7392.45	NA	0	0	0	0.826644	0.994602	0	0	0.607082	0.575894	0.00300356	0.17246
MSTRG.33689	ENSMUST00000178642.1	Gm25934	0	0	0	5.23349	2.81512	2.34168	0	3.46343	0.216612	0.00300948	0.172608
MSTRG.34640	ENSMUST00000037991.11	Mical2	0	0	0	10.1943	14.9755	0	0	8.38991	0.109304	0.00302116	0.172947
MSTRG.18747	ENSMUST00000054477.7	AI837181	0	0	0	2.02435	1.58933	0	0	1.20456	0.415324	0.00302879	0.173122
MSTRG.27419	ENSMUST00000117997.1	Slc45a1	0	0	0	1.00401	1.63276	1.38268	0	1.33981	0.433144	0.00304573	0.173178
MSTRG.38709	ENSMUST00000034740.14	Nedd4	41.4331	45.7462	44.179	69.505	63.1087	68.2949	43.7861	66.9696	0.66398	0.0030383	0.173178
MSTRG.40372	ENSMUST00000114024.8	Prrg1	0	0	0	1.44831	1.79701	0	0	1.08177	0.439923	0.00304212	0.173178
MSTRG.3157	ENSMUST00000217098.1	Gm6477	3.95123	4.06508	4.95862	7.50528	7.00663	9.77367	4.32498	8.09519	0.62239	0.0030536	0.173365
MSTRG.21816	MSTRG.21816.11	NA	0	0	0	1.76706	1.39321	0	0	1.05342	0.446145	0.00307289	0.173939
MSTRG.21435	ENSMUST00000028617.6	Api5	9.20397	9.1156	9.32035	18.0448	15.0521	15.535	9.21331	16.2106	0.589045	0.00307761	0.17399
MSTRG.28719	ENSMUST00000101090.3	2310040G07Rik	0	0	0	0.869214	0.604211	2.06497	0	1.17947	0.531141	0.00308297	0.17399
MSTRG.32622	ENSMUST00000203617.1	Cacng8	0.007731	0.032217	0.009215	0.921765	1.46197	1.17765	0.016388	1.18713	0.467284	0.00308596	0.17403
MSTRG.26957	ENSMUST00000082550.1	Gm24091	0	0	0	1.12146	1.37824	0	0	0.833232	0.50119	0.00308867	0.174053
MSTRG.2931	ENSMUST00000020145.11	Sgk1	0	0	0	5.45816	12.6517	12.389	0	10.1663	0.101188	0.00309433	0.174243
MSTRG.2041	ENSMUST00000162289.7	Gas5	0	0	0	4.50434	3.30382	0	0	2.60272	0.258901	0.00310528	0.17447
MSTRG.5678	ENSMUST00000102683.10	Tom1l2	0	0	0	6.38466	3.17165	6.53626	0	5.36419	0.172193	0.00311043	0.174502
MSTRG.15275	MSTRG.15275.4	NA	0	0	0.612165	28.3723	70.7527	18.2532	0.204055	39.1261	0.0295128	0.00311634	0.174704
MSTRG.30273	MSTRG.30273.7	NA	0	0	0.05265	4.89826	4.15929	0	0.01755	3.01918	0.237114	0.0031301	0.175345
MSTRG.28101	ENSMUST00000061895.15	Pisd	0	0	0	3.46302	4.62713	0	0	2.69672	0.252644	0.00313368	0.175401
MSTRG.6815	ENSMUST00000124869.7	Ccdc43	0	0	0	2.04337	2.61755	0	0	1.55364	0.359226	0.00313876	0.175442
MSTRG.14849	ENSMUST00000135193.8	Lrch3	4.90095	8.12045	11.3021	0	0	0	8.10782	0	8.93552	0.00316363	0.175837
MSTRG.14879	MSTRG.14879.2	NA	5.0297	5.9395	4.59117	1.15715	0.464611	0	5.18679	0.540586	3.7589	0.0031645	0.175837
MSTRG.28867	ENSMUST00000180755.1	Gm5559	3.36645	4.06145	3.21129	9.10488	7.79762	7.00226	3.5464	7.96825	0.491534	0.00316296	0.175837
MSTRG.31466	ENSMUST00000204415.1	Zfp638	0	0	0	0.357741	0.5351	0.791117	0	0.561319	0.671241	0.00316668	0.175837
MSTRG.7135	ENSMUST00000148601.1	Acox1	0	0	0	0.982155	0.792413	0	0	0.591523	0.582012	0.00316208	0.175837
ENSMUSG00000117246.1	ENSMUST00000232894.1	Gm17891	0	0	0	0.944389	0.76254	0	0	0.568976	0.591037	0.00317442	0.175936
MSTRG.1164	ENSMUST00000186932.1	Ptma	0	0	0	1.81176	1.10253	1.21326	0	1.37585	0.416859	0.00322414	0.175936
MSTRG.16204	ENSMUST00000079413.10	Fkbp5	1.47086	0.767507	2.12793	11.0064	14.0136	17.7837	1.45543	14.2679	0.171023	0.0031876	0.175936
MSTRG.1713	MSTRG.1713.1	NA	0	0	0	6.75802	4.71183	0	0	3.82328	0.198159	0.00321155	0.175936
MSTRG.21041	ENSMUST00000131553.1	Ubr3	0	0	0	1.39768	0.869191	1.11814	0	1.12834	0.472214	0.00320699	0.175936
MSTRG.22266	ENSMUST00000028916.14	Sec23b	5.74759	5.04039	5.74508	10.2533	9.21089	8.8393	5.51102	9.43448	0.614265	0.0032155	0.175936
MSTRG.2242	MSTRG.2242.5	NA	2.15566	3.6887	2.32518	0	0	0	2.72318	0	3.66896	0.00317997	0.175936
MSTRG.24405	ENSMUST00000145727.7	Phtf1	2.53933	3.86038	3.14424	0.082965	0	4.31785	3.18132	1.46694	3.15443	0.00321098	0.175936
MSTRG.38347	ENSMUST00000034863.7	Csk	1.82598	1.64903	1.7287	2.34703	2.46596	2.39996	1.73457	2.40432	0.801921	0.00318431	0.175936
MSTRG.38541	ENSMUST00000034946.14	Snx1	7.48046	6.98222	7.72321	9.98616	10.0269	10.081	7.3953	10.0313	0.762297	0.00320273	0.175936
MSTRG.4771	ENSMUST00000101638.3	Limk2	0	0	0	0.345185	0.432562	1.28827	0	0.688672	0.669627	0.00318778	0.175936
MSTRG.5113	MSTRG.5113.4	NA	0	0	0	0.300644	0.29508	1.05002	0	0.548582	0.720668	0.00321286	0.175936
ENSMUSG00000112727.1	ENSMUST00000220252.1	Gm17794	0	0	0	0.3382	0.282863	1.00839	0	0.543153	0.716972	0.0032531	0.176803
MSTRG.2981	ENSMUST00000218903.1	Epb41l2	0	0	0	20.7175	34.8462	0	0	18.5213	0.0583457	0.00325402	0.176803
MSTRG.32668	ENSMUST00000205812.1	Gm44878	0	0	0	0.419974	0.641451	0.743921	0	0.601782	0.642476	0.00324954	0.176803
ENSMUSG00000082045.4	ENSMUST00000120901.1	Gm11585	0	0	0	0.745013	0.547418	2.13512	0	1.14252	0.553625	0.00326782	0.177218
MSTRG.21317	ENSMUST00000152794.1	Fnbp4	0	0	0	0.655427	1.02675	1.77926	0	1.15381	0.513745	0.0032836	0.177267
MSTRG.27242	ENSMUST00000105782.1	Rsc1a1	1.17271	1.5383	1.02763	0.019462	0.078714	0.180861	1.24621	0.093012	2.09037	0.00328194	0.177267
MSTRG.5752	ENSMUST00000155712.8	Ncor1	0.022949	0	0	4.44244	2.34466	4.65704	0.00765	3.81471	0.22634	0.00327982	0.177267
MSTRG.8875	ENSMUST00000222863.1	Gm19605	0	0	0	1.42365	2.32319	0.950533	0	1.56579	0.372338	0.00327789	0.177267
MSTRG.17832	MSTRG.17832.3	NA	4.88757	6.40515	6.94516	0.698472	0.070947	4.77136	6.07929	1.84692	4.25071	0.00330307	0.177376
MSTRG.24073	ENSMUST00000161918.2	4933434E20Rik	0	0	0	1.65907	2.12798	0	0	1.26235	0.404899	0.00330578	0.177376
MSTRG.39952	ENSMUST00000115333.8	Zfp182	0.990087	1.61745	1.4296	0	0	2.26836	1.34571	0.75612	1.97266	0.00330463	0.177376
MSTRG.714	ENSMUST00000191142.6	Nop58	0.951136	1.36991	1.12831	3.66616	3.11634	3.1304	1.14979	3.3043	0.494529	0.00330468	0.177376
MSTRG.7622	ENSMUST00000223503.1	Taf1b	0	0	0	0.794914	0.977455	0	0	0.59079	0.582366	0.00329789	0.177376
MSTRG.14827	ENSMUST00000147003.7	Pigx	0	0	0	0.5775	0.843606	0.334624	0	0.585243	0.607878	0.0033622	0.177808
MSTRG.15848	ENSMUST00000150848.7	Afdn	0	0	0	3.15495	2.3324	0	0	1.82912	0.325617	0.00332913	0.177808
MSTRG.22560	ENSMUST00000122256.1	Gm14200	0	0	0	1.01049	1.26338	0	0	0.757956	0.523771	0.00336378	0.177808
MSTRG.26248	MSTRG.26248.1	NA	0	0	0	0.706106	0.867778	0	0	0.524628	0.609788	0.00336082	0.177808
MSTRG.38251	ENSMUST00000118600.7	Dmxl2	0	0	0.52372	5.74451	8.85723	5.68871	0.174573	6.76348	0.147468	0.00334088	0.177808
MSTRG.18632	ENSMUST00000025846.15	Ppp6r3	0	0	0	7.61154	5.13535	0	0	4.24896	0.183818	0.00338715	0.178413
MSTRG.5752	ENSMUST00000156740.8	Ncor1	0	0	0	0.527056	0.62985	2.41029	0	1.18907	0.56632	0.00340553	0.179133
MSTRG.15297	ENSMUST00000226478.1	Robo2	0	0	0	4.36106	6.59151	0.139263	0	3.69728	0.201733	0.00344203	0.179624
MSTRG.15942	MSTRG.15942.1	NA	0	0	0	1.99581	1.19383	1.21644	0	1.46869	0.398341	0.00342741	0.179624
MSTRG.16092	ENSMUST00000026831.13	Rhbdl1	0	0	0	3.69646	2.66588	0	0	2.12078	0.29669	0.00344963	0.179624
MSTRG.16763	ENSMUST00000223979.1	Tbc1d5	0	0	0	3.56444	7.18907	3.0446	0	4.59937	0.17385	0.00344946	0.179624
MSTRG.19436	ENSMUST00000165783.1	Zfyve27	0	0	0.107998	0.436524	0.457257	3.32089	0.035999	1.40489	0.611619	0.0034414	0.179624
MSTRG.2069	ENSMUST00000028017.15	Eef1aknmt	0.174968	0	0	0.849578	0.902636	1.02784	0.058323	0.926685	0.55317	0.00343175	0.179624
MSTRG.21322	MSTRG.21322.1	NA	0	0	0	7.85091	5.25491	0	0	4.36861	0.180187	0.00342732	0.179624
MSTRG.31002	ENSMUST00000204158.2	Hnrnpa2b1	0	0	0.446671	10.9838	6.27025	5.78465	0.14889	7.67956	0.128529	0.00342978	0.179624
MSTRG.4529	ENSMUST00000123802.6	Tmbim4	1.13989	0.940624	1.11989	0.343143	0.211734	0.495467	1.0668	0.350115	1.58087	0.00345039	0.179624
MSTRG.7072	ENSMUST00000000206.3	Btbd17	0	0	0	1.87013	1.4246	0	0	1.09824	0.436788	0.00344566	0.179624
MSTRG.38272	ENSMUST00000153186.7	Etfa	0	0	0	0.408933	0.498354	1.70524	0	0.870842	0.628481	0.00346984	0.180389
MSTRG.30735	ENSMUST00000114822.1	Mkrn1	0.032471	0	0.044487	0.74228	1.14864	2.49296	0.025653	1.46129	0.486458	0.0034757	0.180446
MSTRG.39949	MSTRG.39949.7	NA	0	0	0	3.33588	2.16925	0.299811	0	1.93498	0.314353	0.0034755	0.180446
MSTRG.8610	ENSMUST00000222097.1	Eml5	0	0	0	4.82355	3.38215	0	0	2.73523	0.250797	0.00347885	0.180486
MSTRG.20775	ENSMUST00000142851.7	Orc4	0	0	0	5.03339	7.65838	0.106596	0	4.26612	0.182116	0.00348189	0.180521
MSTRG.16123	ENSMUST00000133032.7	Luc7l	0	0	0	0.297848	0.364043	1.12919	0	0.597027	0.701668	0.00348472	0.180544
MSTRG.11040	ENSMUST00000036682.8	Pxk	0	0	0	1.31853	1.0233	0	0	0.780608	0.516886	0.00349246	0.180821
MSTRG.28044	ENSMUST00000200800.1	Atraid	0.587313	0.626898	0.502783	0.172779	0.100588	0.18579	0.572331	0.153052	1.37184	0.00352965	0.182125
MSTRG.40498	ENSMUST00000113864.2	Las1l	3.08326	7.45631	9.36798	0	0	4.53289	6.63585	1.51096	5.70492	0.00353467	0.18226
MSTRG.24626	ENSMUST00000029571.12	Sass6	0	0	0	0.316708	0.377549	1.24031	0	0.644854	0.689283	0.00354806	0.18271
MSTRG.25660	ENSMUST00000108032.2	Ccl27a	0	0	0	2.47297	1.57534	10.5581	0	4.86879	0.274309	0.00355544	0.18271
MSTRG.38181	ENSMUST00000034567.3	Dlat	9.01248	10.1291	10.069	17.4619	15.6816	15.4491	9.73687	16.1975	0.618917	0.00354884	0.18271
MSTRG.39887	ENSMUST00000115436.8	Cask	0	0	0	4.66883	6.7597	0	0	3.80951	0.198899	0.00355426	0.18271
MSTRG.23042	ENSMUST00000124956.1	Tpd52	0	0	0	0.454951	0.703622	1.12204	0	0.760205	0.608127	0.00356521	0.18284
MSTRG.4147	ENSMUST00000170810.7	Slc25a3	0	0	0	2.68538	1.97204	0	0	1.55247	0.359881	0.0035642	0.18284
MSTRG.16843	ENSMUST00000002445.9	Ranbp3	0	0	0	3.05377	4.23069	0	0	2.42816	0.271577	0.00357441	0.182908
ENSMUSG00000020178.6	ENSMUST00000217703.1	Adora2a	0	0	0	1.25658	2.17194	1.73516	0	1.72123	0.372693	0.00358608	0.183291
MSTRG.31665	ENSMUST00000037783.6	Ccdc174	0.811456	0	0	6.71191	6.21558	4.41126	0.270485	5.77958	0.1679	0.0035955	0.183619
MSTRG.17666	ENSMUST00000165400.7	AW554918	0.263275	0	0	1.23155	1.68887	0	0.087758	0.973473	0.499278	0.00360768	0.183776
MSTRG.26756	ENSMUST00000056635.12	Rlf	0.606053	0.853289	0	7.75981	5.88764	1.79672	0.486447	5.14806	0.211436	0.00360646	0.183776
MSTRG.33730	ENSMUST00000101995.1	Gm25823	0	0	0	2.01288	3.85199	5.9154	0	3.92676	0.239943	0.00360395	0.183776
MSTRG.17240	ENSMUST00000234710.1	Ppm1b	0	0	0	1.8615	3.44585	2.54725	0	2.6182	0.28071	0.0036464	0.185187
MSTRG.39352	ENSMUST00000193560.5	Ip6k2	0	0	0	7.46162	11.5924	0	0	6.35135	0.136349	0.00364595	0.185187
ENSMUSG00000065132.1	ENSMUST00000083198.1	Gm24456	5.69141	4.89318	3.8096	0	0	1.62201	4.79807	0.540669	4.93399	0.0036589	0.185375
MSTRG.10113	ENSMUST00000222517.1	Ctsl	0	0	0	2.43211	1.41007	1.30706	0	1.71641	0.35897	0.00366349	0.185375
MSTRG.28069	ENSMUST00000201858.3	Slc4a1ap	0	0	0	7.34454	4.8271	0	0	4.05722	0.190448	0.003673	0.185375
MSTRG.8429	ENSMUST00000222984.1	Gm47484	0	0	0.15776	0.281847	0.34968	1.08605	0.052587	0.572527	0.750081	0.00367417	0.185375
MSTRG.13194	ENSMUST00000226810.1	Rspo2	0	0	0	6.67969	4.4248	0	0	3.7015	0.20344	0.0037055	0.185998
MSTRG.16742	ENSMUST00000057610.7	Daam2	0.540295	0.41816	0.61335	3.86812	3.70388	0.541952	0.523935	2.70465	0.375931	0.00371051	0.185998
MSTRG.22389	ENSMUST00000134357.1	Bcl2l1	0	0	0	1.22751	1.59186	0	0	0.939791	0.473182	0.0036999	0.185998
MSTRG.33732	ENSMUST00000101832.1	Gm25647	0	0	0	1.96975	3.78131	5.88827	0	3.87977	0.243081	0.00370985	0.185998
MSTRG.20775	ENSMUST00000154784.7	Orc4	0	0	0	0.907771	0.708374	0	0	0.538715	0.603839	0.00371579	0.186035
MSTRG.11120	ENSMUST00000022310.6	Ngly1	3.94029	3.89556	4.20158	8.39717	7.2587	5.51202	4.01248	7.05596	0.595476	0.00374252	0.186437
MSTRG.14413	ENSMUST00000139391.1	Zc3h7a	0	0	0.000484	0.466085	0.396373	1.6772	0.000161	0.846552	0.637795	0.00374238	0.186437
MSTRG.5989	ENSMUST00000138247.7	Ube2g1	0.275569	0.367743	0.212962	2.58364	3.16869	0.056687	0.285425	1.93634	0.40086	0.00373368	0.186437
MSTRG.2509	ENSMUST00000192284.5	Eprs	3.74922	6.58507	5.72248	0.860467	0.911851	6.53549	5.35226	2.76927	2.72997	0.00376294	0.18674
MSTRG.31311	ENSMUST00000101285.9	Vamp5	0	0	0	0.993295	1.69615	2.68596	0	1.7918	0.403194	0.0037668	0.18674
MSTRG.31718	ENSMUST00000032107.9	Kbtbd8	1.28298	1.58242	1.53781	3.27295	3.01632	2.54382	1.46774	2.94436	0.610658	0.00376441	0.18674
MSTRG.9800	ENSMUST00000220447.1	Ippk	0	0	0	3.19189	1.72209	2.85474	0	2.58958	0.290253	0.003763	0.18674
MSTRG.31643	ENSMUST00000117103.1	Ppp1r2-ps2	0	0	0	0.469778	0.742294	0.899938	0	0.704003	0.60951	0.00377584	0.187005
MSTRG.8819	ENSMUST00000238303.1	Rian	0	0	0	2.99916	2.14475	0	0	1.71464	0.339257	0.00378174	0.187113
MSTRG.19159	ENSMUST00000207380.1	Smarca2	0	0	0	1.50614	0.919526	3.07922	0	1.83496	0.416272	0.0037954	0.187179
MSTRG.21327	ENSMUST00000111451.9	Celf1	0	0	0	0.469024	0.739595	0.773664	0	0.660761	0.616214	0.00378871	0.187179
MSTRG.25762	ENSMUST00000107847.9	Clta	0	0	0	2.09281	4.0932	5.02496	0	3.73699	0.23715	0.00379082	0.187179
MSTRG.5552	ENSMUST00000093106.11	Acsl6	0	0	0	3.5207	7.77839	8.36279	0	6.55396	0.149899	0.00379957	0.187224
MSTRG.700	ENSMUST00000027185.10	Stradb	0	0	0	5.70503	3.81271	0	0	3.17258	0.226881	0.0038049	0.187282
MSTRG.34262	ENSMUST00000207579.1	Gm45182	0	0	0.164264	0.205259	0.225311	1.40162	0.054755	0.610731	0.787743	0.00380841	0.187333
MSTRG.28799	ENSMUST00000081914.12	Ankrd17	0	0	0.271039	9.01925	4.63842	4.56046	0.090346	6.07271	0.151788	0.00382669	0.187867
MSTRG.26312	ENSMUST00000147925.7	E130114P18Rik	0	0	0	2.74274	1.96857	0	0	1.57044	0.357689	0.00384076	0.188192
MSTRG.40931	ENSMUST00000168501.7	Phf8	2.12535	2.79431	2.56465	0.225734	0.530117	2.52577	2.49477	1.09387	2.22511	0.00384432	0.188245
MSTRG.13405	ENSMUST00000048188.9	Phf20l1	0	0	0	1.89864	1.40302	0	0	1.10055	0.436604	0.00385755	0.188436
MSTRG.16605	ENSMUST00000228972.1	Rcan2	0	0	0	2.88183	5.05857	0.815753	0	2.91872	0.238167	0.00387642	0.18855
MSTRG.18888	ENSMUST00000237017.1	Wdr74	0	0	0	2.10775	1.54262	0	0	1.21679	0.413714	0.00387978	0.18855
MSTRG.25884	ENSMUST00000156314.7	Rnf20	0	0	0	1.59629	0.945368	2.47624	0	1.67263	0.417347	0.00386838	0.18855
MSTRG.28954	ENSMUST00000112898.7	Mrps18c	0	0	0	1.02849	1.33436	0	0	0.787617	0.51496	0.00387473	0.18855
MSTRG.4462	ENSMUST00000169576.7	Cnot2	0	0	0	0.812746	1.03984	0	0	0.617528	0.572287	0.00387195	0.18855
MSTRG.30528	ENSMUST00000154619.4	Ccdc136	0	0	0	1.29872	0.983144	0	0	0.76062	0.523235	0.0038911	0.188829
MSTRG.17034	ENSMUST00000125665.1	Lpin2	0	0	0.409533	2.29707	1.81919	3.095	0.136511	2.40375	0.356396	0.0038996	0.189
MSTRG.11975	ENSMUST00000225111.1	Gm49336	0	0	0	1.72095	1.03687	0.887463	0	1.2151	0.438603	0.0039105	0.18905
MSTRG.40782	ENSMUST00000127404.7	Tmsb15l	0	0	0	4.4641	2.24733	4.80003	0	3.83715	0.226435	0.00391435	0.18911
MSTRG.28054	ENSMUST00000031562.10	Zfp513	0	0.138074	0.256105	0.59121	0.564142	1.30127	0.131393	0.818873	0.68093	0.00392017	0.189271
MSTRG.13702	ENSMUST00000109625.7	Cbx6	0	0	0	4.53242	3.07176	0	0	2.53472	0.264509	0.00394139	0.189571
MSTRG.18663	ENSMUST00000123874.7	Coro1b	0	0	0	1.00639	0.891212	5.73336	0	2.54366	0.428172	0.00393502	0.189571
MSTRG.22417	ENSMUST00000152180.1	Cdk5rap1	0	0	0	0.368915	0.276723	0.985136	0	0.543591	0.71271	0.00393924	0.189571
ENSMUSG00000031250.8	ENSMUST00000033602.8	Tnmd	0	0	0	0.559487	0.90558	1.06061	0	0.841891	0.565257	0.00396673	0.189646
MSTRG.10507	ENSMUST00000191304.6	Msh3	0	0	0	3.01987	4.33446	0	0	2.45145	0.270284	0.00396725	0.189646
MSTRG.1402	ENSMUST00000039173.12	Relch	1.45545	3.09173	3.88309	0.23008	0.037374	10.7617	2.81009	3.6764	2.35404	0.00397258	0.189646
MSTRG.15826	ENSMUST00000082703.1	Snora20	0	0	0	2.19036	4.37159	4.99367	0	3.85187	0.22895	0.00395606	0.189646
MSTRG.15991	ENSMUST00000086325.12	Flywch1	0	0	0	0.625859	0.996054	0.669923	0	0.763945	0.561403	0.00398153	0.189646
MSTRG.23652	ENSMUST00000195724.5	Mbnl1	0	0	0	0.898352	1.1623	0	0	0.686883	0.547339	0.00396199	0.189646
MSTRG.2404	ENSMUST00000027768.13	Ahctf1	3.64833	3.99418	4.17237	6.33436	5.87941	5.97417	3.9383	6.06264	0.698875	0.00398105	0.189646
MSTRG.28663	ENSMUST00000135820.1	Cwh43	0	0	0	0.940231	1.22016	0	0	0.720131	0.536188	0.00396658	0.189646
MSTRG.32635	ENSMUST00000132344.7	Cnot3	0	0	0	3.31537	4.80399	0	0	2.70645	0.252951	0.0039539	0.189646
MSTRG.32677	ENSMUST00000119433.3	Shisa7	0	0	0	2.13232	1.54848	0	0	1.22694	0.411918	0.00398293	0.189646
MSTRG.33068	ENSMUST00000067386.13	2310022A10Rik	1.4303	1.21813	1.52918	2.46211	2.61458	2.57048	1.39254	2.54906	0.675449	0.00398206	0.189646
MSTRG.38567	ENSMUST00000113686.7	Tpm1	0	0	0	2.39201	4.76962	3.45452	0	3.53872	0.225934	0.00396589	0.189646
MSTRG.4757	ENSMUST00000101655.9	Sfi1	0.207532	0	0	1.43871	2.14119	0	0.069177	1.1933	0.443822	0.00399886	0.190097
ENSMUSG00000036699.12	ENSMUST00000115258.8	Zcchc12	0	0	0	3.90408	2.03232	8.4366	0	4.791	0.227401	0.00401273	0.190359
MSTRG.17437	ENSMUST00000234720.1	Rab18	0	0	0	0.684155	0.43477	0.923829	0	0.680918	0.623462	0.00401342	0.190359
MSTRG.29472	ENSMUST00000111783.7	Mapkapk5	0	0	0	6.06396	2.9799	2.61989	0	3.88792	0.199317	0.00401571	0.190359
MSTRG.33455	ENSMUST00000128600.2	Nr1h2	0	0	0	0.563008	0.511512	2.46461	0	1.17971	0.577667	0.00401816	0.190359
MSTRG.37677	ENSMUST00000062125.10	Timm29	6.05728	7.07391	7.03913	10.0221	10.5204	11.3826	6.72344	10.6417	0.67768	0.00403072	0.190724
MSTRG.37248	ENSMUST00000212749.1	Cdk10	0	0	0	0.758162	1.15877	3.57585	0	1.83093	0.453124	0.00404332	0.1912
MSTRG.11172	ENSMUST00000022343.5	Nudt13	0	0	0	0.725271	0.933926	0	0	0.553066	0.597951	0.00408507	0.191641
MSTRG.1616	ENSMUST00000186543.6	Srgap2	0	0	0	3.24756	6.43258	1.85682	0	3.84565	0.196588	0.00407694	0.191641
MSTRG.38268	ENSMUST00000146201.7	Fbxo22	0	0	0	0.581277	0.932399	0.725281	0	0.746319	0.573276	0.00408092	0.191641
MSTRG.39669	ENSMUST00000216243.1	Zfp445	0.002895	0	0.086618	0.318218	0.493681	1.09231	0.029838	0.634737	0.693758	0.00407156	0.191641
MSTRG.8275	MSTRG.8275.3	NA	0	0	0	14.5012	8.36113	0	0	7.62078	0.119404	0.00408038	0.191641
MSTRG.24024	ENSMUST00000090933.4	Ash1l	0	0	0	5.73395	14.2986	6.95209	0	8.99488	0.102184	0.00410525	0.192212
MSTRG.13827	ENSMUST00000016897.11	Ttll1	8.43331	8.76276	11.0638	24.8186	21.535	22.3663	9.41997	22.9066	0.435004	0.00411471	0.192263
MSTRG.23963	MSTRG.23963.2	NA	0	0	0	0.415654	0.311028	1.17219	0	0.632957	0.685568	0.00411647	0.192263
MSTRG.32508	ENSMUST00000111710.7	Kras	0	0	0.189939	0.761869	0.812785	0.877522	0.063313	0.817392	0.592261	0.00410935	0.192263
MSTRG.21824	ENSMUST00000102496.7	Lrrc57	0	0	0	0.765165	0.990202	0	0	0.585122	0.584942	0.00412184	0.192395
MSTRG.18716	ENSMUST00000236560.1	Gm50388	0	0	0	7.49159	4.70507	0	0	4.06555	0.190741	0.00413779	0.192665
MSTRG.28571	ENSMUST00000101164.10	Limch1	0	0	0	6.13875	9.84013	0	0	5.3263	0.156299	0.00414935	0.192848
MSTRG.40910	ENSMUST00000112715.1	Alas2	0	0	0	1.14596	0.762493	3.5713	0	1.82659	0.45369	0.00414925	0.192848
MSTRG.6756	ENSMUST00000122006.7	Ramp2	0	0	0.172304	1.74974	1.40947	0.704723	0.057435	1.28798	0.437441	0.00415254	0.192878
MSTRG.16480	ENSMUST00000174164.1	Ddx39b	0.170653	0	0.126309	0.735408	0.712263	0.77519	0.098987	0.740954	0.632676	0.00415972	0.193069
MSTRG.6858	ENSMUST00000106977.7	Kansl1	13.7468	11.4842	12.4675	0.386294	0.027471	12.849	12.5662	4.42094	7.8984	0.00416869	0.193273
MSTRG.13822	ENSMUST00000230030.1	Pacsin2	0	0	0	0.76025	0.986514	0	0	0.582255	0.586103	0.00417657	0.193277
MSTRG.21052	MSTRG.21052.6	NA	1.60849	1.01991	1.2015	0	0.07079	0.121327	1.27664	0.064039	2.15022	0.00419403	0.193277
MSTRG.30517	ENSMUST00000062304.6	Lrrc4	6.68852	6.55866	7.62161	1.54089	2.34431	7.3163	6.95626	3.73383	2.34734	0.00418385	0.193277
MSTRG.3260	ENSMUST00000040275.8	Sobp	8.10488	7.4378	7.67474	10.6639	9.96629	9.28302	7.73914	9.97108	0.781871	0.00419425	0.193277
MSTRG.36367	ENSMUST00000109950.4	Sin3b	2.53539	4.73245	2.76109	0	0	0	3.34298	0	4.24634	0.00418312	0.193277
MSTRG.11901	ENSMUST00000002391.14	Tm9sf1	0	0	0	5.9386	3.80416	0	0	3.24759	0.223751	0.0042557	0.193606
MSTRG.13124	ENSMUST00000110329.7	Azin1	0	0.37972	0.216654	3.39886	6.1495	5.43227	0.198791	4.99355	0.20914	0.0042548	0.193606
MSTRG.13923	ENSMUST00000123889.7	Ncaph2	0	0	0.030598	0.341472	0.28218	1.44119	0.010199	0.688282	0.703994	0.00425733	0.193606
MSTRG.19547	ENSMUST00000026009.9	Arl3	38.0235	39.1785	45.8661	59.7893	63.8397	77.4815	41.0227	67.0369	0.649857	0.00423639	0.193606
MSTRG.196	ENSMUST00000053266.10	Mcm3	0	0	0	1.58987	2.18586	0	0	1.25858	0.406307	0.00425474	0.193606
MSTRG.29600	ENSMUST00000126466.7	Gtf2h3	0	0	0	1.36709	1.85401	0	0	1.0737	0.4425	0.00424341	0.193606
MSTRG.30413	ENSMUST00000130606.7	Capza2	0	0	0	1.29016	1.74015	0	0	1.0101	0.45665	0.00423087	0.193606
MSTRG.38720	ENSMUST00000124565.2	Ccpg1os	0.88916	1.46045	0.881204	4.07523	4.3416	2.64437	1.07694	3.68707	0.416684	0.00423075	0.193606
MSTRG.40357	ENSMUST00000137192.1	Pls3	0	0	0	2.48545	3.56964	0	0	2.01837	0.306867	0.00423957	0.193606
MSTRG.6497	MSTRG.6497.4	NA	0	0	0.500083	2.20225	2.67794	3.82947	0.166694	2.90322	0.321843	0.00423391	0.193606
MSTRG.7846	ENSMUST00000140790.1	Immp2l	0	0	0	2.07478	1.16137	2.45765	0	1.89793	0.371477	0.0042182	0.193606
ENSMUSG00000049154.12	ENSMUST00000094156.11	Fam183b	0	0	0	1.15557	2.00294	1.19451	0	1.451	0.401769	0.00428221	0.194146
MSTRG.17748	ENSMUST00000146010.2	Epb41l4aos	0	0	0	1.90907	3.70397	2.75632	0	2.78979	0.269847	0.00428705	0.194249
MSTRG.31534	ENSMUST00000143430.1	C87436	0	0	0	1.27755	0.781237	0.698866	0	0.919219	0.50888	0.0042968	0.194574
MSTRG.4885	ENSMUST00000101586.2	Camk2b	0	0	0	1.51055	1.10533	0	0	0.871959	0.491201	0.0043014	0.194666
MSTRG.1402	ENSMUST00000186807.6	Relch	4.81049	2.46476	3.53944	0.125893	0.040411	0.081748	3.6049	0.082684	4.12915	0.00430552	0.194737
MSTRG.22688	ENSMUST00000139266.1	Sulf2	0	0	0	0.541291	0.358571	1.09954	0	0.666469	0.65437	0.00432704	0.194938
MSTRG.35341	ENSMUST00000207389.1	Pet100	0	0	0	1.50653	0.874571	1.81683	0	1.39931	0.443866	0.00432242	0.194938
MSTRG.40476	ENSMUST00000113896.7	Apoo	2.29143	1.88231	1.96262	0.959483	1.05226	1.05905	2.04545	1.0236	1.50515	0.00432166	0.194938
MSTRG.5070	ENSMUST00000229075.1	Zrsr1	4.01403	7.55829	6.32963	0.605036	0.730037	9.50807	5.96732	3.61438	3.15686	0.00432922	0.194938
MSTRG.32342	ENSMUST00000204630.1	Gm38910	0.170056	0	0.170676	1.34319	1.0196	0.83433	0.113577	1.06571	0.523456	0.00434763	0.1954
MSTRG.27797	ENSMUST00000072896.12	Armc10	4.07433	3.75081	4.23912	8.06883	6.68004	8.0508	4.02142	7.59989	0.594715	0.00436088	0.195723
MSTRG.13372	ENSMUST00000110115.8	Asap1	0	0	0	0.704095	0.919462	0	0	0.541186	0.603044	0.0043733	0.195921
MSTRG.20108	ENSMUST00000239125.1	Arl5b	0	0	0	1.46063	1.06744	0	0	0.842691	0.499286	0.00436954	0.195921
MSTRG.25907	ENSMUST00000163067.8	Fsd1l	0	0	0	6.56392	4.10883	0	0	3.55758	0.210067	0.00438818	0.196252
MSTRG.14286	ENSMUST00000006137.8	Trap1	11.0872	11.6018	10.1896	15.7599	17.0735	16.154	10.9596	16.3291	0.685961	0.00440132	0.196427
MSTRG.14210	ENSMUST00000169681.2	Eif4b	19.8314	18.8007	21.5756	26.7363	26.672	31.9326	20.0692	28.447	0.742552	0.00440607	0.196473
ENSMUSG00000043448.13	ENSMUST00000108793.8	Gjc2	0	0	0	0.910707	0.684391	0	0	0.531699	0.607086	0.00441316	0.196674
MSTRG.14214	ENSMUST00000169627.8	Tns2	0	0	0	0.811476	0.499361	0.87774	0	0.729526	0.595202	0.00442817	0.196767
MSTRG.1819	ENSMUST00000166814.7	Brinp3	0	0	0	4.72283	3.07262	0	0	2.59848	0.260684	0.00442276	0.196767
MSTRG.2782	ENSMUST00000083942.1	Gm25682	0	0	0	1.12146	0.67231	1.03245	0	0.942074	0.524919	0.00442823	0.196767
MSTRG.38036	ENSMUST00000213818.1	C2cd2l	0	0	0	1.47375	2.03495	0	0	1.16956	0.423014	0.00442624	0.196767
MSTRG.20397	ENSMUST00000113867.8	Tsc1	0	0	0.51464	4.61336	4.32071	2.76377	0.171547	3.89928	0.225127	0.00443165	0.196804
MSTRG.24493	ENSMUST00000064759.6	Strip1	1.88892	2.45282	2.33495	5.39144	4.81563	4.39631	2.22556	4.86779	0.539519	0.00443531	0.196851
MSTRG.20980	ENSMUST00000077489.11	Scn1a	0.518419	0	0	5.65907	10.7153	0	0.172806	5.45812	0.176577	0.00444552	0.196958
MSTRG.37139	ENSMUST00000123927.7	1190005I06Rik	0	0	0	0.883617	1.17411	0	0	0.68591	0.547893	0.00444298	0.196958
MSTRG.39047	ENSMUST00000137770.1	Pxylp1	0	0	0	1.94936	1.18066	0.570804	0	1.23361	0.422807	0.00444408	0.196958
MSTRG.39604	ENSMUST00000007130.14	Ctnnb1	58.6668	58.6765	61.067	71.6717	68.0225	74.1546	59.4701	71.283	0.847403	0.0044522	0.197029
MSTRG.19108	ENSMUST00000036884.2	Klf9	12.2516	14.7296	14.1144	25.6869	23.5252	23.5129	13.6985	24.2417	0.57907	0.00445549	0.197055
MSTRG.2595	MSTRG.2595.1	NA	0	0	0	1.06362	1.43352	0	0	0.832381	0.502213	0.00446622	0.197414
MSTRG.21260	ENSMUST00000102647.9	Selenoh	0	0	0	2.77268	1.90564	0	0	1.55944	0.35974	0.00447762	0.197573
MSTRG.2366	MSTRG.2366.2	NA	0	0	0	0.905695	0.678352	0	0	0.528016	0.608699	0.00448869	0.197831
MSTRG.1851	ENSMUST00000186745.1	Ivns1abp	0	0	0	2.87858	1.54223	6.40581	0	3.60887	0.28079	0.00450729	0.198305
MSTRG.28965	MSTRG.28965.5	NA	0	0	0	0.39975	0.638332	1.06003	0	0.699372	0.631383	0.00451173	0.198385
MSTRG.13051	ENSMUST00000048646.8	Vps13b	4.90104	4.39498	5.04232	8.55911	7.72608	6.70077	4.77945	7.66198	0.648577	0.00453114	0.198675
MSTRG.40016	ENSMUST00000131124.1	Zbtb33	0	0	0	1.12401	2.04699	2.50548	0	1.89216	0.375209	0.00453799	0.198675
MSTRG.9179	ENSMUST00000160304.7	Tbce	0.617976	0	0	4.62859	3.49724	2.65653	0.205992	3.59412	0.240543	0.00454189	0.198675
MSTRG.23318	MSTRG.23318.19	NA	1.16408	1.61855	1.5779	0.240619	0	0.177286	1.45351	0.139302	2.18926	0.00454908	0.198812
MSTRG.33877	ENSMUST00000205604.1	Apba2	4.25188	6.88777	4.77821	0.325262	0.777626	1.03041	5.30595	0.7111	3.89496	0.00455998	0.198893
MSTRG.37546	ENSMUST00000059579.11	Fam76b	0	0	0	3.21614	2.16601	0	0	1.79405	0.330723	0.0045584	0.198893
MSTRG.8819	ENSMUST00000238494.1	Rian	0	0	0	0.98938	1.33458	0	0	0.774653	0.519246	0.00457707	0.199409
MSTRG.1425	ENSMUST00000094646.5	Vps4b	4.76542	4.61702	5.30886	9.67184	8.33086	8.10163	4.8971	8.70144	0.600034	0.00459641	0.199588
MSTRG.16509	ENSMUST00000087211.8	Ppp1r10	2.04429	2.66066	2.57732	4.18258	4.10357	5.3507	2.42742	4.54562	0.647504	0.0046073	0.199588
MSTRG.1849	MSTRG.1849.2	NA	0	0	0	1.89437	2.70957	0	0	1.53465	0.363119	0.00459623	0.199588
MSTRG.19896	ENSMUST00000114864.8	Sfmbt2	0.159862	0	0	1.01126	0.711367	0	0.053287	0.574208	0.616741	0.00459165	0.199588
MSTRG.21935	ENSMUST00000028636.12	Galk2	0	0	0.098376	2.85058	3.08788	0	0.032792	1.97949	0.319186	0.00460459	0.199588
MSTRG.40474	ENSMUST00000170594.7	Klhl15	0	0	0	2.81176	4.21162	0	0	2.34113	0.279259	0.00460237	0.199588
MSTRG.18266	ENSMUST00000236736.1	Nedd4l	0.958651	0	0	8.20193	7.26949	5.94585	0.31955	7.13909	0.144988	0.004619	0.19967
MSTRG.14159	ENSMUST00000230294.1	Letmd1	0	0	0	1.25936	0.831366	0.222489	0	0.771072	0.529509	0.00462515	0.199771
MSTRG.35306	ENSMUST00000105900.8	Shank2	10.0023	4.44259	7.11051	0.376145	0.23962	0	7.18513	0.205255	6.19732	0.00466012	0.200761
MSTRG.9476	ENSMUST00000042834.3	Uqcrfs1	26.6925	28.7356	25.2842	49.1493	42.2136	49.0123	26.9041	46.7917	0.591187	0.00470368	0.202138
MSTRG.11914	ENSMUST00000228209.1	Sdr39u1	0	0	0	1.43283	0.853186	0.750931	0	1.01232	0.484305	0.00470784	0.202202
MSTRG.19623	ENSMUST00000025997.6	Smndc1	3.09949	2.34707	2.31936	7.78927	6.8231	11.5434	2.58864	8.71858	0.402487	0.00471191	0.202263
MSTRG.321	ENSMUST00000183331.7	Dst	1.56583	2.39221	1.49065	0.09773	0.068407	0.278695	1.81623	0.148277	2.50929	0.00471537	0.202297
MSTRG.3498	ENSMUST00000092498.11	Sgpl1	0.081137	0	0.107183	3.14063	4.73789	0.212124	0.062773	2.69688	0.267334	0.00472774	0.202598
ENSMUSG00000049421.13	ENSMUST00000130526.1	Zfp260	0	0	0.073449	0.552855	0.9255	1.41012	0.024483	0.962823	0.565576	0.00473816	0.202704
MSTRG.18084	ENSMUST00000025419.8	Ppic	0	0	0	0.76576	1.32519	2.32018	0	1.47037	0.459255	0.00476894	0.20304
MSTRG.19527	ENSMUST00000176992.7	Gbf1	0	0	0	5.38841	3.25776	0.094361	0	2.91351	0.240836	0.00477457	0.20304
MSTRG.19765	MSTRG.19765.2	NA	0.214288	0	0	0.701595	0.705256	0.245849	0.071429	0.5509	0.651393	0.00476973	0.20304
MSTRG.21663	ENSMUST00000116972.1	Gm22676	0	0	0	1.49528	1.0684	0	0	0.854561	0.49621	0.00477192	0.20304
MSTRG.38062	ENSMUST00000138356.7	Phldb1	0.192291	0.457053	0.201108	2.53161	3.22125	0.504682	0.283484	2.08585	0.379924	0.00476833	0.20304
MSTRG.7088	ENSMUST00000103036.4	Mrpl58	0	0	0.440426	1.87437	2.14329	2.74384	0.146809	2.25384	0.368516	0.00475952	0.20304
MSTRG.15525	ENSMUST00000114037.8	Son	0	0	0	4.04322	10.1705	13.9105	0	9.37476	0.120599	0.00480735	0.203049
MSTRG.17755	ENSMUST00000072576.9	Srp19	21.5887	21.7679	25.454	37.0231	35.9052	37.5706	22.9369	36.833	0.63803	0.00479787	0.203049
MSTRG.20177	ENSMUST00000114606.7	Etl4	0.579834	0.029118	0.23674	9.31099	5.30935	0.601968	0.281897	5.0741	0.196562	0.00481437	0.203049
MSTRG.26315	ENSMUST00000152023.7	Nfia	0	0	0	2.28629	3.52202	0.088339	0	1.96555	0.312208	0.00480794	0.203049
MSTRG.2931	ENSMUST00000092673.10	Sgk1	0	0	0	1.1739	0.853145	0	0	0.675682	0.551583	0.00478595	0.203049
MSTRG.32470	ENSMUST00000203349.2	C2cd5	0	0	0	0.288234	0.389422	1.20334	0	0.626999	0.694911	0.00479472	0.203049
MSTRG.35355	ENSMUST00000149827.7	Timm44	2.20907	2.64085	2.09488	0	0	2.61299	2.31493	0.870997	2.73653	0.00478348	0.203049
MSTRG.36564	ENSMUST00000170141.2	Orc6	0	0	0.168411	1.35571	0.785176	4.75531	0.056137	2.29873	0.44393	0.00480346	0.203049
MSTRG.28648	ENSMUST00000144843.7	Slain2	0	0	0	3.15655	2.09679	0	0	1.75111	0.335891	0.00482225	0.203091
MSTRG.7428	ENSMUST00000111113.2	Wdr35	0.408163	0	0	3.76015	2.29706	0.949264	0.136054	2.33549	0.310179	0.00483733	0.203613
MSTRG.11906	ENSMUST00000227842.1	Tinf2	0	0	0	0.608245	0.916836	0.240974	0	0.588685	0.599302	0.00484701	0.203682
MSTRG.2044	ENSMUST00000195212.1	Cenpl	0	0	0	0.424595	0.694968	0.751024	0	0.623529	0.6325	0.00484433	0.203682
MSTRG.3859	ENSMUST00000183037.1	Gpx4	1.29795	2.01278	1.68742	0.372581	0.31765	0.703127	1.66605	0.464453	1.91305	0.0048452	0.203682
MSTRG.734	ENSMUST00000148443.2	Cyp20a1	0	0	0	2.91753	4.4765	0	0	2.46468	0.270241	0.00486687	0.203796
MSTRG.31300	ENSMUST00000166938.7	Immt	0	0	0	1.2326	1.38144	12.2462	0	4.95343	0.335859	0.00487502	0.203955
ENSMUSG00000046879.7	ENSMUST00000097271.3	Irgm1	0	0	0	1.77838	1.24575	0	0	1.00804	0.457595	0.00488392	0.20399
MSTRG.18359	MSTRG.18359.2	NA	0	0	0	1.39171	1.96613	0	0	1.11928	0.433375	0.00490211	0.204088
MSTRG.26297	ENSMUST00000143332.1	9530080O11Rik	0	0	0	0.283445	0.416243	1.05436	0	0.584682	0.697479	0.0048984	0.204088
MSTRG.29055	MSTRG.29055.19	NA	0	0	0	0.618855	0.384041	0.558842	0	0.520579	0.664016	0.00489627	0.204088
MSTRG.32899	MSTRG.32899.1	NA	0	0	0	1.47192	1.04634	0	0	0.839421	0.500491	0.00490243	0.204088
MSTRG.7935	MSTRG.7935.1	NA	0	0	0	0.933391	1.24127	7.44069	0	3.20511	0.391506	0.00489223	0.204088
MSTRG.9179	ENSMUST00000159427.7	Tbce	0	0	0	1.51502	2.15642	0	0	1.22381	0.413067	0.00488936	0.204088
MSTRG.16169	ENSMUST00000127236.2	Nudt3	0	0	0	1.98704	1.08355	2.69083	0	1.92047	0.378399	0.00494283	0.204163
MSTRG.18660	ENSMUST00000151957.7	Pitpnm1	5.6684	4.55734	5.97185	0	0.339932	7.03091	5.3992	2.45695	4.15342	0.0049194	0.204163
MSTRG.19459	ENSMUST00000045562.5	Cox15	1.00609	1.13835	1.1379	2.5563	2.00223	2.68334	1.09412	2.41396	0.630707	0.00494716	0.204163
MSTRG.26801	ENSMUST00000030738.7	Utp11	3.20245	2.8088	2.85998	7.75143	11.4833	7.59362	2.95708	8.94277	0.388253	0.00493888	0.204163
MSTRG.30271	MSTRG.30271.9	NA	0	0	0	3.06429	1.5756	6.00547	0	3.54846	0.275936	0.00494728	0.204163
MSTRG.32213	ENSMUST00000032489.7	Ltbr	0	0	0	0.294869	0.457254	0.936556	0	0.562893	0.692397	0.00494657	0.204163
MSTRG.4644	ENSMUST00000037290.11	Mars1	0	0	0	1.33481	1.87925	0	0	1.07135	0.443442	0.00491036	0.204163
MSTRG.4882	ENSMUST00000102923.9	Aebp1	1.83799	2.22705	2.34152	1.37702	1.25448	3.27737	2.13552	1.96962	1.24189	0.00494025	0.204163
MSTRG.7722	ENSMUST00000176103.7	Hbp1	0	0	0	0.471816	0.779984	0.779605	0	0.677135	0.609426	0.00494024	0.204163
MSTRG.8960	ENSMUST00000223368.1	Btbd6	4.40171	2.97441	2.20288	0.025512	0.017564	0.07419	3.193	0.039089	3.91116	0.0049585	0.204514
MSTRG.2721	ENSMUST00000019929.12	Katna1	0	0	0	3.86213	6.21822	0	0	3.36012	0.219046	0.00497328	0.204885
MSTRG.14128	ENSMUST00000023759.5	Smarcd1	1.29784	0.401335	1.17829	7.55229	6.91638	5.17438	0.959152	6.54769	0.242314	0.00498753	0.204945
MSTRG.22503	ENSMUST00000109570.7	Aar2	2.56213	4.63914	4.30302	0	0.269922	0	3.83476	0.089974	4.33853	0.00499054	0.204945
MSTRG.34703	ENSMUST00000032891.14	Smg1	4.54273	4.92625	5.30314	8.64565	7.728	7.90361	4.92404	8.09242	0.650374	0.00499046	0.204945
MSTRG.27346	ENSMUST00000057907.9	Fbxo44	6.4404	5.60691	6.49953	3.70805	3.28978	4.28326	6.18228	3.76036	1.55876	0.00500687	0.205393
MSTRG.25559	ENSMUST00000108133.9	Smim8	2.46504	2.47642	2.53413	0.509548	0	0	2.49186	0.169849	2.92967	0.00501082	0.205444
MSTRG.36896	ENSMUST00000034378.4	Slc7a6	0	0	0	0.419526	0.362663	1.72353	0	0.83524	0.651675	0.00501566	0.205531
MSTRG.26303	ENSMUST00000121694.2	Cyp2j12	0	0	0	1.10572	0.717363	0.24243	0	0.688504	0.559525	0.0050237	0.205666
MSTRG.7791	ENSMUST00000220519.1	Crppa	0	0	0.069546	0.274061	0.445643	1.1047	0.023182	0.608135	0.708439	0.00505918	0.206422
MSTRG.38021	ENSMUST00000177054.7	Usp2	2.25018	1.29582	2.2019	0	0	0.278528	1.91597	0.092843	2.77836	0.00508047	0.207179
MSTRG.33562	MSTRG.33562.2	NA	0	0	0.167453	1.35662	1.06639	0.662149	0.055818	1.02839	0.499966	0.00511162	0.207891
MSTRG.18950	ENSMUST00000236206.1	Cpsf7	2.29265	1.59146	2.94304	0	0	2.46522	2.27571	0.82174	2.70952	0.00512632	0.208154
MSTRG.17534	ENSMUST00000234118.1	Osbpl1a	0.511152	0	0	1.759	1.92414	0	0.170384	1.22771	0.464244	0.00514089	0.208411
MSTRG.23720	MSTRG.23720.1	NA	0	0	0	0.909987	0.661553	0	0	0.523847	0.610725	0.00515215	0.208594
MSTRG.35355	ENSMUST00000160371.8	Timm44	0	0	0	0.659561	0.89041	0	0	0.516657	0.61389	0.00514861	0.208594
MSTRG.37570	ENSMUST00000034413.7	Vstm5	0.244932	0	0	2.00635	1.40246	2.45032	0.081644	1.95304	0.383028	0.00518479	0.209519
MSTRG.35215	ENSMUST00000209608.1	Deaf1	0	0	0	0.597792	0.468084	2.47017	0	1.17868	0.579266	0.00519231	0.209599
ENSMUSG00000067199.4	ENSMUST00000087155.4	Frat1	0.370384	0.286786	0.452227	0.864478	1.05819	1.19996	0.369799	1.04087	0.688158	0.00521097	0.209683
MSTRG.10384	ENSMUST00000099356.9	Arrdc3	0	0	1.13068	14.4678	10.0151	13.4306	0.376895	12.6378	0.0996966	0.00520875	0.209683
MSTRG.1716	ENSMUST00000077340.13	Rnpep	1.73697	1.3938	1.37596	3.14806	2.89671	3.62783	1.50224	3.2242	0.605496	0.00520022	0.209683
MSTRG.21019	ENSMUST00000141983.1	Cers6	0.078613	0	0.116933	0.399282	0.450346	1.49057	0.065182	0.780065	0.689253	0.0052089	0.209683
MSTRG.24197	ENSMUST00000072587.4	Mrps21	2.04688	2.53765	1.89531	0.859286	0.977465	0.45103	2.15995	0.762594	1.707	0.00522591	0.209839
ENSMUSG00000051537.9	ENSMUST00000127554.1	Gm5124	0.542288	0	0	2.71067	3.08384	2.38744	0.180763	2.72732	0.298578	0.00523437	0.210067
MSTRG.14505	ENSMUST00000040248.8	Spidr	2.02585	2.83343	1.47178	0	0	0	2.11036	0	3.0383	0.00523946	0.21016
MSTRG.27009	ENSMUST00000105919.1	Ppp1r8	0	0	0	1.28853	1.84159	0	0	1.04337	0.449771	0.00525557	0.21035
MSTRG.39805	ENSMUST00000115616.7	Rbm3	0	0	0	10.8211	21.5531	0	0	10.7914	0.0922001	0.00525806	0.21035
MSTRG.40235	MSTRG.40235.3	NA	0	0	0	18.8712	42.3712	0	0	20.4141	0.0558817	0.00524719	0.21035
MSTRG.9512	ENSMUST00000167163.7	Serpinb6a	3.69796	7.33323	8.89165	0.083251	0	0	6.64095	0.02775	7.22252	0.00525084	0.21035
MSTRG.35187	MSTRG.35187.1	NA	0	0	0	0.914497	1.26985	0	0	0.728117	0.534199	0.00527335	0.210518
MSTRG.4038	ENSMUST00000095385.4	Ric8b	0.280895	0	0.413339	5.56839	3.50575	2.16565	0.231411	3.7466	0.243314	0.00527221	0.210518
MSTRG.11184	ENSMUST00000162217.1	Ppp3cb	0.015041	0.083289	0.018995	0.665865	1.07812	0.960866	0.039108	0.901618	0.554103	0.00527873	0.210531
MSTRG.602	ENSMUST00000050567.10	1700019D03Rik	2.04497	1.72558	1.35212	3.40701	4.07935	1.82084	1.70756	3.1024	0.608518	0.00528494	0.210648
MSTRG.23785	MSTRG.23785.2	NA	0	0	0	0.373256	0.585645	1.39462	0	0.784508	0.631438	0.00530806	0.211363
MSTRG.38686	ENSMUST00000183410.7	Zfp280d	0	0	0	1.97904	1.34451	0	0	1.10785	0.436077	0.00531504	0.211514
MSTRG.20927	MSTRG.20927.1	NA	0	0	0	2.556	1.32884	2.23998	0	2.04161	0.341383	0.00532223	0.211586
MSTRG.27114	ENSMUST00000145282.7	Hnrnpr	0	0	0	0.56624	0.975068	1.28148	0	0.940928	0.547458	0.00533074	0.211806
MSTRG.8858	ENSMUST00000183620.2	Mir668	0	0	0	2.00612	1.35972	0	0	1.12195	0.433198	0.00533709	0.211947
MSTRG.26370	ENSMUST00000102781.9	Jak1	19.3622	16.0606	20.2921	35.3406	33.6763	35.1188	18.5716	34.7119	0.548433	0.00534916	0.212004
MSTRG.33745	ENSMUST00000102015.1	Gm25089	0	0	0	4.45746	2.75647	0	0	2.40464	0.275349	0.00534236	0.212004
MSTRG.6802	ENSMUST00000153395.7	Slc25a39	0	0	0	2.55254	3.97227	0	0	2.17494	0.293622	0.00535019	0.212004
MSTRG.22484	ENSMUST00000109604.8	Rbm12	0	0	0	1.45237	2.36953	0.309044	0	1.37698	0.390407	0.00536708	0.212143
MSTRG.33164	MSTRG.33164.1	NA	0	0	0	0.564002	0.930955	0.560679	0	0.685212	0.584672	0.00537891	0.212384
MSTRG.18657	ENSMUST00000042497.13	Ndufv1	25.1375	29.5056	29.5901	45.5621	41.6347	49.6767	28.0777	45.6245	0.642061	0.00541693	0.21333
MSTRG.29875	ENSMUST00000031726.14	Gnb2	0.346042	0	0	12.6663	5.31087	1.98115	0.115347	6.65276	0.138898	0.00543462	0.213694
MSTRG.26812	ENSMUST00000137769.2	1110065P20Rik	0	0.352863	0	1.90213	1.57409	2.72787	0.117621	2.06803	0.386493	0.00545841	0.214407
MSTRG.25080	ENSMUST00000200543.4	Adgrl2	0	0	0	1.93411	1.30774	0	0	1.08062	0.441887	0.00546581	0.214477
MSTRG.38143	ENSMUST00000034524.4	Rexo2	7.95967	10.2589	8.1977	16.5997	17.8072	20.6795	8.80543	18.3621	0.522872	0.00547284	0.214641
MSTRG.38799	ENSMUST00000085311.12	Fbxo9	14.7489	14.395	13.5537	17.2416	16.7793	10.404	14.2325	14.8083	0.901323	0.0054878	0.214998
MSTRG.10789	MSTRG.10789.3	NA	0	0	0	1.83233	2.75516	0	0	1.52916	0.364599	0.00549482	0.215058
MSTRG.30474	ENSMUST00000115358.8	Cadps2	0	0	0	9.27621	18.3278	0	0	9.20133	0.104545	0.00550113	0.215194
MSTRG.605	ENSMUST00000114484.7	Osgepl1	1.43129	0.951215	1.75085	0	0	0.385221	1.37779	0.128407	2.25508	0.00551015	0.215325
ENSMUSG00000022529.11	ENSMUST00000023176.4	Zfp263	0	0	0	1.92783	1.23085	0.13801	0	1.0989	0.440317	0.00552332	0.215617
MSTRG.14849	ENSMUST00000156928.7	Lrch3	0	0	0	2.72104	6.35265	18.0488	0	9.04082	0.158357	0.00554635	0.216293
MSTRG.25330	MSTRG.25330.1	NA	0	0	0	6.26118	3.64445	0	0	3.30188	0.222625	0.00556343	0.216746
MSTRG.36171	ENSMUST00000034017.8	Klhl2	30.0031	34.9497	27.6935	61.3011	55.0625	55.5992	30.8821	57.3209	0.538881	0.00556367	0.216746
MSTRG.37769	ENSMUST00000034470.10	Vps26b	7.16533	5.85748	6.97486	11.6955	11.0568	12.9983	6.66589	11.9169	0.606354	0.00558218	0.217244
MSTRG.39075	ENSMUST00000035034.9	Mrps22	2.72342	2.46133	3.97913	9.68787	10.7275	9.35045	3.05463	9.92194	0.365463	0.00559892	0.217672
MSTRG.17803	ENSMUST00000237482.1	Ube2d2a	0	0	0	0.809643	1.13077	0	0	0.646803	0.562167	0.0056119	0.217751
MSTRG.32052	ENSMUST00000125531.1	Csgalnact2	1.43049	1.55822	2.73298	0.102553	0.210755	1.25951	1.90723	0.524273	2.27182	0.00561242	0.217751
MSTRG.39220	ENSMUST00000141118.8	Alas1	3.10282	3.70483	3.21185	8.78266	6.623	9.83351	3.33984	8.41305	0.485531	0.00561592	0.217751
MSTRG.41107	ENSMUST00000060719.11	Tlr7	0.166335	0	0.081487	1.5094	1.09706	0	0.082607	0.868821	0.530443	0.00561338	0.217751
MSTRG.9255	ENSMUST00000099736.3	Vdac3-ps1	6.88272	5.11267	7.15917	17.0441	15.2155	14.7065	6.38485	15.6554	0.43427	0.0056162	0.217751
MSTRG.17039	ENSMUST00000127430.1	Smchd1	4.55897	4.98801	5.62356	7.97473	8.35406	8.53063	5.05685	8.28647	0.659513	0.00563186	0.217836
MSTRG.20437	ENSMUST00000113756.7	Odf2	0	0	0	1.8201	0.985963	3.43099	0	2.07902	0.385389	0.00564152	0.217987
MSTRG.29600	ENSMUST00000153436.7	Gtf2h3	0	0	0	0.802756	1.12262	0	0	0.641792	0.564004	0.00565789	0.218201
MSTRG.24503	ENSMUST00000154329.2	4933431E20Rik	0	0	0.045598	1.25046	0.804721	0.404833	0.015199	0.820005	0.531635	0.00567008	0.218534
MSTRG.27187	ENSMUST00000097822.9	Ubr4	8.13174	7.09941	7.422	10.8243	10.259	9.07213	7.55105	10.0518	0.753007	0.00567451	0.218594
MSTRG.22854	ENSMUST00000177700.7	Gm11007	0	0	0	3.18625	2.02008	0	0	1.73544	0.338466	0.00567744	0.218596
MSTRG.35771	ENSMUST00000179364.2	Smim18	0	0	0	2.44544	1.3031	1.21871	0	1.65575	0.367465	0.00569068	0.21869
MSTRG.5034	ENSMUST00000131135.2	Wdpcp	0	0	0	2.43485	3.84609	0	0	2.09365	0.301164	0.00570481	0.218983
MSTRG.14684	ENSMUST00000166487.9	Dnajb11	0	0	0	2.79211	1.46419	1.25869	0	1.83833	0.341793	0.00571033	0.219053
MSTRG.4583	ENSMUST00000170935.8	Mon2	0.168055	0.624882	0.270525	3.35302	5.64255	3.5386	0.354487	4.17806	0.256378	0.00571242	0.219053
MSTRG.25110	ENSMUST00000046045.12	Nexn	0.140991	0	0.171061	1.39112	1.02028	0.571674	0.104017	0.994355	0.526802	0.00572607	0.219466
MSTRG.38019	ENSMUST00000215156.1	Thy1	0	0	0	1.17401	0.818994	0	0	0.664334	0.555959	0.00574477	0.219517
MSTRG.4951	ENSMUST00000093321.11	Grb10	1.77622	1.84568	2.50941	3.71415	3.86993	5.24223	2.04377	4.27544	0.612666	0.00574158	0.219517
MSTRG.6090	ENSMUST00000040577.4	Mrm3	0	0	0.582502	2.64603	2.24839	4.11039	0.194167	3.0016	0.324682	0.00574195	0.219517
MSTRG.6157	ENSMUST00000021183.3	Eral1	0	0	0	1.86397	0.993459	2.65243	0	1.83662	0.393194	0.00573187	0.219517
MSTRG.20356	ENSMUST00000183520.7	Surf1	0	0	0	1.13054	2.19188	2.72912	0	2.01718	0.364068	0.0057624	0.219858
MSTRG.24186	ENSMUST00000200640.1	E330034L11Rik	0.674594	0.840194	1.0998	1.45172	1.3189	2.82851	0.871529	1.86637	0.734843	0.00576947	0.219998
MSTRG.700	ENSMUST00000114296.7	Stradb	0	0	0	1.40437	0.964697	0	0	0.789688	0.515319	0.00577187	0.219998
MSTRG.18956	ENSMUST00000025649.9	Ddb1	25.6266	28.9088	29.1827	42.3429	40.1917	40.1215	27.906	40.8854	0.688576	0.00578929	0.220442
MSTRG.20524	ENSMUST00000095045.8	St6galnac6	1.42221	3.06408	3.08588	0.145621	0.211806	3.82124	2.52406	1.39289	2.40817	0.00580097	0.220442
MSTRG.31517	MSTRG.31517.1	NA	0	0	0	0.691683	0.60797	4.00991	0	1.76985	0.515358	0.00580032	0.220442
MSTRG.32357	ENSMUST00000003115.8	Cdkn1b	0	0	0	1.4884	3.06379	5.18928	0	3.24716	0.285418	0.0058099	0.220672
MSTRG.16716	ENSMUST00000146105.7	Gm20517	0	0	0	1.00115	0.579162	0.856325	0	0.812214	0.558853	0.00581778	0.22075
MSTRG.25724	MSTRG.25724.1	NA	0	0	0	1.07441	0.75236	0	0	0.608923	0.576314	0.00581729	0.22075
MSTRG.6038	ENSMUST00000102520.8	Pafah1b1	0.327565	0.413163	0.339658	8.23097	3.79582	19.9374	0.360129	10.6547	0.172731	0.00582944	0.221082
MSTRG.13175	ENSMUST00000170127.8	Oxr1	0.341203	0	0	4.68033	3.88758	31.1317	0.113734	13.2332	0.159079	0.00583619	0.221132
MSTRG.23591	ENSMUST00000160959.7	Commd2	1.46215	1.74026	1.53354	2.99151	2.54964	3.11546	1.57865	2.88554	0.675981	0.00584059	0.221173
MSTRG.1042	ENSMUST00000077946.11	Dock10	1.67601	1.42606	1.74092	3.03282	2.64643	5.2615	1.61433	3.64691	0.634245	0.00584423	0.2212
ENSMUSG00000039670.2	ENSMUST00000044007.2	Oxld1	0	0	0	0.697982	0.413102	0.801831	0	0.637638	0.631345	0.00586357	0.221615
MSTRG.11163	MSTRG.11163.10	NA	4.94982	5.94271	3.72045	17.326	14.2257	17.6795	4.87099	16.4104	0.338658	0.00586396	0.221615
MSTRG.6877	ENSMUST00000021030.7	Mettl2	0	0	0	1.24413	0.698312	2.00781	0	1.31675	0.480725	0.0058671	0.221623
MSTRG.39311	ENSMUST00000192549.1	Gm37247	0	0	0	0.775806	1.3216	0.597265	0	0.898222	0.510226	0.00588247	0.221983
MSTRG.5124	ENSMUST00000042595.7	Gm6685	0	0	0	0.471766	0.780398	1.90086	0	1.05101	0.567347	0.00590136	0.222143
MSTRG.28525	ENSMUST00000125375.7	Ugdh	1.08564	0.887732	0.642482	0.079894	0	0	0.871951	0.026631	1.78815	0.0059052	0.222177
ENSMUSG00000046580.10	ENSMUST00000121461.1	Gm7862	0	0	0	0.764284	1.07616	0	0	0.61348	0.574625	0.00591321	0.222258
MSTRG.18585	MSTRG.18585.7	NA	0	0	0	1.7697	1.18315	0	0	0.984285	0.463758	0.0059246	0.22227
MSTRG.8324	ENSMUST00000219993.1	Galnt16	0	0	0	6.88612	3.86482	0	0	3.58365	0.210698	0.00593966	0.222597
MSTRG.32699	MSTRG.32699.1	NA	0	0	0.329256	1.06106	0.824916	2.1849	0.109752	1.35696	0.532435	0.00595241	0.222848
MSTRG.27271	ENSMUST00000105778.7	Prdm2	4.09032	3.65707	4.08438	5.93238	6.86604	6.09483	3.94392	6.29775	0.672989	0.00597296	0.223265
MSTRG.2910	ENSMUST00000020165.13	Pde7b	6.27315	6.35679	7.02205	9.52023	8.85698	9.25268	6.55067	9.20996	0.742492	0.00597113	0.223265
MSTRG.36534	ENSMUST00000065539.5	Dand5	0	0	0	2.24505	1.46171	0	0	1.23559	0.411764	0.00597533	0.223265
MSTRG.4692	ENSMUST00000220227.1	Coq10a	0	0	0	1.39258	0.949733	0	0	0.780773	0.518088	0.00597192	0.223265
MSTRG.2975	ENSMUST00000100012.2	Akap7	2.71269	2.63971	3.73131	9.1195	8.20388	6.73146	3.0279	8.01828	0.431575	0.00598379	0.223361
MSTRG.4847	ENSMUST00000063232.6	Ewsr1	0.063829	0	0.014715	0.497505	0.548216	1.85551	0.026181	0.967078	0.613579	0.00600901	0.224193
MSTRG.32507	ENSMUST00000111726.9	Etfrf1	4.06629	4.86736	5.5907	8.49368	10.5966	14.0839	4.84145	11.0581	0.52972	0.00601398	0.224268
MSTRG.11042	ENSMUST00000022272.13	Kctd6	0	0	0	14.2384	7.01893	0	0	7.08579	0.128476	0.0060217	0.224284
MSTRG.23738	ENSMUST00000182719.7	Schip1	0	0	0.518431	2.83575	3.21719	2.62873	0.17281	2.89389	0.294371	0.00602329	0.224284
MSTRG.11865	ENSMUST00000228495.2	Slc22a17	0	0	0	11.164	24.291	0	0	11.8184	0.086741	0.00608528	0.224495
MSTRG.12409	ENSMUST00000228021.1	Gm9247	0.17621	0	0	0.564661	0.698085	0.347456	0.058737	0.536734	0.662339	0.0060332	0.224495
MSTRG.12511	ENSMUST00000022715.13	Rbm26	0	0	0	4.89765	8.91225	0	0	4.6033	0.176195	0.00607492	0.224495
MSTRG.16297	ENSMUST00000139013.1	Abcg1	0	0	0	0.463672	0.298442	1.10408	0	0.622066	0.681805	0.00605528	0.224495
MSTRG.19348	ENSMUST00000116894.1	Gm22714	0	0	0	1.12146	1.64328	0	0	0.921581	0.479135	0.00606962	0.224495
MSTRG.21346	MSTRG.21346.14	NA	2.2118	2.38557	3.71082	0.197447	0.317442	0	2.76939	0.17163	3.09806	0.00608117	0.224495
MSTRG.21573	ENSMUST00000090397.12	Pax6	2.5939	3.48339	2.35587	0.903947	0.556798	0	2.81105	0.486915	2.37125	0.006037	0.224495
MSTRG.29589	ENSMUST00000199808.4	Sbno1	0	0	0	7.1745	24.2488	22.2247	0	17.8827	0.0649549	0.00604737	0.224495
MSTRG.30258	ENSMUST00000001412.16	Vps50	1.82175	0	0	27.6091	19.3438	16.7772	0.60725	21.2434	0.0591469	0.00604434	0.224495
MSTRG.34931	ENSMUST00000033086.7	Phkg2	0	0.498124	0	5.1004	3.04987	6.27361	0.166041	4.80796	0.217534	0.00606858	0.224495
MSTRG.35091	ENSMUST00000033276.10	Uros	0	0	0	2.46569	1.58133	0	0	1.34901	0.392328	0.00608344	0.224495
MSTRG.5752	MSTRG.5752.5	NA	3.04472	3.79757	4.61354	0.306989	0.821443	0.38919	3.81861	0.505874	3.17943	0.00609319	0.224495
MSTRG.8070	ENSMUST00000220798.1	Prpf39	1.65945	2.01782	3.67593	0	0.034071	0.644419	2.45107	0.226163	3.12913	0.00609324	0.224495
MSTRG.39302	ENSMUST00000112295.8	Gmppb	0	0	0.363211	2.12839	2.91539	1.78982	0.12107	2.27787	0.331108	0.00612971	0.225152
MSTRG.13212	ENSMUST00000227425.1	Eny2	0	0	0	1.03767	0.592288	1.87048	0	1.16681	0.518467	0.00614512	0.225609
MSTRG.13297	ENSMUST00000164542.7	Mrpl13	0.453891	0.178133	0	1.56769	2.42374	0	0.210675	1.33048	0.467225	0.00615833	0.225875
MSTRG.38066	ENSMUST00000239014.1	Ift46	0	0	0	3.46481	2.12285	0	0	1.86255	0.324606	0.00617297	0.226193
MSTRG.23554	ENSMUST00000198437.4	Dclk1	9.13451	8.9052	6.37165	3.83772	2.92912	1.77308	8.13712	2.84664	2.19186	0.00619574	0.226598
MSTRG.25118	ENSMUST00000106101.1	Zzz3	0	0	0	2.86829	5.26771	0.30538	0	2.81379	0.246725	0.00620194	0.226598
MSTRG.2045	ENSMUST00000111611.7	Klhl20	0.479459	0	0.563321	3.19646	3.31001	3.30126	0.347593	3.26924	0.311211	0.00621935	0.226949
MSTRG.31118	ENSMUST00000059539.4	Nap1l5	41.1471	38.9374	49.9449	83.1507	74.0882	92.2075	43.3431	83.1488	0.545544	0.00622387	0.226949
MSTRG.33391	ENSMUST00000107992.1	Zfp975	0.133346	0	0.116773	0.910543	0.644531	0.660132	0.083373	0.738402	0.615829	0.0062265	0.226949
MSTRG.16317	ENSMUST00000235600.1	U2af1	0.51482	0.610358	0.685028	0.153674	0.006078	0.162525	0.603402	0.107426	1.47554	0.0062366	0.227066
MSTRG.38709	ENSMUST00000183451.1	Nedd4	0.544065	0.691268	0.516174	0.18661	0.168537	0.230457	0.583836	0.195201	1.33385	0.00623869	0.227066
MSTRG.4812	ENSMUST00000133631.1	Sec14l2	1.64078	2.61335	1.93609	0.134322	0.063891	2.38492	2.06341	0.861044	2.35268	0.00623802	0.227066
MSTRG.17396	ENSMUST00000025077.6	Mtpap	0	0	0	7.87831	3.20982	4.06037	0	5.0495	0.168035	0.00625827	0.227451
MSTRG.21847	ENSMUST00000150081.7	Ppip5k1	0	0	0	6.0578	11.6806	0	0	5.9128	0.146916	0.00627846	0.227966
MSTRG.18806	ENSMUST00000025893.6	Arl2	0.836895	0	0	6.36517	5.35715	7.11064	0.278965	6.27766	0.171056	0.00630095	0.228019
MSTRG.24099	ENSMUST00000149884.1	Snapin	4.40161	4.91496	5.23257	8.85231	8.16846	7.11044	4.84971	8.04373	0.631843	0.00629719	0.228019
MSTRG.2167	ENSMUST00000190081.6	Fam78b	0	0	0	0.902257	0.529332	1.98157	0	1.13772	0.540192	0.006314	0.228056
MSTRG.581	ENSMUST00000186857.6	Stat1	0	0	0	1.77754	2.77721	0	0	1.51825	0.366743	0.0063093	0.228056
MSTRG.26385	ENSMUST00000097950.8	Pde4b	0	0	0	3.05882	6.65862	1.41048	0	3.70931	0.202886	0.0063453	0.228336
MSTRG.29082	ENSMUST00000148505.7	Glmn	0	0	0	2.63139	1.65732	0	0	1.42957	0.379844	0.00632929	0.228336
MSTRG.32321	ENSMUST00000087865.3	Ybx3	0	0	0	1.12163	0.76824	0	0	0.629957	0.568602	0.00633245	0.228336
MSTRG.32801	ENSMUST00000116828.1	Snord23	0	0	0	9.61898	3.71846	4.85805	0	6.06517	0.145124	0.00633665	0.228336
MSTRG.36763	ENSMUST00000041318.13	Ndrg4	12.6385	10.6226	7.77213	29.3522	34.8259	30.6729	10.3444	31.617	0.335432	0.00634394	0.228336
MSTRG.1940	ENSMUST00000124495.2	Cep350	0.099635	0	0	1.62681	1.01291	0	0.033212	0.879908	0.505271	0.00637521	0.228552
MSTRG.20437	MSTRG.20437.2	NA	0	0	0	0.672494	1.23327	1.64498	0	1.18358	0.494354	0.00636893	0.228552
MSTRG.26848	ENSMUST00000069097.12	Ago3	2.77322	3.00936	2.86546	3.77028	3.59525	3.4608	2.88268	3.60878	0.835518	0.00636727	0.228552
MSTRG.7834	ENSMUST00000220912.1	Dock4	0	0	0	7.06442	3.85705	0	0	3.64049	0.208834	0.00636509	0.228552
MSTRG.10526	ENSMUST00000109494.7	Homer1	0.793077	0.573286	0.623968	1.89298	1.48035	1.59162	0.663444	1.65498	0.620896	0.00639941	0.228778
MSTRG.23410	ENSMUST00000091186.6	Intu	0.283062	0.375406	0.568409	1.12901	0.970828	1.53197	0.408959	1.2106	0.669048	0.00640336	0.228778
MSTRG.39202	ENSMUST00000176363.8	Atp2c1	0	0	0.052681	1.30368	1.0137	0	0.01756	0.772461	0.529265	0.00640271	0.228778
MSTRG.6040	ENSMUST00000128504.1	Mettl16	0	0	0	0.905904	1.31884	0	0	0.741583	0.530383	0.00639915	0.228778
ENSMUSG00000070687.11	ENSMUST00000088677.4	Htr1d	0	0	0	0.36687	0.630742	0.885527	0	0.627713	0.647427	0.00642019	0.229163
MSTRG.6005	ENSMUST00000021135.4	Ncbp3	1.20199	1.16762	1.34223	1.85781	1.71206	1.84816	1.23728	1.80601	0.802195	0.0064188	0.229163
MSTRG.34956	ENSMUST00000033070.8	Kat8	2.34978	2.54459	2.33177	3.64049	4.12087	2.70237	2.40871	3.48791	0.727555	0.00642703	0.229299
MSTRG.13175	ENSMUST00000166917.2	Oxr1	8.80038	8.69171	7.5404	25.0628	18.0817	32.2725	8.34416	25.139	0.392444	0.00644164	0.229415
MSTRG.20203	ENSMUST00000173194.7	Arhgap21	0	0	0	9.48914	4.90289	0	0	4.79734	0.171745	0.00644966	0.229415
MSTRG.41157	ENSMUST00000188484.1	Ddx3y	0	0	0	1.6444	0.964932	6.95805	0	3.18913	0.365282	0.0064443	0.229415
MSTRG.16512	ENSMUST00000043757.14	Abcf1	5.60964	7.07601	7.34958	13.4697	13.1701	12.6152	6.67841	13.085	0.541619	0.00650542	0.230148
MSTRG.31521	ENSMUST00000201818.1	Gm19265	0	0	0	1.43406	0.834884	0.447451	0	0.905466	0.499978	0.00651443	0.230359
MSTRG.39342	MSTRG.39342.2	NA	2.37565	2.26719	2.15654	0	0.307847	1.87849	2.26646	0.72878	2.48958	0.00652527	0.230634
MSTRG.33983	MSTRG.33983.19	NA	0	0	0.0625	0.229522	0.188698	1.39365	0.020833	0.603957	0.765394	0.00653213	0.23068
MSTRG.14011	MSTRG.14011.4	NA	0.265944	0.809761	0.439672	4.86237	10.1257	8.77222	0.505126	7.92009	0.180075	0.00654328	0.230798
MSTRG.25202	ENSMUST00000121326.7	Srsf11	0	0	0	2.90805	1.79259	0	0	1.56688	0.360394	0.00654786	0.230798
MSTRG.28122	MSTRG.28122.15	NA	0	0	0	4.15616	7.56218	0	0	3.90611	0.198629	0.00654814	0.230798
MSTRG.28785	ENSMUST00000113229.7	Mob1b	2.43269	3.04284	2.56328	4.58605	4.57828	4.27621	2.67961	4.48018	0.663694	0.00654783	0.230798
MSTRG.5139	MSTRG.5139.4	NA	0	0	0	3.70177	2.20892	0	0	1.97023	0.313847	0.00655924	0.230998
MSTRG.22669	ENSMUST00000103088.9	Elmo2	0	0	0	0.884447	0.501187	0.981104	0	0.788913	0.58036	0.00658262	0.231516
MSTRG.37124	ENSMUST00000108951.7	6430548M08Rik	0	0	0	1.07164	1.26347	12.6986	0	5.01125	0.352634	0.00661054	0.23199
MSTRG.39362	ENSMUST00000112059.9	Shisa5	0	0	0	0.827093	1.20432	0	0	0.677138	0.551829	0.00661255	0.23199
MSTRG.7883	ENSMUST00000120531.7	Stxbp6	0	0	0	1.91623	3.29325	0.190823	0	1.8001	0.331534	0.00662153	0.23209
MSTRG.14460	ENSMUST00000058884.9	Parn	5.75652	5.22694	6.27593	9.83494	11.6131	9.52631	5.75313	10.3248	0.587074	0.00663199	0.232198
MSTRG.15609	ENSMUST00000113800.8	B3galt5	1.7828	2.34517	2.0068	0.191671	0	3.19206	2.04493	1.12791	2.28971	0.00663373	0.232198
MSTRG.15498	ENSMUST00000118390.9	Synj1	1.22526	2.64156	0	44.1032	37.4961	43.5209	1.28894	41.7067	0.0463946	0.00665416	0.232804
MSTRG.27410	MSTRG.27410.9	NA	0	0	0.183198	5.79058	7.98632	0	0.061066	4.5923	0.184003	0.00666904	0.233217
MSTRG.41111	ENSMUST00000112147.8	Frmpd4	3.76173	3.59702	4.38944	8.34332	6.99028	7.0554	3.91606	7.463	0.575886	0.00671758	0.234482
MSTRG.23119	MSTRG.23119.1	NA	0.203319	0	0	0.696121	0.945327	0.45677	0.067773	0.699406	0.60112	0.00672317	0.234498
MSTRG.17244	ENSMUST00000095188.6	Camkmt	1.13796	1.73081	1.81132	5.41666	4.94285	3.72701	1.56003	4.69551	0.431858	0.00677948	0.235774
MSTRG.7314	ENSMUST00000103014.3	Fn3k	0.859625	0.624316	0.8954	0.142274	0.21064	0.265742	0.793114	0.206219	1.50634	0.00677864	0.235774
MSTRG.27290	ENSMUST00000030336.10	Tnfrsf1b	0.659817	0.654493	0.728002	0.213836	0.352319	0.381949	0.680771	0.316035	1.29912	0.00679748	0.236233
MSTRG.29955	ENSMUST00000031534.8	Mad1l1	3.86921	4.40366	4.47214	6.25258	6.64581	6.08596	4.24833	6.32811	0.711787	0.00680512	0.236233
MSTRG.321	MSTRG.321.6	NA	0	0	0	4.46713	2.56668	0	0	2.3446	0.281284	0.0067993	0.236233
MSTRG.2041	ENSMUST00000159890.7	Gas5	0	0	0	2.57276	1.59265	0	0	1.38847	0.386533	0.00682009	0.236644
MSTRG.16184	ENSMUST00000025058.14	Anks1	0.576282	0.54142	0.681727	1.00979	1.13654	1.04681	0.59981	1.06438	0.774705	0.00683075	0.236905
ENSMUSG00000081394.1	ENSMUST00000117559.1	Gm13215	0	0	0	0.43718	0.770877	0.84302	0	0.683692	0.613861	0.00684003	0.237011
MSTRG.1364	ENSMUST00000159841.1	Pam	0	0	0	0.344536	0.437478	1.96194	0	0.914652	0.644019	0.00683929	0.237011
MSTRG.16871	ENSMUST00000224947.1	Trip10	0	0	0	1.57276	1.02674	0	0	0.866501	0.494023	0.00685245	0.237244
MSTRG.22481	ENSMUST00000149905.7	Cep250	0	0	0	1.47925	0.971319	0	0	0.816856	0.507873	0.00685539	0.237244
MSTRG.17458	ENSMUST00000053917.5	Ccny	12.5645	10.6254	12.0072	18.9862	17.486	16.6722	11.7324	17.7148	0.668306	0.00686884	0.237575
MSTRG.22536	ENSMUST00000121060.1	Gm14287	28.5053	30.206	22.9508	53.2551	49.8756	47.9564	27.2207	50.3623	0.535338	0.00688639	0.237965
MSTRG.418	MSTRG.418.2	NA	0	0	0	0.615713	0.356624	0.709254	0	0.56053	0.661287	0.00689194	0.238048
MSTRG.18658	ENSMUST00000237893.1	Gstp1	0	0	0	1.18172	2.37556	1.89943	0	1.81891	0.365095	0.00690035	0.23823
MSTRG.8456	ENSMUST00000221288.1	Dlst	0	0	0	0.334125	0.311719	1.63422	0	0.76002	0.683479	0.00691807	0.238408
MSTRG.32908	ENSMUST00000208868.1	Clptm1	10.0491	4.104	7.83135	0.243923	0	0.348108	7.32815	0.197344	6.86491	0.00692333	0.238481
MSTRG.12933	ENSMUST00000061875.7	Zfp622	1.76767	1.09691	1.59217	4.2438	3.88178	7.63442	1.48558	5.25333	0.450337	0.00692651	0.238482
MSTRG.35800	ENSMUST00000209904.1	Tnks	0	0	0	0.701661	1.02036	0	0	0.574007	0.590389	0.00695737	0.239327
MSTRG.17534	ENSMUST00000235027.1	Osbpl1a	0	0	0	1.70019	1.09643	0	0	0.932205	0.476993	0.00697816	0.239825
MSTRG.25111	ENSMUST00000073089.12	Miga1	18.6914	17.7302	19.0178	26.6638	23.9986	23.5043	18.4798	24.7222	0.748546	0.00697738	0.239825
MSTRG.21069	ENSMUST00000172629.1	Dlx1	0	0	0	3.23682	1.93244	0	0	1.72308	0.340982	0.00698239	0.239862
MSTRG.20519	ENSMUST00000128039.1	Dpm2	0.127182	0	0	1.84485	3.89464	3.70135	0.042394	3.14695	0.268695	0.00699986	0.240353
ENSMUSG00000056708.5	ENSMUST00000055322.5	Ier5	4.36337	4.99075	4.93281	8.90563	10.9834	7.36647	4.76231	9.08516	0.550982	0.00703041	0.240857
MSTRG.8136	ENSMUST00000083393.1	Gm22058	0	0	0	0.30388	0.524618	0.805643	0	0.544714	0.684154	0.00704314	0.241184
MSTRG.22307	ENSMUST00000028921.5	Xrn2	8.10662	10.1501	10.5133	17.2654	16.9232	18.3043	9.59	17.4976	0.581276	0.00706024	0.24166
MSTRG.7179	ENSMUST00000100193.7	Septin9	0	0	0	5.64396	3.08703	0	0	2.91033	0.244191	0.00707566	0.242079
MSTRG.25080	MSTRG.25080.7	NA	0	0	0	1.83215	1.16763	0	0	0.999927	0.460753	0.00709098	0.242085
MSTRG.29800	ENSMUST00000154469.7	Abhd11	0.208659	0	0	1.26855	2.1125	2.65914	0.069553	2.0134	0.380252	0.00708936	0.242085
MSTRG.26971	ENSMUST00000212761.1	Epb41	0.726098	0.712258	0.942636	1.8563	1.71223	1.36308	0.793664	1.64387	0.661613	0.00710041	0.242181
MSTRG.40931	ENSMUST00000138318.1	Phf8	0	0	0	2.88809	1.60454	0.290238	0	1.59429	0.358459	0.00712056	0.242739
MSTRG.29617	MSTRG.29617.7	NA	31.5099	31.4777	25.0675	6.99257	8.24302	21.5496	29.3517	12.2617	3.02775	0.00712397	0.242746
ENSMUSG00000048416.15	ENSMUST00000077916.11	Mlf1	0	0	0	1.3369	2.08838	0	0	1.14176	0.43023	0.00712772	0.242765
MSTRG.23829	ENSMUST00000029386.13	Etfdh	0	0	0.240032	6.16196	7.41052	0	0.080011	4.52416	0.188226	0.00713478	0.242896
MSTRG.40774	ENSMUST00000113100.1	Tceal3	0.734815	0	0	2.98588	4.55959	0	0.244938	2.51516	0.31443	0.00714274	0.243058
MSTRG.33842	ENSMUST00000038775.5	Ndn	7.17643	5.51319	6.33608	13.9822	11.6997	12.5421	6.3419	12.7413	0.529488	0.00714904	0.243164
MSTRG.24664	MSTRG.24664.26	NA	0	0	0	2.78791	1.686	0	0	1.4913	0.371346	0.00716019	0.243242
MSTRG.26019	ENSMUST00000107461.1	Fkbp15	0	0	0	0.968674	1.83708	1.04742	0	1.28439	0.432259	0.007161	0.243242
MSTRG.4768	ENSMUST00000094471.9	Patz1	0	0	0	0.599547	0.345492	0.667741	0	0.537593	0.668873	0.00716417	0.243242
MSTRG.20980	MSTRG.20980.17	NA	0	0	0	1.54077	2.45591	0	0	1.33222	0.395696	0.00717153	0.243383
MSTRG.40854	ENSMUST00000033640.13	Pak3	0.218603	0	0	11.1433	4.22557	16.6189	0.072868	10.6626	0.118509	0.00717922	0.243503
MSTRG.7428	ENSMUST00000161019.7	Wdr35	0	0	0	0.803455	1.19135	0	0	0.664936	0.556308	0.00718588	0.243543
MSTRG.1068	MSTRG.1068.2	NA	2.95921	1.84054	3.73248	11.7722	10.5207	12.4035	2.84408	11.5655	0.307604	0.00722575	0.243659
MSTRG.1494	MSTRG.1494.2	NA	0	0	0.033736	1.12758	0.814344	0	0.011245	0.647308	0.56863	0.00722688	0.243659
MSTRG.162	ENSMUST00000182080.1	Ube2w	0	0	0.349385	1.03762	1.35488	1.94006	0.116462	1.44419	0.488331	0.00719307	0.243659
MSTRG.21317	ENSMUST00000145747.7	Fnbp4	0.139393	0	0	0.515621	0.570737	0.796722	0.046464	0.627693	0.659169	0.00720902	0.243659
MSTRG.24089	ENSMUST00000049382.5	Gatad2b	0.101902	0	0	3.66792	1.73157	2.48117	0.033967	2.62689	0.289245	0.00722204	0.243659
MSTRG.25427	ENSMUST00000102997.7	Ccnc	0	0	0	10.8022	3.78409	9.5719	0	8.05273	0.12649	0.00720226	0.243659
MSTRG.25654	ENSMUST00000098132.10	Il11ra1	0	0	0	2.17011	3.64822	0	0	1.93945	0.317261	0.00722801	0.243659
MSTRG.33358	ENSMUST00000205845.1	Vstm2b	0	0	0	2.78615	1.68052	0	0	1.48889	0.371743	0.00723107	0.243659
MSTRG.952	ENSMUST00000128491.1	Rnf25	6.00771	7.23171	12.0299	0.927303	1.19931	0.837285	8.42309	0.987966	4.58762	0.00721752	0.243659
MSTRG.14419	ENSMUST00000119953.1	Rsl1d1	5.45695	5.23999	6.58465	11.3625	9.81007	11.115	5.76053	10.7625	0.581872	0.00725492	0.244029
MSTRG.2481	ENSMUST00000194652.5	Aida	0	0	0	0.349093	0.453527	2.0732	0	0.958606	0.636611	0.00726351	0.24421
MSTRG.1205	ENSMUST00000134603.1	Atg16l1	0.325888	0	0	0.900498	0.950941	0	0.108629	0.617146	0.622046	0.00727925	0.244357
MSTRG.19687	MSTRG.19687.6	NA	0	0	0	0.855373	1.56599	0.749083	0	1.05682	0.473519	0.00728401	0.244357
MSTRG.27044	ENSMUST00000123234.7	Hmgn2	0	0	0	0.969391	1.46867	0	0	0.812686	0.509237	0.00728081	0.244357
MSTRG.31435	ENSMUST00000130622.7	Rtkn	0.896185	0	0	8.45591	4.57199	0	0.298728	4.34263	0.222938	0.00728352	0.244357
MSTRG.11369	ENSMUST00000228006.1	Sfmbt1	0	0	0	2.51529	1.53237	0	0	1.34922	0.393144	0.00731532	0.244478
MSTRG.25134	MSTRG.25134.6	NA	1.4571	2.91748	3.89492	0	0	0.971555	2.7565	0.323852	3.3475	0.00731964	0.244478
MSTRG.39565	ENSMUST00000177463.7	Acaa1a	0	0	0	1.34288	0.876248	0	0	0.739708	0.531387	0.00731473	0.244478
MSTRG.41015	ENSMUST00000043151.11	Map7d2	0	0	0	1.79717	2.9449	0	0	1.58069	0.358937	0.00730761	0.244478
MSTRG.29501	ENSMUST00000031419.5	Fam216a	6.8674	8.87826	9.12196	15.0276	15.8466	17.1179	8.28921	15.9974	0.558534	0.00732759	0.244522
MSTRG.19690	ENSMUST00000036407.5	Fam160b1	3.3669	3.32226	2.80179	4.61683	4.65754	4.09609	3.16365	4.45682	0.744551	0.00734488	0.244991
MSTRG.29446	ENSMUST00000031598.10	Ddx54	0	0.607443	0.372128	2.39179	2.47441	3.51468	0.326524	2.79363	0.36809	0.00734984	0.245049
ENSMUSG00000031907.9	ENSMUST00000213045.1	Zfp90	0	0	0	0.775927	0.438437	1.40672	0	0.873693	0.58919	0.00737952	0.245079
MSTRG.3063	ENSMUST00000215725.1	Ncoa7	0	0	0	1.21615	0.693739	0.467493	0	0.792459	0.537415	0.00735821	0.245079
MSTRG.30653	ENSMUST00000114989.8	Cnot4	0.08477	0	0	0.677666	1.05386	0	0.028257	0.577176	0.604416	0.00738305	0.245079
MSTRG.37815	ENSMUST00000213254.1	Aplp2	1.07793	1.15771	0.811543	0.239449	0.162596	0.376736	1.01573	0.259594	1.63333	0.00737371	0.245079
MSTRG.7459	MSTRG.7459.1	NA	0	0	0	0.456444	0.27547	0.975591	0	0.569168	0.694839	0.00736794	0.245079
MSTRG.28216	ENSMUST00000173836.7	Jakmip1	2.1128	2.44048	2.90019	3.5318	3.48482	5.46732	2.48449	4.16131	0.735685	0.00739369	0.245324
MSTRG.12183	ENSMUST00000223747.1	Egr3	2.58747	3.02267	2.51909	0.868676	0.347704	0.914237	2.70974	0.710206	2.26783	0.00744239	0.246617
MSTRG.36650	ENSMUST00000209775.1	Gm45641	0	0	0	1.40481	0.750876	3.36769	0	1.84113	0.436231	0.00744024	0.246617
MSTRG.6774	ENSMUST00000107213.7	Nbr1	0	0	0	12.9775	5.98097	0	0	6.31949	0.14142	0.0074492	0.246734
MSTRG.8689	ENSMUST00000174651.1	Gm20604	3.04512	2.84959	4.0837	6.67807	7.17604	7.97192	3.32613	7.27534	0.536471	0.00745701	0.246885
MSTRG.3240	ENSMUST00000133326.7	Afg1l	5.40212	3.31393	5.6969	0	0	6.76942	4.80432	2.25647	4.23036	0.0074752	0.247379
MSTRG.12789	MSTRG.12789.1	NA	5.0192	5.4524	5.94532	8.609	8.90515	7.58623	5.47231	8.36679	0.678092	0.00749808	0.24792
ENSMUSG00000064748.1	ENSMUST00000082814.1	n-R5s28	18.2311	26.3985	17.9408	6.5026	5.46661	10.7427	20.8568	7.57063	2.8604	0.00752652	0.24849
MSTRG.18647	ENSMUST00000025760.12	Chka	0	0	0.179568	5.71358	3.7415	0.164966	0.059856	3.20668	0.237146	0.00752842	0.24849
MSTRG.1454	ENSMUST00000027623.8	Tsn	4.48781	4.87669	5.42124	7.52682	7.04772	7.7869	4.92858	7.45381	0.711833	0.00754054	0.248684
MSTRG.40041	ENSMUST00000016294.7	Tenm1	0	0	0.180673	7.09054	4.79095	0	0.060224	3.96049	0.205691	0.00754085	0.248684
MSTRG.32688	ENSMUST00000208634.1	Epn1	0	0	0	1.5114	0.966782	0	0	0.82606	0.505577	0.00757831	0.249293
MSTRG.35828	ENSMUST00000239119.1	Lonrf1	3.72744	4.07847	4.18972	8.06511	6.56117	6.40934	3.99855	7.01187	0.614975	0.00757288	0.249293
MSTRG.17440	ENSMUST00000188926.1	Mkx	0	0	0	1.68704	1.06666	0	0	0.9179	0.48091	0.00758536	0.249386
MSTRG.2242	ENSMUST00000064272.9	B4galt3	0	0	0	5.98088	3.16527	0	0	3.04872	0.237155	0.00759549	0.249402
MSTRG.24481	ENSMUST00000196403.1	Kcna2	0	0	0	0.433187	0.748216	2.03855	0	1.07332	0.574398	0.00761425	0.249746
MSTRG.38147	ENSMUST00000093852.4	Zbtb16	4.37509	3.81429	4.63553	6.23346	6.53549	7.40258	4.27497	6.72384	0.700862	0.00761584	0.249746
MSTRG.21618	ENSMUST00000147376.7	Mettl15	2.48297	4.75856	4.47099	0	0.498378	2.58616	3.90417	1.02818	3.39395	0.00763563	0.250178
MSTRG.5307	ENSMUST00000040167.10	Mat2b	8.45285	10.3588	10.3946	19.6519	17.0066	17.4508	9.73542	18.0364	0.56164	0.00763248	0.250178
MSTRG.25513	ENSMUST00000029950.9	Casp8ap2	1.51358	1.11573	2.22565	0	0	2.868	1.61832	0.955998	2.13498	0.0076642	0.250789
MSTRG.11077	ENSMUST00000224714.1	Fezf2	4.35114	5.43503	4.35123	0.770616	1.43316	2.9402	4.71246	1.71466	2.49641	0.00767111	0.250907
MSTRG.20278	MSTRG.20278.5	NA	0	0	0	3.56668	2.04358	0	0	1.87009	0.325027	0.00767863	0.251045
MSTRG.26693	ENSMUST00000019229.14	Med8	0	0	0.635451	4.90334	3.05348	4.82561	0.211817	4.26081	0.23873	0.00770327	0.251634
MSTRG.11298	ENSMUST00000022429.8	Arf4	16.4946	14.3311	17.1099	31.0287	25.9473	28.0158	15.9785	28.3306	0.57821	0.00772465	0.251888
MSTRG.8332	ENSMUST00000219706.1	Slc39a9	3.9135	3.73082	2.66334	0.034126	0	2.23309	3.43588	0.755738	3.61603	0.00772507	0.251888
MSTRG.11877	MSTRG.11877.3	NA	0.377837	0.381713	0.439224	0.521274	0.617838	0.904325	0.399591	0.681146	0.868389	0.00774567	0.252042
MSTRG.20246	ENSMUST00000028117.3	Yme1l1	15.8996	17.1065	14.0587	23.6259	23.5263	21.4413	15.6883	22.8645	0.683355	0.00774243	0.252042
ENSMUSG00000042505.6	ENSMUST00000040826.5	Sdhaf3	1.47088	1.44372	1.76269	3.45596	2.8926	2.64332	1.5591	2.9973	0.627985	0.00775243	0.252153
MSTRG.36986	ENSMUST00000173183.1	Ddx19a	0	0	0	3.12979	8.06991	3.27913	0	4.82628	0.172303	0.00776225	0.252365
MSTRG.29521	ENSMUST00000031434.7	Rnf34	2.30392	2.20567	2.74105	5.26699	4.48413	4.0274	2.41688	4.59284	0.597254	0.00777068	0.252422
MSTRG.33548	ENSMUST00000209301.1	Gm45441	0	0	0	1.25217	0.810627	0	0	0.687599	0.548696	0.00777567	0.252476
MSTRG.5642	ENSMUST00000154354.1	2610507I01Rik	0	0	0	1.10934	0.725527	0	0	0.611624	0.575984	0.00779444	0.252761
MSTRG.1881	ENSMUST00000111836.3	Smg7	0	0	0	2.84322	1.67301	0	0	1.50541	0.369813	0.00783148	0.25355
MSTRG.38395	ENSMUST00000163694.3	Pkm	99.879	95.4465	99.4159	149.125	128.195	163.014	98.2471	146.778	0.695484	0.00783547	0.25355
MSTRG.20203	ENSMUST00000114594.7	Arhgap21	9.42383	3.91065	4.16002	0.013628	0	0	5.8315	0.004543	6.23165	0.00784561	0.253592
MSTRG.26940	ENSMUST00000030563.5	Pef1	0	0	0	2.35637	4.13559	0	0	2.16399	0.296732	0.00785468	0.253592
MSTRG.8275	ENSMUST00000052472.5	Gphn	9.06947	5.9846	10.3271	0.909652	0.365872	9.23057	8.46038	3.50203	4.40048	0.00785683	0.253592
MSTRG.37546	ENSMUST00000156680.1	Fam76b	1.59998	1.72319	1.39919	0.003851	0.070841	1.87166	1.57412	0.648784	2.13021	0.00787262	0.253993
MSTRG.5721	ENSMUST00000147291.7	Aldh3a2	0	0	0	0.623467	0.925349	0	0	0.516272	0.614878	0.00787725	0.254035
MSTRG.18070	ENSMUST00000238100.1	Srfbp1	0	0	0	0.475423	0.872531	1.76998	0	1.03931	0.558454	0.0078886	0.254185
MSTRG.22007	ENSMUST00000028866.8	Zc3h8	2.18255	1.60099	2.11313	3.78079	4.15932	3.79905	1.96556	3.91305	0.597475	0.007894	0.25425
MSTRG.5083	ENSMUST00000180260.7	0610010F05Rik	1.45875	1.41077	0	8.92633	9.99611	1.09495	0.956507	6.67246	0.212408	0.00790183	0.254395
MSTRG.8118	ENSMUST00000035773.13	Sos2	3.3205	7.7175	5.79049	0.34154	0	7.70417	5.6095	2.6819	4.13981	0.00790623	0.254428
MSTRG.22016	ENSMUST00000103205.10	Polr1b	0.729717	0.891409	0.889398	2.12094	1.6614	1.64628	0.836841	1.80954	0.646589	0.00791705	0.254453
MSTRG.36933	ENSMUST00000044106.5	Psmd7	21.891	23.3491	27.8586	45.2006	38.8725	49.2728	24.3662	44.4486	0.579202	0.0079156	0.254453
MSTRG.22583	ENSMUST00000039782.13	Chd6	2.80346	2.98261	3.28558	4.81126	4.34788	4.51682	3.02388	4.55865	0.724924	0.00792546	0.254615
MSTRG.17625	ENSMUST00000092015.10	Nol4	2.4497	1.25689	1.1154	5.47503	7.19996	2.25511	1.60733	4.9767	0.386541	0.00795716	0.254972
MSTRG.38481	ENSMUST00000216594.1	Tipin	0	0	0	1.68842	2.81661	0	0	1.50168	0.370256	0.00795556	0.254972
MSTRG.40364	ENSMUST00000088217.11	Tbl1x	6.22813	6.80232	5.81041	9.28916	8.77111	9.54899	6.28029	9.20308	0.718001	0.00796009	0.254972
MSTRG.3305	ENSMUST00000099858.3	Prep	1.063	0.813325	0.875057	1.63915	1.49851	1.29222	0.917128	1.47663	0.755527	0.00798369	0.255404
MSTRG.37349	ENSMUST00000034465.8	2810004N23Rik	2.39214	1.90323	2.2423	4.0643	4.83916	2.64583	2.17922	3.84976	0.617778	0.0079874	0.255415
MSTRG.21407	ENSMUST00000116457.8	Cd82	3.04942	1.88601	4.40855	0	0	2.7067	3.11466	0.902232	3.32353	0.00801137	0.255897
MSTRG.18794	ENSMUST00000235478.1	Syvn1	0	0	0.024468	2.1432	1.3521	0	0.008156	1.1651	0.429401	0.00801688	0.255926
MSTRG.39219	ENSMUST00000189708.2	Twf2	2.08031	4.36103	2.27119	0	0	0	2.90418	0	3.78529	0.00803292	0.256222
MSTRG.15943	ENSMUST00000073312.6	Zfp760	0.63752	0.578147	0.814723	1.77239	1.41229	1.61919	0.676797	1.60129	0.648301	0.00805598	0.256742
MSTRG.19676	ENSMUST00000118592.7	Ccdc186	7.66748	6.69126	7.59815	10.2514	10.902	9.62087	7.31896	10.2581	0.72684	0.00808819	0.257336
MSTRG.11490	ENSMUST00000166968.8	Nrg3	0	0	0	5.50672	11.7408	0	0	5.74918	0.151809	0.00810487	0.257496
MSTRG.21933	ENSMUST00000053699.12	Secisbp2l	16.2395	16.1002	19.3554	28.2937	29.5148	25.9993	17.2317	27.9359	0.620529	0.00810205	0.257496
MSTRG.38158	ENSMUST00000075764.7	Drd2	0	0	0	1.10209	0.581164	1.56225	0	1.08184	0.521735	0.00810679	0.257496
MSTRG.38062	MSTRG.38062.1	NA	2.62261	3.15641	1.9617	0.405997	0.143958	0.788706	2.58024	0.44622	2.63949	0.00811764	0.257732
MSTRG.28202	ENSMUST00000031097.7	Tada2b	3.89455	3.36122	3.6799	5.87723	7.27613	5.73043	3.64522	6.2946	0.624624	0.0081255	0.257827
MSTRG.28559	ENSMUST00000162349.7	Apbb2	0	0	0	2.79633	7.44151	4.97827	0	5.07204	0.175379	0.00813779	0.258048
MSTRG.13394	ENSMUST00000015146.15	Efr3a	0.520044	0	2.47092	33.4175	28.0084	23.9621	0.996988	28.4626	0.0587084	0.00817897	0.258274
MSTRG.23652	ENSMUST00000192807.5	Mbnl1	0	0	0	1.88934	4.67873	9.11251	0	5.22686	0.216096	0.00816968	0.258274
MSTRG.24458	ENSMUST00000118209.7	Atp5pb	50.4272	60.4343	61.8541	91.7534	87.9222	96.637	57.5719	92.1042	0.6399	0.00817431	0.258274
MSTRG.3279	ENSMUST00000147196.2	Mtres1	7.3505	8.41414	9.05234	16.4849	23.2238	20.7113	8.27233	20.14	0.448674	0.0081515	0.258274
MSTRG.38683	MSTRG.38683.3	NA	0	0	0	0.711634	0.421268	2.09404	0	1.07565	0.579925	0.00817065	0.258274
MSTRG.4845	ENSMUST00000122886.7	Gas2l1	0	0	0.211233	0.881227	0.794414	0.67935	0.070411	0.784997	0.59175	0.00817666	0.258274
MSTRG.4676	ENSMUST00000197076.1	Mir677	0	0	0	1.37199	0.710138	1.21293	0	1.09835	0.489565	0.00819144	0.258462
MSTRG.2042	ENSMUST00000160591.7	Dars2	0	0	0	1.02137	0.664859	0	0	0.562077	0.595589	0.00820277	0.258488
MSTRG.22702	ENSMUST00000048988.13	Znfx1	3.7233	3.65915	2.50548	8.16545	7.14326	6.37765	3.29597	7.22879	0.499018	0.00819698	0.258488
MSTRG.9670	ENSMUST00000239286.1	Phactr1	0	0	0	0.279375	0.437197	1.44943	0	0.722	0.676446	0.00819945	0.258488
MSTRG.28571	ENSMUST00000038188.13	Limch1	0	0	0	6.38519	3.24987	0	0	3.21168	0.229536	0.00824462	0.259375
MSTRG.13194	ENSMUST00000063492.7	Rspo2	2.95351	2.56961	7.40784	0	0	4.73823	4.31032	1.57941	3.90737	0.00825601	0.259474
MSTRG.13318	ENSMUST00000022986.7	Fbxo32	2.25675	2.28912	1.89688	3.28674	3.03076	2.34559	2.14758	2.8877	0.777144	0.00826	0.259474
MSTRG.19073	ENSMUST00000225337.2	Aldh1a1	0	0	0	4.91773	10.7531	0.140512	0	5.27045	0.16051	0.00825625	0.259474
MSTRG.13550	ENSMUST00000023212.14	Maf1	0	0	0	2.14393	5.47253	6.4069	0	4.67445	0.206315	0.00826859	0.259484
MSTRG.17851	ENSMUST00000066140.12	Pcdhgc4	0	0	0	1.93752	1.17961	0	0	1.03904	0.452545	0.00828106	0.259634
MSTRG.8656	ENSMUST00000069782.10	Dglucy	0	0	0	1.35069	2.20883	0	0	1.1865	0.422212	0.00828363	0.259634
MSTRG.10255	ENSMUST00000043493.6	Ice1	3.86813	2.94823	3.25256	6.09747	5.69989	5.66384	3.3563	5.8204	0.629681	0.00829815	0.259654
MSTRG.2423	ENSMUST00000027777.11	Parp1	5.57198	6.34194	5.99104	8.67196	9.951	8.48185	5.96832	9.03494	0.685998	0.0083014	0.259654
MSTRG.35228	ENSMUST00000138865.7	Slc25a22	0	0	0	1.54518	0.964462	0	0	0.836548	0.502948	0.00829935	0.259654
MSTRG.14952	ENSMUST00000023524.12	Rabl3	1.2408	1.85647	1.30534	4.32933	3.53522	3.35425	1.46754	3.7396	0.508101	0.00833	0.26012
MSTRG.8516	ENSMUST00000021425.7	Ahsa1	26.4821	22.0418	28.0426	43.1074	47.5759	45.6335	25.5222	45.4389	0.570914	0.00834575	0.260504
MSTRG.17631	MSTRG.17631.19	NA	0.094045	0	0	1.26544	0.725998	1.85153	0.031348	1.28099	0.492322	0.00840506	0.261949
MSTRG.29446	ENSMUST00000202672.3	Ddx54	1.59863	1.34977	0.884552	0	0	0.184906	1.27765	0.061635	2.17822	0.00841833	0.26223
MSTRG.18890	ENSMUST00000176381.7	Stx5a	0.62005	0	0	2.76071	3.30645	3.50871	0.206683	3.19196	0.282487	0.00842591	0.262312
MSTRG.36749	ENSMUST00000212684.1	Cfap20	0	0	0.358261	11.4011	9.41876	0	0.11942	6.93995	0.140482	0.00842789	0.262312
MSTRG.18898	ENSMUST00000096751.10	Ttc9c	3.75344	3.02929	2.89374	5.19288	5.05425	3.85536	3.22549	4.70083	0.706385	0.00845522	0.262947
MSTRG.20506	ENSMUST00000002625.14	Uck1	3.6803	2.73595	2.76092	2.3193	2.39832	0	3.05906	1.57254	1.4244	0.00846854	0.262985
MSTRG.23862	ENSMUST00000029633.4	Npy2r	0.352158	0.374948	0.31278	0.859135	0.65716	0.747451	0.346629	0.754582	0.766673	0.00847846	0.262985
MSTRG.24600	ENSMUST00000185098.7	Dph5	1.33374	0.871947	1.65748	4.82328	5.15018	2.66441	1.28772	4.21262	0.408484	0.00847508	0.262985
MSTRG.27822	ENSMUST00000198791.1	Gm9057	0	0	0.249603	0.568309	0.884678	1.7161	0.083201	1.05636	0.590622	0.00848071	0.262985
MSTRG.35622	MSTRG.35622.3	NA	0	0	0	0.306207	0.206136	0.990163	0	0.500835	0.744706	0.00846852	0.262985
MSTRG.9862	ENSMUST00000021913.15	Auh	12.1224	9.92138	13.53	24.1835	22.8311	22.3169	11.8579	23.1105	0.527003	0.00847507	0.262985
MSTRG.2501	ENSMUST00000194740.5	Rab3gap2	0.09886	0	0.277819	4.39968	6.33491	0.081564	0.12556	3.60539	0.23151	0.00849516	0.263218
MSTRG.12883	MSTRG.12883.6	NA	0	0	0.263969	0.312912	0.256097	4.36747	0.08799	1.64549	0.688574	0.00852278	0.263643
MSTRG.5012	ENSMUST00000176585.7	Aftph	0.03996	0	0	1.55117	2.68967	0	0.01332	1.41362	0.388687	0.00853419	0.263837
ENSMUSG00000030942.8	ENSMUST00000209175.1	Thumpd1	0.193444	0.14259	0.179282	0.791596	0.559009	1.85396	0.171772	1.06819	0.647923	0.00855224	0.263999
MSTRG.18845	ENSMUST00000025918.8	Stip1	16.3726	17.6405	19.8647	26.0987	22.9983	34.7599	17.9593	27.9523	0.709916	0.00856395	0.263999
MSTRG.23372	ENSMUST00000140956.7	Cetn4	0.69643	0.773498	0.830314	0.557787	0.504649	0.711068	0.766747	0.591168	1.13771	0.00855839	0.263999
MSTRG.28535	ENSMUST00000200790.1	Pds5a	0	0	0	3.31433	6.43455	0	0	3.24963	0.227658	0.00856306	0.263999
MSTRG.20262	ENSMUST00000133396.1	Arrdc1	0	0	0	1.55361	0.824249	0.634143	0	1.004	0.482405	0.00858838	0.264286
MSTRG.19470	ENSMUST00000144286.1	Chuk	0.052277	0	0	0.755668	1.21869	0.007573	0.017426	0.660642	0.567769	0.00859583	0.26431
MSTRG.8440	ENSMUST00000222581.1	Abcd4	0.812664	0.563332	0.565925	1.35792	1.63926	0.254564	0.647307	1.08391	0.724928	0.0085966	0.26431
MSTRG.18943	ENSMUST00000127878.1	Tmem258	0	0	0	0.720213	0.40979	1.88333	0	1.00444	0.586708	0.00866887	0.26548
MSTRG.31595	ENSMUST00000032165.15	Ruvbl1	6.57836	7.0427	8.87232	12.3019	12.0553	15.6012	7.49779	13.3195	0.625012	0.00868961	0.26548
MSTRG.37226	ENSMUST00000179168.1	Gm16378	0	0	0	1.48217	0.918824	0	0	0.80033	0.513487	0.00868669	0.26548
MSTRG.6319	ENSMUST00000049257.7	Ddx52	2.17327	2.79601	2.90741	4.57817	4.36168	5.176	2.62556	4.70528	0.653084	0.00866365	0.26548
MSTRG.24564	ENSMUST00000046924.9	Fam102b	11.1553	11.3724	10.3359	13.6092	14.1918	14.7462	10.9545	14.1824	0.793494	0.00876033	0.266428
MSTRG.9535	ENSMUST00000077853.4	Prpf4b	3.92859	3.69449	4.24287	7.48852	6.27884	5.63652	3.95532	6.46796	0.646883	0.00876859	0.266572
MSTRG.32390	ENSMUST00000116514.3	Wbp11	6.86939	9.11674	8.85911	16.0095	14.9777	16.138	8.28175	15.7084	0.560524	0.0087766	0.266602
MSTRG.39349	ENSMUST00000035220.11	Prkar2a	7.89167	8.0048	7.7402	9.65584	10.8731	10.3416	7.87889	10.2902	0.787957	0.00880751	0.267327
ENSMUSG00000066807.2	ENSMUST00000086233.2	Gm10179	1.6804	1.41823	2.13293	4.35708	3.87028	3.68545	1.74385	3.97093	0.543871	0.00883958	0.268193
MSTRG.3518	ENSMUST00000020283.4	Macroh2a2	0.456079	0	0	1.86135	1.54828	1.17462	0.152026	1.52808	0.427806	0.00885072	0.268209
MSTRG.6233	ENSMUST00000134894.1	Rhot1	0	0	0	2.04456	1.21485	0	0	1.08647	0.442634	0.00886413	0.268401
MSTRG.34891	ENSMUST00000130371.1	Taok2	0.480336	0.825451	0.611793	0.061915	0.028255	0.191858	0.639193	0.094009	1.53712	0.00889487	0.268781
MSTRG.26759	ENSMUST00000106255.7	Cap1	19.8436	20.0873	20.9114	32.6773	28.6996	23.1708	20.2807	28.1826	0.700828	0.0089088	0.268895
MSTRG.40783	MSTRG.40783.6	NA	0	0	0	1.12199	1.82861	0	0	0.983535	0.465454	0.00890663	0.268895
MSTRG.16110	ENSMUST00000236614.1	Decr2	0	0	0	2.24303	4.08552	0	0	2.10952	0.302385	0.0089191	0.268992
MSTRG.14076	ENSMUST00000084005.1	Snora2b	0	0	0	1.37792	0.716201	0.813334	0	0.969151	0.502737	0.00895104	0.269633
MSTRG.7331	ENSMUST00000168012.2	1110002L01Rik	0	0.154108	0.191756	0.868636	0.65048	0.810447	0.115288	0.776521	0.634091	0.00894885	0.269633
MSTRG.25463	ENSMUST00000108218.9	Klhl32	0.931171	0.690953	0.965736	1.7485	2.1439	1.80833	0.86262	1.90024	0.637058	0.008955	0.269645
MSTRG.25579	ENSMUST00000108124.3	Lingo2	0	0	0	2.29844	1.18218	0.538959	0	1.33986	0.404138	0.00896158	0.269736
MSTRG.36226	MSTRG.36226.6	NA	0.222376	0	0	0.714838	0.737198	0.754461	0.074125	0.735499	0.613889	0.00899053	0.270393
MSTRG.34844	ENSMUST00000009344.15	Xpo6	0	0	0	4.24688	2.25652	0	0	2.1678	0.297586	0.008999	0.270541
MSTRG.20222	ENSMUST00000028123.3	Gad2	7.7428	7.59763	8.56054	16.8238	12.5896	19.9659	7.96699	16.4598	0.552566	0.00901248	0.270759
MSTRG.29474	ENSMUST00000129753.7	Aldh2	0	0	0	0.355233	0.335169	2.0998	0	0.930069	0.657951	0.00902113	0.270884
MSTRG.24073	ENSMUST00000162114.7	4933434E20Rik	1.12255	1.18764	0.63262	0	0	0	0.980938	0	1.94656	0.0090289	0.270948
MSTRG.35391	ENSMUST00000048545.9	Arglu1	3.56853	3.565	4.59404	6.57797	7.55882	7.92472	3.90919	7.35384	0.601971	0.0090352	0.270984
MSTRG.23861	ENSMUST00000091014.9	Map9	6.50985	6.32104	7.2192	14.7243	11.5943	10.4293	6.68336	12.2493	0.563812	0.00905122	0.27125
MSTRG.4044	ENSMUST00000079684.6	Psma5-ps	1.20691	1.6999	1.42905	6.07969	3.85529	5.45137	1.44529	5.12878	0.410995	0.00906105	0.271426
MSTRG.1070	ENSMUST00000190052.6	Agfg1	2.81061	2.78202	4.32933	13.687	9.76498	10.6965	3.30732	11.3828	0.345552	0.00907042	0.27145
ENSMUSG00000040658.7	ENSMUST00000046497.7	Dnph1	0	0	0	1.19968	0.751659	0	0	0.650447	0.562132	0.00907966	0.271566
ENSMUSG00000003382.18	ENSMUST00000119109.7	Etv3	0	0	0	1.59077	3.84187	4.13561	0	3.18942	0.267571	0.00908697	0.271571
MSTRG.30351	ENSMUST00000115511.8	Phf14	0	0.343772	0.156893	4.07274	4.91444	0	0.166888	2.99573	0.272522	0.00908432	0.271571
MSTRG.35811	MSTRG.35811.4	NA	1.37452	1.13399	0.695673	0	0	0	1.06806	0	2.02469	0.00911654	0.272037
MSTRG.5418	ENSMUST00000120566.1	Gm12183	6.7735	5.75005	8.14207	13.2409	12.4824	15.8876	6.88854	13.8703	0.552002	0.0091172	0.272037
MSTRG.14849	ENSMUST00000170201.7	Lrch3	0	0	0	2.90135	5.62056	0	0	2.84064	0.249705	0.00913685	0.272292
MSTRG.27656	ENSMUST00000183792.7	Dmtf1	0.184959	0	0.199732	1.15045	0.907758	0.413957	0.12823	0.824054	0.58542	0.00916698	0.27278
MSTRG.10693	ENSMUST00000185795.1	Pik3r1	0	0	0.58544	1.50512	1.40769	3.75353	0.195147	2.22211	0.43801	0.00917951	0.27286
MSTRG.15222	ENSMUST00000076991.6	4930453N24Rik	1.42838	1.70639	1.10079	3.83872	3.07646	2.53003	1.41185	3.1484	0.555637	0.00917842	0.27286
MSTRG.21539	ENSMUST00000136156.8	D430041D05Rik	0	0.490693	0	7.97443	5.04941	0	0.163564	4.34128	0.20744	0.0091945	0.27317
MSTRG.11716	ENSMUST00000156611.1	Mettl3	0	0	0	0.386846	0.613561	2.60757	0	1.20266	0.587818	0.00920684	0.273429
MSTRG.14076	ENSMUST00000164294.7	Ccnt1	0.340252	0	0	1.08973	0.945638	0.341467	0.113417	0.79228	0.57469	0.00921824	0.273554
MSTRG.14668	ENSMUST00000023561.7	Senp2	10.2942	9.22815	11.3007	16.0632	15.773	15.0444	10.2744	15.6269	0.671782	0.00923102	0.273612
MSTRG.17426	ENSMUST00000182383.7	Arhgap12	0	0	0	4.91523	2.52597	0	0	2.4804	0.273294	0.00923102	0.273612
MSTRG.35595	MSTRG.35595.3	NA	0	0	0.668237	5.09514	3.84205	2.78479	0.222746	3.90733	0.234234	0.00922407	0.273612
MSTRG.26419	ENSMUST00000143644.7	Dab1	0	0	0	0.348029	0.512811	2.36399	0	1.07494	0.617851	0.00923779	0.273659
MSTRG.35352	ENSMUST00000110998.8	Map2k7	0	0	0	8.85172	2.97679	10.0944	0	7.30764	0.146806	0.00923984	0.273659
ENSMUSG00000029755.10	ENSMUST00000142635.1	Dlx5	0	0	0	0.816492	1.29495	0	0	0.703812	0.543793	0.00925246	0.273819
MSTRG.26686	ENSMUST00000097911.8	Kdm4a	5.42986	5.32023	4.86614	7.91418	6.9848	7.80813	5.20541	7.56904	0.72795	0.00926417	0.273952
MSTRG.18259	ENSMUST00000236586.1	Fech	2.47869	1.8257	1.66454	1.13952	1.44505	0	1.98965	0.861522	1.45254	0.00928547	0.274473
MSTRG.35685	ENSMUST00000166078.8	Ash2l	0	0	0	0.862602	1.38847	0.014447	0	0.755172	0.527808	0.0092895	0.274473
MSTRG.37670	ENSMUST00000034698.8	Tmed1	0	0	0	1.15458	2.19377	0.444928	0	1.26443	0.416111	0.0093072	0.274582
MSTRG.36960	ENSMUST00000034171.8	Ap1g1	0	0	0	2.12755	1.01482	1.37474	0	1.5057	0.401441	0.009325	0.275
MSTRG.287	ENSMUST00000027226.11	Khdrbs2	0.759576	0.571329	0.733931	2.20406	1.54442	2.63081	0.688279	2.12643	0.569828	0.00933614	0.27522
MSTRG.28965	ENSMUST00000212024.1	Wdfy3	0.750879	0.740799	0.539296	1.20401	1.43754	0.897999	0.676991	1.17985	0.740441	0.00933971	0.27522
MSTRG.13095	MSTRG.13095.8	NA	0	0	0	5.69879	2.28691	2.08141	0	3.3557	0.226476	0.009361	0.275741
MSTRG.26143	ENSMUST00000220807.1	Mpdz	0.302709	0	0.623464	6.92915	6.3762	0.541355	0.308724	4.61557	0.213835	0.00943122	0.277056
MSTRG.22245	ENSMUST00000103172.3	Dstn	43.8173	45.6452	50.2295	78.4137	65.9706	76.2722	46.564	73.5522	0.648553	0.00944082	0.27723
MSTRG.36771	ENSMUST00000074053.5	Sap18b	6.12346	7.50306	7.55584	14.7766	11.4818	16.8168	7.06079	14.3584	0.556024	0.00949225	0.278277
MSTRG.4676	ENSMUST00000175504.1	Gm50449	0	0	0	1.75294	3.76196	0.824474	0	2.11312	0.305471	0.00954834	0.279373
MSTRG.7095	ENSMUST00000153892.1	Sumo2	41.9957	42.0349	47.1477	87.2394	69.0101	73.8135	43.7261	76.6877	0.574475	0.0095772	0.279827
MSTRG.8308	ENSMUST00000167327.1	Actn1	0	0	0	3.74419	1.99316	0	0	1.91245	0.322051	0.00957442	0.279827
MSTRG.5209	ENSMUST00000051053.4	Ubtd2	3.1855	2.88254	3.00218	3.68111	3.66131	3.01356	3.0234	3.45199	0.878948	0.00958225	0.279866
MSTRG.26955	ENSMUST00000083262.1	Snord85	0	0	0	3.687	1.51039	5.91466	0	3.70402	0.262963	0.00962611	0.280823
MSTRG.29831	ENSMUST00000055808.5	Ywhag	90.411	82.1318	92.3345	134.043	117.656	138.688	88.2924	130.129	0.69494	0.00966979	0.281881
MSTRG.1170	ENSMUST00000168237.7	Dis3l2	0	0	0	7.11319	2.48443	9.34783	0	6.31515	0.170487	0.00970367	0.282254
MSTRG.13372	ENSMUST00000177035.7	Asap1	0	0	0	0.790214	1.2646	0	0	0.684939	0.550304	0.00969194	0.282254
MSTRG.2689	ENSMUST00000215467.1	Syne1	0	0	0.395646	4.22707	4.38045	0.471288	0.131882	3.02627	0.257154	0.00969403	0.282254
MSTRG.31290	ENSMUST00000205011.1	1700040L08Rik	0	0	0	0.880758	1.42764	0	0	0.769467	0.523089	0.00970757	0.282254
MSTRG.33213	ENSMUST00000163330.2	U2af1l4	0	0	0	0.86061	1.30392	12.5918	0	4.91879	0.366866	0.00971608	0.282254
MSTRG.26759	ENSMUST00000106257.9	Cap1	19.8532	21.4723	20.5322	35.2308	29.3056	28.1836	20.6192	30.9066	0.664918	0.0097464	0.282918
MSTRG.3824	ENSMUST00000039271.6	2610008E11Rik	1.69157	1.19725	1.81366	4.63601	3.71825	3.20328	1.56749	3.85251	0.510944	0.00975092	0.282941
MSTRG.35629	ENSMUST00000033950.6	Gins4	4.04878	2.70359	4.51178	10.9478	10.1564	9.19407	3.75472	10.0994	0.414962	0.00976639	0.282957
MSTRG.10078	MSTRG.10078.1	NA	0	0	0	0.877051	1.9084	2.6393	0	1.80825	0.401302	0.0097984	0.283667
MSTRG.31664	ENSMUST00000206250.1	Gm44712	0	0	0	1.06726	0.540534	1.23136	0	0.946385	0.54219	0.00982059	0.284093
MSTRG.28063	ENSMUST00000076264.7	Zfp512	5.31344	6.09195	6.78502	8.70851	9.36322	10.6721	6.06347	9.58127	0.691188	0.00985433	0.28496
MSTRG.17262	ENSMUST00000095187.3	Srbd1	2.29999	1.82029	1.96669	3.42097	4.22561	2.98351	2.02899	3.54337	0.644196	0.00988288	0.285349
MSTRG.25439	MSTRG.25439.1	NA	0	0	0	2.78432	5.52086	0	0	2.76839	0.254621	0.00988657	0.285349
MSTRG.36927	ENSMUST00000163757.7	Nob1	0	0	0	1.22399	2.08318	0	0	1.10239	0.439758	0.00987982	0.285349
MSTRG.18835	ENSMUST00000099774.9	Gpr137	0	0	0	1.90068	1.1071	0	0	1.00259	0.461599	0.00989436	0.285465
MSTRG.36431	MSTRG.36431.2	NA	0.733604	1.07231	0.981096	0.228699	0	0.287747	0.929005	0.172149	1.70482	0.00990973	0.2858
MSTRG.7369	ENSMUST00000218575.1	Fam228b	0	0	0	6.99355	17.7275	0	0	8.24036	0.117981	0.0099135	0.2858
MSTRG.1997	ENSMUST00000195044.1	Cop1	3.16677	4.04037	6.35212	1.09847	1.13536	2.90004	4.51975	1.71129	2.36325	0.00992582	0.286022
MSTRG.1323	ENSMUST00000179353.7	Septin2	0	0	0	1.87085	3.47205	0.034829	0	1.79258	0.334822	0.00994578	0.286295
MSTRG.18834	ENSMUST00000237709.1	Catsperz	0	0	0	0.662497	0.358429	0.522804	0	0.514577	0.664013	0.00999219	0.28733
MSTRG.440	ENSMUST00000147695.8	Lonrf2	14.1524	14.124	16.3719	25.5785	21.8876	23.7066	14.8828	23.7243	0.645388	0.00999672	0.28733
MSTRG.31675	ENSMUST00000014694.10	Rbsn	5.77597	6.71604	5.99127	8.50155	9.44554	9.122	6.1611	9.02303	0.716754	0.0100465	0.288538
MSTRG.18091	ENSMUST00000237880.1	Csnk1g3	3.03993	4.61229	2.3212	0.446819	0	0	3.32448	0.14894	3.57955	0.0100644	0.288834
MSTRG.37634	ENSMUST00000043726.7	Angptl6	0	0	0.261182	0.562419	0.557744	1.14049	0.087061	0.753552	0.666577	0.0100833	0.289172
MSTRG.38103	ENSMUST00000161203.7	Rnf214	0	0	0	1.29136	0.781963	0	0	0.691106	0.548377	0.0101306	0.290183
MSTRG.26822	ENSMUST00000136910.1	Gnl2	0	0.694052	0	3.95997	2.79382	8.06947	0.231351	4.94109	0.246471	0.0101344	0.290183
MSTRG.31994	ENSMUST00000123359.2	Tsen2	0	0	0	1.1573	0.708368	0	0	0.621889	0.572904	0.0101478	0.290458
MSTRG.24406	ENSMUST00000064371.13	Magi3	5.40207	6.1674	5.74784	7.53279	7.43303	7.56229	5.77244	7.50937	0.797764	0.0101782	0.291106
MSTRG.37889	ENSMUST00000151082.7	Foxred1	0	0	0	1.52344	3.83733	4.79696	0	3.38591	0.265957	0.0101974	0.291357
MSTRG.8670	ENSMUST00000021605.13	Trip11	3.84353	3.67538	4.25057	6.2413	6.79862	4.63144	3.92316	5.89045	0.684547	0.0102048	0.291428
MSTRG.25	ENSMUST00000081551.13	Tcea1	12.1226	12.9698	16.2967	26.2636	24.7844	25.5468	13.7964	25.5316	0.559256	0.0102137	0.291467
MSTRG.35896	ENSMUST00000051379.13	Mtus1	1.52925	1.76155	0.318411	6.89804	6.50825	0.89154	1.20307	4.76595	0.326703	0.0102753	0.292781
MSTRG.37446	ENSMUST00000063508.14	Gria4	8.05937	4.10571	8.65835	0.213388	0.068658	7.18842	6.94114	2.49015	5.04514	0.010275	0.292781
MSTRG.4389	MSTRG.4389.9	NA	0	0	0.242044	1.56024	0.913231	1.51637	0.080681	1.32995	0.480115	0.0102795	0.292791
MSTRG.21323	ENSMUST00000005647.3	Ndufs3	28.8366	24.999	31.9085	45.767	44.4099	49.7258	28.5813	46.6342	0.632277	0.0103036	0.292816
MSTRG.2205	ENSMUST00000161485.1	Nos1ap	1.3161	0	0	10.0411	6.79944	6.12612	0.438699	7.65557	0.144049	0.0102869	0.292816
MSTRG.30749	ENSMUST00000139992.1	Mrps33	0.968321	1.26998	1.38276	0.569455	0.656288	1.22366	1.20702	0.816466	1.31025	0.0102998	0.292816
MSTRG.36965	ENSMUST00000212754.1	Zfp612	0	0	0	5.47764	2.01862	5.77598	0	4.42408	0.212305	0.0102915	0.292816
MSTRG.317	MSTRG.317.10	NA	0	0.239058	0	2.26036	1.24014	1.31347	0.079686	1.60466	0.406304	0.0103096	0.292877
MSTRG.12132	ENSMUST00000022623.12	Trim35	10.5429	8.72595	11.7783	21.7312	19.9457	16.3221	10.3491	19.333	0.536589	0.0103651	0.293466
MSTRG.16307	ENSMUST00000166992.1	Wdr4	0.697134	0.515937	0.374003	0	0	0	0.529025	0	1.51244	0.0103643	0.293466
MSTRG.22714	ENSMUST00000135353.7	Slc9a8	0	0	0	3.48615	1.83306	0	0	1.77307	0.337664	0.0103631	0.293466
MSTRG.28320	ENSMUST00000016023.8	Fam184b	0.354782	0.554794	0.327781	1.02409	1.08629	0.678702	0.412452	0.929694	0.705605	0.0103411	0.293466
MSTRG.30517	MSTRG.30517.2	NA	0.4436	0.322389	0.206514	6.08621	2.89535	0.504674	0.324168	3.16208	0.299791	0.0103584	0.293466
MSTRG.405	ENSMUST00000114925.9	Unc50	3.32647	4.80698	3.71402	9.30173	8.33463	7.13347	3.94916	8.25661	0.515958	0.0103578	0.293466
MSTRG.4703	ENSMUST00000218127.1	Myl6	0.901916	0	0.466153	12.9177	53.8407	103.97	0.456023	56.9095	0.0416258	0.0103354	0.293466
MSTRG.11891	ENSMUST00000226664.1	Pck2	0	0	0	0.942063	1.5708	0	0	0.837621	0.503521	0.0104085	0.294475
MSTRG.29683	ENSMUST00000077320.2	Zbed5	1.39267	1.27795	0.946307	2.58717	2.10115	1.08338	1.20564	1.9239	0.70063	0.0104428	0.295005
ENSMUSG00000031434.15	ENSMUST00000033811.13	Morc4	0	0	0	0.690619	0.366113	0.601088	0	0.552607	0.652878	0.010448	0.29504
MSTRG.101	ENSMUST00000179089.7	A830018L16Rik	0	0	0	0.809287	1.32601	0	0	0.711767	0.541607	0.0104529	0.295071
MSTRG.11066	ENSMUST00000119888.1	Ptprg	0.473483	0	0	2.53722	1.77146	2.47719	0.157828	2.26195	0.353227	0.0104822	0.295787
ENSMUSG00000026975.10	ENSMUST00000146382.7	Dph7	0.325313	0	0	1.67665	3.12003	0	0.108438	1.59889	0.390716	0.0105067	0.296147
MSTRG.9184	ENSMUST00000039538.14	Arid4b	0	0	0	2.00195	3.78965	0	0	1.93053	0.320627	0.010504	0.296147
MSTRG.34882	ENSMUST00000032934.11	Aldoa	169.269	157.757	150.766	296.916	234.963	218.411	159.264	250.097	0.618177	0.0105396	0.296873
MSTRG.2377	ENSMUST00000141846.1	B230369F24Rik	0.295304	0	0	0.768435	1.04185	0	0.098435	0.603429	0.624798	0.0105826	0.297135
MSTRG.31815	ENSMUST00000203619.2	Cntn3	3.68059	2.40009	7.26856	0	0.021481	3.84924	4.44975	1.29024	4.08276	0.010589	0.297135
MSTRG.15692	MSTRG.15692.12	NA	0	0.139811	0	2.37648	6.7771	21.2242	0.046604	10.1259	0.164583	0.0106095	0.297388
MSTRG.24113	ENSMUST00000169025.3	Gm4202	18.0993	22.6542	21.0522	35.7659	31.0112	38.08	20.6019	34.9524	0.618196	0.0106074	0.297388
MSTRG.12754	ENSMUST00000118193.7	Ttc33	6.82758	7.16763	5.74849	19.4812	13.2183	14.3709	6.58123	15.6901	0.447133	0.0106269	0.297656
MSTRG.17515	ENSMUST00000025270.7	Riok3	5.63263	3.76274	4.90039	10.4754	9.85665	10.6138	4.76525	10.3153	0.506946	0.0106265	0.297656
MSTRG.24036	ENSMUST00000156847.8	Mtx1	0	0	0	4.82384	1.85894	3.16124	0	3.28134	0.244202	0.0106411	0.297942
ENSMUSG00000096341.1	ENSMUST00000093714.1	Gm22886	0	0	0	4.31815	1.64873	8.42652	0	4.7978	0.23271	0.010654	0.298085
MSTRG.22869	ENSMUST00000179349.7	Gm2004	0	0	0	0.284947	0.202439	1.19139	0	0.559592	0.74043	0.0106538	0.298085
MSTRG.2612	MSTRG.2612.3	NA	0.701658	0.553961	0.996937	0.034672	0	1.60609	0.750852	0.546921	1.50032	0.0106615	0.298119
MSTRG.11592	ENSMUST00000153547.2	Ddhd1	0.366502	0.548357	0.633232	0.165352	0.058973	0.943595	0.51603	0.389307	1.26149	0.0106784	0.298216
MSTRG.24191	ENSMUST00000197449.1	Rprd2	0.34014	0	0.302223	1.50872	2.46912	2.15205	0.214121	2.0433	0.404058	0.0106762	0.298216
MSTRG.10503	ENSMUST00000178637.7	Zcchc9	0.730987	1.37342	1.77689	0	0.168639	1.53619	1.29377	0.568277	1.86813	0.0107016	0.298258
MSTRG.2198	ENSMUST00000027989.12	Hsd17b7	2.35214	2.8497	2.43775	4.11025	3.87266	3.31658	2.54653	3.7665	0.725089	0.0107035	0.298258
MSTRG.2918	ENSMUST00000105525.11	Ahi1	8.44851	9.49032	9.61533	15.7111	12.6452	18.7597	9.18472	15.7053	0.649976	0.0107012	0.298258
MSTRG.35292	ENSMUST00000105909.3	Cars	0.488636	0	0	1.55565	2.43946	0	0.162879	1.3317	0.445649	0.0107033	0.298258
MSTRG.9460	ENSMUST00000129231.1	Cdkal1	0	0	0	0.477008	0.365198	2.83771	0	1.22664	0.608876	0.0107024	0.298258
MSTRG.18309	ENSMUST00000210564.2	Chmp1b	3.85382	2.80511	2.98675	5.91383	5.66692	5.06177	3.21523	5.54751	0.623585	0.0107233	0.29856
MSTRG.24934	ENSMUST00000041045.13	H2az1	15.5367	16.6139	15.7021	27.2125	22.3562	22.1224	15.9509	23.897	0.67031	0.0107301	0.29856
MSTRG.38035	ENSMUST00000215637.1	Hinfp	0	0	0	1.27318	0.614819	1.54607	0	1.14469	0.500516	0.0107268	0.29856
MSTRG.14219	ENSMUST00000141465.8	Zfp740	0	0	0	1.59655	3.99366	2.85833	0	2.81618	0.275092	0.0107424	0.298663
MSTRG.22021	ENSMUST00000110315.1	Slc20a1	0.946376	0	0	3.90084	7.2329	0.235465	0.315459	3.78974	0.24438	0.010739	0.298663
MSTRG.40931	ENSMUST00000112670.7	Phf8	0	0	0	5.7149	2.71259	0	0	2.80917	0.253239	0.0107604	0.298663
MSTRG.3552	ENSMUST00000044977.9	Slc25a16	4.34596	5.69049	4.47349	9.39177	9.27691	6.23766	4.83665	8.30211	0.592218	0.0107669	0.29871
MSTRG.5558	ENSMUST00000108895.7	Rapgef6	0	0.579587	0	5.52817	8.75016	0	0.193196	4.75944	0.197736	0.0107962	0.299235
MSTRG.12659	ENSMUST00000212376.2	Dock9	3.76159	13.9304	17.2935	0.001496	0	3.00645	11.6618	1.00265	9.31577	0.0108277	0.299628
MSTRG.14383	ENSMUST00000023146.4	Nubp1	0	0	0	0.942921	2.11619	2.08034	0	1.71315	0.39345	0.0108362	0.299679
MSTRG.4478	ENSMUST00000218887.1	Yeats4	2.02947	1.62974	4.49853	0	0	4.79976	2.71925	1.59992	2.78348	0.0108374	0.299679
ENSMUSG00000049232.3	ENSMUST00000062626.3	Tigd2	1.71036	1.08824	1.70382	3.63478	3.38577	3.60238	1.5008	3.54097	0.549129	0.0108501	0.299919
MSTRG.2051	MSTRG.2051.3	NA	0	0	0	7.8387	3.47159	0	0	3.7701	0.207999	0.0108836	0.300092
MSTRG.32391	ENSMUST00000205058.1	BC049715	0	0	0.135225	0.268832	0.158886	1.16243	0.045075	0.53005	0.793907	0.0108959	0.300092
MSTRG.23881	ENSMUST00000107689.6	Fhdc1	0	0	0	0.296511	0.57081	0.790387	0	0.552569	0.677992	0.0109032	0.300186
MSTRG.4885	ENSMUST00000123391.7	Camk2b	0	0	0	1.35711	0.651518	1.346	0	1.11821	0.493994	0.0109136	0.300362
MSTRG.16172	ENSMUST00000232437.1	Pacsin1	17.9883	14.468	7.39489	8.35154	7.79044	0	13.2837	5.38066	1.99997	0.0109185	0.300387
MSTRG.38062	ENSMUST00000129806.1	Phldb1	0	0	0	1.50564	0.878862	0	0	0.794833	0.516028	0.0109427	0.300726
MSTRG.14091	ENSMUST00000230560.1	Prkag1	0	0	0	2.06197	1.15604	0	0	1.07267	0.446645	0.0109474	0.300746
MSTRG.34903	ENSMUST00000035771.4	Cd2bp2	0	0	0	0.850101	1.42018	0	0	0.756761	0.527471	0.0109587	0.300837
MSTRG.20759	ENSMUST00000183957.1	Vis1	0.928794	1.77839	1.2929	0.162001	0.008483	0.182393	1.33336	0.117626	2.11566	0.0109782	0.301113
MSTRG.8744	ENSMUST00000221015.1	Atg2b	0	0.05438	0.347485	2.37629	2.82993	0.533031	0.133955	1.91308	0.357843	0.0109806	0.301113
MSTRG.22083	ENSMUST00000136569.1	Gfra4	2.07902	1.20861	2.16262	0	0	1.77838	1.81675	0.592792	2.3982	0.0109996	0.301526
MSTRG.4529	ENSMUST00000134203.7	Tmbim4	2.04422	1.48208	1.53143	0.755092	0.330962	0	1.68591	0.362018	1.84993	0.011024	0.301867
MSTRG.2712	MSTRG.2712.3	NA	0	0	0	0.942429	1.59889	0	0	0.847107	0.501155	0.0110355	0.302073
MSTRG.31003	ENSMUST00000156463.1	Cbx3	0.272008	0.010596	0.003085	0.989476	0.943531	1.63874	0.09523	1.19058	0.526019	0.0110413	0.302121
MSTRG.27242	ENSMUST00000102484.4	Ddi2	3.2098	3.66865	3.75807	5.71887	5.07789	5.15504	3.5455	5.31727	0.71707	0.0110554	0.302398
MSTRG.203	MSTRG.203.2	NA	0	0	0	4.00627	1.55303	4.38453	0	3.31461	0.263282	0.0110603	0.302423
MSTRG.10062	MSTRG.10062.5	NA	0	0	0	0.770726	0.413714	0.403146	0	0.529195	0.643098	0.011092	0.302975
MSTRG.10815	ENSMUST00000223922.1	Rab3c	0	0	0	1.35634	0.798567	0	0	0.718302	0.539718	0.0110879	0.302975
MSTRG.17647	ENSMUST00000066497.11	Zfp24	5.04402	5.85936	5.88631	7.69452	8.16556	7.98033	5.59657	7.9468	0.740227	0.0110924	0.302975
MSTRG.10639	ENSMUST00000109399.8	Tnpo1	8.40096	6.90206	7.80439	2.86933	3.21209	8.7798	7.70247	4.95374	1.88547	0.0111052	0.303083
MSTRG.5880	ENSMUST00000102601.9	Trappc1	1.27545	0	1.02234	7.80156	11.2688	11.1851	0.765929	10.0852	0.155963	0.0111179	0.303124
MSTRG.32792	ENSMUST00000044683.11	Nlrp5-ps	0	0	0	0.714025	1.46901	0.94121	0	1.04142	0.490419	0.0111397	0.303477
MSTRG.36520	ENSMUST00000019506.8	D8Ertd738e	39.3898	46.3804	47.4132	63.3608	59.6758	71.6456	44.3944	64.894	0.712593	0.0111532	0.30365
ENSMUSG00000046058.7	ENSMUST00000059596.7	Eid2	3.28969	3.56467	5.27288	9.50503	8.99219	10.6738	4.04241	9.72368	0.482262	0.0111595	0.303713
MSTRG.24216	ENSMUST00000107099.7	Bola1	1.59227	2.4277	1.08564	0	0	0	1.70187	0	2.62544	0.0111705	0.303808
MSTRG.34714	ENSMUST00000059390.12	Vps35l	4.44817	4.51265	4.24971	5.09539	5.33245	5.90807	4.40351	5.44531	0.855081	0.011175	0.303808
MSTRG.2879	ENSMUST00000126390.7	Reps1	3.1102	3.01967	2.49955	3.97401	4.07366	2.88073	2.87647	3.6428	0.79494	0.0112043	0.304058
MSTRG.41037	ENSMUST00000087104.10	Cdkl5	2.63022	1.72155	2.78647	19.2987	9.49744	12.669	2.37942	13.8217	0.231608	0.0111944	0.304058
MSTRG.3558	ENSMUST00000140743.7	Hnrnph3	0	0	0	2.55628	6.69174	1.50184	0	3.58329	0.213132	0.0112389	0.304564
MSTRG.37916	MSTRG.37916.1	NA	3.35681	2.94256	2.51419	0	0	3.78186	2.93785	1.26062	3.09755	0.0112446	0.304608
MSTRG.26548	ENSMUST00000102722.8	Elavl4	0	0	0	3.05086	9.76176	5.99653	0	6.26972	0.150318	0.01128	0.304914
MSTRG.27077	ENSMUST00000148900.7	Rsrp1	2.49376	2.23868	1.83456	3.46483	3.47415	2.76047	2.189	3.23315	0.723864	0.0113021	0.305125
MSTRG.38745	ENSMUST00000081746.6	Fam214a	0	0	0.561153	2.77015	2.90494	1.69143	0.187051	2.45551	0.323403	0.0113039	0.305125
MSTRG.32397	ENSMUST00000111891.3	Arhgdib	0	0	0	1.09163	2.32258	0.837731	0	1.41731	0.400065	0.0113313	0.30543
MSTRG.30486	ENSMUST00000031695.14	Wasl	15.0598	15.1715	17.8294	36.5994	28.169	27.1243	16.0202	30.6309	0.527705	0.0113503	0.305584
MSTRG.41013	ENSMUST00000112493.7	Rps6ka3	5.88039	5.20918	6.64133	9.83645	10.1065	8.49022	5.9103	9.47773	0.643523	0.0113527	0.305584
MSTRG.5752	ENSMUST00000101066.9	Ncor1	1.01487	0	0	7.19066	4.78459	7.18201	0.338291	6.38575	0.174723	0.0113548	0.305584
MSTRG.11630	ENSMUST00000166743.8	Mapk1ip1l	2.39958	2.03713	2.65503	3.71143	3.83543	3.96778	2.36392	3.83821	0.700532	0.0113802	0.305877
MSTRG.37400	MSTRG.37400.1	NA	0	0	0.114263	0.927363	0.983222	0	0.038088	0.636862	0.587112	0.0113873	0.305961
MSTRG.23702	ENSMUST00000099075.3	Lekr1	0	0	0	1.33831	0.639227	1.22127	0	1.06627	0.501258	0.0113956	0.306074
MSTRG.16955	ENSMUST00000143987.8	Ndufv2	34.4028	38.0403	43.7584	61.0755	66.8621	62.8186	38.7338	63.5854	0.615818	0.0114007	0.306105
MSTRG.31823	ENSMUST00000066905.8	Chl1	15.6549	18.0068	13.1499	2.82154	5.21903	6.10649	15.6039	4.71569	3.18288	0.0114102	0.306141
MSTRG.6013	ENSMUST00000132774.1	Aspa	0	0.116768	0	0.384573	0.601929	0.666149	0.038923	0.550884	0.685294	0.0114063	0.306141
MSTRG.1879	ENSMUST00000077755.10	Arpc5	11.9911	11.718	15.3511	21.8168	20.9466	24.5873	13.0201	22.4502	0.615188	0.0114268	0.306478
MSTRG.11899	ENSMUST00000133903.2	Rnf31	0.202424	0.000815	0	0.646391	0.948381	0.892956	0.067746	0.829243	0.585578	0.0114396	0.306713
MSTRG.11914	ENSMUST00000111325.4	Sdr39u1	0.680446	0.500545	1.11532	3.07622	4.04031	2.15337	0.765438	3.08997	0.409885	0.0114589	0.307122
MSTRG.32688	MSTRG.32688.6	NA	0.624184	0	0.773825	24.268	14.0323	0	0.466003	12.7668	0.113087	0.0114776	0.307407
MSTRG.7337	ENSMUST00000077930.12	Dtnb	0	0.622228	0	8.36016	16.9257	0	0.207409	8.42861	0.131927	0.0114748	0.307407
MSTRG.14954	ENSMUST00000023514.3	Ndufb4	20.3703	17.1064	17.7402	32.0302	28.2808	45.3796	18.4056	35.2302	0.584439	0.0114935	0.307724
MSTRG.24245	ENSMUST00000199628.1	Rbm8a	0	0	0.163938	4.08092	2.38221	0.145394	0.054646	2.20284	0.307766	0.0115135	0.308062
MSTRG.31896	ENSMUST00000172951.1	Grm7	1.15454	0	1.03362	10.4768	9.69733	2.12152	0.729385	7.4319	0.177558	0.0115703	0.309124
MSTRG.3456	ENSMUST00000165971.2	Septin10	1.79728	1.91273	2.30593	4.00238	5.21098	3.61471	2.00531	4.27602	0.556145	0.0115937	0.309473
MSTRG.3361	ENSMUST00000105475.8	Gopc	3.56832	4.17285	10.5927	0	0	0.010619	6.1113	0.00354	6.69644	0.0116006	0.309499
MSTRG.15230	ENSMUST00000175408.1	Gm23374	0.568872	0.135081	0.104692	1.31406	1.85082	0.182872	0.269548	1.11592	0.540156	0.0116047	0.309501
MSTRG.23311	ENSMUST00000108210.8	Ttc14	0	0.223112	0	1.46887	1.12083	0	0.074371	0.863235	0.52729	0.0116111	0.309562
MSTRG.8415	MSTRG.8415.1	NA	0	0	0	0.402092	0.772295	0.521233	0	0.565207	0.637827	0.011678	0.310907
MSTRG.17846	ENSMUST00000001416.7	Hars	15.7581	15.6201	20.1091	29.049	30.1353	29.3832	17.1624	29.5225	0.595421	0.0116967	0.311297
MSTRG.24684	ENSMUST00000195965.1	Abcd3	0	0	0	0.382972	0.758015	0.749212	0	0.630066	0.630784	0.0117128	0.311505
MSTRG.30767	ENSMUST00000129948.8	Clec5a	0	0	0	1.49963	0.860079	0	0	0.786571	0.518773	0.0117249	0.311609
MSTRG.12142	ENSMUST00000125212.1	Kctd9	0	0	0	1.23746	0.725301	0	0	0.654252	0.561667	0.0117419	0.311842
MSTRG.40543	ENSMUST00000113736.8	Dlg3	0	0	0.464331	10.5162	5.28991	1.20598	0.154777	5.67069	0.164622	0.0117396	0.311842
MSTRG.29916	ENSMUST00000121655.1	Got2-ps1	6.10806	4.90054	5.09929	8.41834	8.24169	8.99153	5.3693	8.55052	0.670222	0.011783	0.31267
MSTRG.16317	ENSMUST00000166526.8	U2af1	2.23961	2.89445	4.40313	13.9327	10.1639	11.5013	3.17906	11.866	0.323404	0.0118115	0.312925
MSTRG.25239	ENSMUST00000119403.1	Chchd7	0	0	0	1.12206	0.582056	0.419539	0	0.707885	0.566368	0.0118427	0.313205
MSTRG.36847	ENSMUST00000013304.7	Atp6v0d1	40.4576	33.1248	36.8453	54.0918	53.643	60.4304	36.8092	56.0551	0.673717	0.0118378	0.313205
MSTRG.27845	MSTRG.27845.1	NA	0	0	0.144081	8.28804	4.09201	0	0.048027	4.12669	0.202455	0.0118502	0.313294
MSTRG.35681	ENSMUST00000167899.2	Gm17484	0	0	0	0.446854	0.235943	0.868937	0	0.517245	0.711967	0.0118861	0.313784
MSTRG.14512	ENSMUST00000230038.1	Dnm1l	0	0	0	3.50032	12.5311	9.32753	0	8.453	0.123132	0.0119138	0.313926
MSTRG.19667	ENSMUST00000183143.7	Dclre1a	0	0	0	1.16892	0.686714	0	0	0.618544	0.574703	0.0119193	0.313926
MSTRG.5308	ENSMUST00000020578.10	Nudcd2	1.9919	1.86781	3.09875	5.60597	5.92034	6.06702	2.31949	5.86444	0.486776	0.0119419	0.314269
ENSMUSG00000062252.9	ENSMUST00000232862.1	Lhfpl5	0.731722	1.08777	0.549189	0	0	0	0.789561	0	1.76862	0.0120004	0.315396
ENSMUSG00000094977.1	ENSMUST00000177746.1	Gm25256	0	0	0	2.24292	1.21079	0	0	1.15124	0.431178	0.0119987	0.315396
MSTRG.5175	ENSMUST00000041231.13	Psme4	4.19137	4.40598	5.31371	8.21385	8.2824	6.68545	4.63702	7.72724	0.628223	0.0120105	0.315551
MSTRG.35807	ENSMUST00000033927.7	Eri1	1.89771	1.52168	1.4831	2.57379	2.6233	2.61908	1.63416	2.60539	0.725873	0.0120279	0.315898
MSTRG.26977	ENSMUST00000152796.7	Ythdf2	4.09454	4.05338	4.776	6.70514	5.95154	6.68788	4.30798	6.44819	0.721774	0.0120746	0.316906
MSTRG.1709	ENSMUST00000027684.10	Arl8a	17.9784	18.1621	21.7968	27.1351	27.7112	30.2965	19.3124	28.3809	0.706622	0.012082	0.31699
MSTRG.15576	ENSMUST00000227202.1	Gm6363	1.49065	1.44033	2.36739	3.92721	4.12315	4.84001	1.76612	4.29679	0.538226	0.0120913	0.317015
MSTRG.28769	ENSMUST00000039373.13	Uba6	3.50725	4.60084	3.85244	6.64976	6.46976	6.61131	3.98684	6.57695	0.657814	0.0120877	0.317015
MSTRG.17124	ENSMUST00000112487.2	Fez2	5.59281	4.43853	4.52556	7.19924	7.91766	5.47695	4.8523	6.86461	0.70593	0.0121055	0.317022
MSTRG.21548	ENSMUST00000028599.7	Cstf3	5.65786	6.40932	5.5252	11.986	9.27928	9.46986	5.86413	10.245	0.601141	0.0120984	0.317022
MSTRG.2974	ENSMUST00000219012.1	Gm47715	0	0	0	0.294825	0.584232	0.7907	0	0.556586	0.675899	0.0121158	0.317022
MSTRG.31206	ENSMUST00000031984.8	Smarcad1	3.12633	4.02439	3.4417	7.2534	6.15192	5.1681	3.53081	6.19114	0.608259	0.012114	0.317022
MSTRG.6539	ENSMUST00000107722.7	Spop	36.4795	36.1991	41.2293	53.8543	49.426	52.9393	37.9693	52.0732	0.739963	0.0121167	0.317022
MSTRG.18244	ENSMUST00000072726.6	Wdr7	18.2455	14.9437	17.2676	24.3282	25.2711	24.1411	16.8189	24.5801	0.690182	0.0121477	0.317726
MSTRG.4052	ENSMUST00000001834.3	Rtcb	21.9624	24.622	28.5288	42.2989	38.6049	43.0769	25.0377	41.3269	0.625034	0.0121549	0.317803
MSTRG.39981	ENSMUST00000156672.1	Slc25a5	0.755434	0.914041	0.903914	0.20054	0.412667	0.621112	0.857796	0.41144	1.38447	0.0121971	0.318359
MSTRG.33255	ENSMUST00000206018.1	4931406P16Rik	0	0	0	2.15583	0.946784	1.53046	0	1.54436	0.402039	0.0122092	0.318456
MSTRG.28051	ENSMUST00000200744.3	Mpv17	1.02115	0	0	5.76617	4.73568	7.76871	0.340383	6.09018	0.188551	0.0122343	0.318891
MSTRG.14792	MSTRG.14792.9	NA	0	0	0	1.35518	0.632971	1.2551	0	1.08108	0.499429	0.0122487	0.319066
MSTRG.24374	ENSMUST00000029451.11	Tspan2	13.0518	8.99615	10.6833	21.8006	25.5232	10.2313	10.9104	19.185	0.534789	0.0122573	0.319128
MSTRG.26858	ENSMUST00000030637.13	Ncdn	17.9498	15.6327	20.3683	34.953	28.0236	44.1068	17.9836	35.6945	0.559061	0.0122738	0.319128
MSTRG.34099	ENSMUST00000206032.1	Unc45a	3.16001	1.45653	2.17646	0.285758	0.260226	0.013694	2.26433	0.186559	2.56851	0.0122711	0.319128
MSTRG.35181	ENSMUST00000036977.8	Mtg1	2.4114	1.89449	2.76727	4.46713	5.09223	4.68997	2.35772	4.74978	0.581807	0.0122728	0.319128
MSTRG.3761	ENSMUST00000149738.7	Adarb1	0.034132	0	0.316752	1.05938	1.61144	1.23666	0.116961	1.30249	0.484665	0.0122813	0.319128
MSTRG.26919	ENSMUST00000106035.7	Ccdc28b	0.105656	0	0	1.16892	2.6879	4.63016	0.035219	2.82899	0.329659	0.0123091	0.319522
MSTRG.7291	ENSMUST00000156723.1	Gps1	0	0.238635	0.270168	0.2704	0.419584	3.73388	0.169601	1.47462	0.726191	0.0123166	0.319543
MSTRG.37573	ENSMUST00000214054.1	Taf1d	0.011759	0	0	1.04098	0.506187	1.02104	0.00392	0.85607	0.560416	0.0123257	0.319626
MSTRG.33286	ENSMUST00000118501.7	Pdcd5	10.7832	14.0534	14.6013	22.1063	21.637	25.803	13.146	23.1821	0.60545	0.0124119	0.321203
MSTRG.6075	ENSMUST00000006286.8	Inpp5k	1.15738	1.88298	1.52985	3.58832	2.8536	5.5238	1.52341	3.98857	0.561637	0.0124602	0.322233
MSTRG.22588	ENSMUST00000109443.7	Ptprt	9.97809	10.6906	13.0063	7.76928	7.70478	12.793	11.225	9.42234	1.31269	0.0124663	0.32228
MSTRG.36258	ENSMUST00000140363.1	Cope	4.28734	6.88754	4.21077	1.31774	1.38877	2.09765	5.12855	1.60139	2.4519	0.0125171	0.323264
MSTRG.39284	ENSMUST00000182022.7	Rbm5	0	0	0	2.35058	6.22538	1.31677	0	3.29758	0.227076	0.0125408	0.323763
MSTRG.3154	ENSMUST00000217214.1	Tube1	0	0	0	0.349195	0.214088	1.32533	0	0.629539	0.715924	0.0125697	0.323891
MSTRG.3206	ENSMUST00000043814.4	Fig4	6.11742	6.36843	7.67251	13.488	11.8309	9.85323	6.71945	11.724	0.587099	0.012565	0.323891
MSTRG.36694	ENSMUST00000212009.1	Ces5a	0	0	0	0.29215	0.577631	0.636423	0	0.502068	0.68669	0.0125538	0.323891
MSTRG.33481	ENSMUST00000209006.1	Irf3	0	0	0	0.62634	1.31005	0.859402	0	0.931932	0.519241	0.0125815	0.324044
MSTRG.31654	ENSMUST00000040835.8	Chchd4	1.93372	0.665422	1.13663	5.4228	5.01684	4.98221	1.24526	5.14062	0.349927	0.0125992	0.32439
MSTRG.34965	ENSMUST00000120355.7	Itgam	0	0	0	0.211175	0.195866	1.23648	0	0.547842	0.75891	0.0126252	0.324619
MSTRG.3119	ENSMUST00000019920.12	Clvs2	3.96159	4.28624	4.77935	10.6342	8.24141	6.28114	4.34239	8.38558	0.544209	0.0126368	0.324695
MSTRG.4583	ENSMUST00000073792.10	Mon2	4.43982	4.0291	3.89053	1.77503	2.39012	2.84091	4.11982	2.33535	1.60808	0.0126544	0.325037
MSTRG.39873	ENSMUST00000096495.10	Med14	6.24733	5.38717	5.79343	7.78418	7.48568	7.32519	5.80931	7.53168	0.790181	0.0126791	0.325451
MSTRG.10497	ENSMUST00000161491.1	4833422C13Rik	0	0	0	0.905398	0.44716	0.713843	0	0.6888	0.599277	0.0126962	0.325725
MSTRG.28570	ENSMUST00000031131.10	Uchl1	67.338	74.0481	80.7755	124.953	101.831	140.41	74.0539	122.398	0.640934	0.0127013	0.325725
MSTRG.10271	ENSMUST00000221730.1	Mrpl36	0	0	0	2.22652	1.18202	0	0	1.13618	0.434531	0.0127609	0.326338
MSTRG.34603	ENSMUST00000209505.1	Zfp143	0.662003	0.53895	0	1.86896	1.78445	0	0.400318	1.21781	0.553467	0.0127512	0.326338
MSTRG.18466	ENSMUST00000122984.7	Katnal2	0	0	0	2.20325	0.933415	2.09803	0	1.7449	0.388972	0.0127736	0.326468
MSTRG.36879	ENSMUST00000212686.1	Psmb10	0	0	0.225551	0.680862	1.4344	2.70735	0.075184	1.60754	0.487777	0.0127746	0.326468
MSTRG.20441	ENSMUST00000019859.8	Gle1	3.52021	4.22278	3.6672	5.06178	5.31577	7.37208	3.8034	5.91654	0.741996	0.0127892	0.326729
MSTRG.14630	ENSMUST00000003318.12	Dvl3	0	0.515176	0	3.36293	2.99161	0	0.171725	2.11818	0.338966	0.0128068	0.32707
MSTRG.13778	ENSMUST00000080622.8	Snu13	16.1083	14.3777	19.0477	33.0572	26.8273	35.0403	16.5112	31.6416	0.555567	0.0128195	0.327124
MSTRG.28641	ENSMUST00000149393.1	Nfxl1	1.45422	1.26684	0.837751	0.501001	0.298232	0	1.18627	0.266411	1.61618	0.0128218	0.327124
MSTRG.6707	ENSMUST00000103124.10	Hap1	1.17831	0	0	5.74742	6.79593	9.64948	0.39277	7.39761	0.164661	0.0128305	0.327124
MSTRG.36710	ENSMUST00000212824.1	Nup93	2.4487	1.51186	2.53088	0	0	3.52618	2.16381	1.17539	2.51082	0.0128699	0.327963
MSTRG.11972	ENSMUST00000022553.5	Cab39l	5.02283	5.65595	5.64712	7.44995	7.48065	6.52682	5.44197	7.15248	0.775887	0.0128811	0.327972
MSTRG.30073	MSTRG.30073.1	NA	0.346365	0	0	1.94039	4.36392	4.44347	0.115455	3.58259	0.263044	0.0129031	0.328424
MSTRG.33091	ENSMUST00000042405.7	Fbl	4.04484	2.44297	3.40061	9.07671	7.48124	10.3105	3.29614	8.95616	0.443769	0.0129127	0.328557
MSTRG.1647	ENSMUST00000045110.13	Dstyk	2.68443	3.01743	3.34507	5.20633	4.75433	4.30542	3.01564	4.75536	0.685993	0.0129205	0.328646
MSTRG.34425	ENSMUST00000137777.7	Mrpl48	0	0	0	1.31629	0.747196	0	0	0.68783	0.550442	0.0129285	0.328663
MSTRG.35355	ENSMUST00000003029.13	Timm44	0	0.915832	0	7.77172	8.76232	0	0.305277	5.51134	0.185692	0.0129299	0.328663
MSTRG.27553	ENSMUST00000024338.4	C1qtnf12	0	0	0	0.89717	0.430764	1.08605	0	0.804661	0.586214	0.0129343	0.328665
MSTRG.16639	ENSMUST00000145205.1	Hsp90ab1	0.15504	0.284537	0.109861	0.997656	0.702188	2.47731	0.183146	1.39239	0.582667	0.0129478	0.328789
MSTRG.19560	ENSMUST00000037636.3	Ina	12.3879	10.8776	10.5206	15.7024	15.0471	15.3239	11.2621	15.3578	0.74392	0.0129442	0.328789
MSTRG.16833	MSTRG.16833.15	NA	0	0	0.184108	0.328527	0.437361	0.779296	0.061369	0.515061	0.742197	0.0129639	0.328851
MSTRG.18321	ENSMUST00000122412.1	Ptpn2	0	0	0	1.02943	2.60884	4.40607	0	2.68145	0.334133	0.0129752	0.328851
MSTRG.25753	ENSMUST00000154112.1	Tmem8b	0	0	0	8.31716	3.39501	0	0	3.90406	0.204862	0.0130237	0.329943
MSTRG.23129	ENSMUST00000130645.7	Mtfr1	0	0	0	0.974487	0.570228	0	0	0.514905	0.616781	0.0130311	0.33002
MSTRG.36873	ENSMUST00000212357.1	Cenpt	0	0	0.174714	0.548445	0.758848	0.54428	0.058238	0.617191	0.6493	0.0130521	0.330171
MSTRG.27148	ENSMUST00000139831.7	Rap1gap	0	0	0.123827	2.11624	0.9828	1.47872	0.041276	1.52592	0.419947	0.0130598	0.330196
MSTRG.11157	ENSMUST00000150727.7	Ube2e2	0.362418	0	1.67739	7.75925	15.0108	15.2537	0.679935	12.6746	0.127174	0.0130768	0.330481
MSTRG.12007	ENSMUST00000022496.8	Kpna3	11.2377	13.7069	15.495	28.9413	25.8864	22.9598	13.4799	25.9291	0.524453	0.0131144	0.330913
MSTRG.18070	ENSMUST00000025406.8	Srfbp1	1.28525	1.75623	0.979358	3.48318	3.12089	2.73006	1.34028	3.11138	0.547854	0.0131042	0.330913
MSTRG.32815	ENSMUST00000145519.2	Ccdc9	0	0	0	3.49575	1.70686	0	0	1.7342	0.343966	0.013107	0.330913
MSTRG.41146	ENSMUST00000137006.7	Eif2s3y	0	0	0	0.244951	0.454482	1.48821	0	0.729214	0.679347	0.0131106	0.330913
MSTRG.37544	MSTRG.37544.1	NA	0	0	0	2.47568	1.04018	1.624	0	1.71328	0.376148	0.0131541	0.331363
MSTRG.10194	MSTRG.10194.6	NA	0	0	0	0.784943	1.37129	0	0	0.718743	0.540301	0.0131947	0.332057
MSTRG.22669	ENSMUST00000074046.12	Elmo2	0.452319	0.848321	0.519335	0	0	0	0.606658	0	1.59969	0.0132002	0.332085
MSTRG.14748	MSTRG.14748.4	NA	14.8989	20.398	19.384	39.8791	30.8643	47.1831	18.2269	39.3088	0.510567	0.0132113	0.332254
MSTRG.39700	MSTRG.39700.1	NA	2.27987	1.8436	2.70257	5.76336	5.03368	3.37085	2.27535	4.72263	0.541173	0.0132573	0.332794
MSTRG.37543	ENSMUST00000143002.1	Mtmr2	0	0	0	0.699044	1.22043	0.021669	0	0.647049	0.565714	0.0133165	0.333903
MSTRG.14869	ENSMUST00000128105.1	Heg1	0.182081	0	0.190148	0.7269	0.728245	0.289273	0.124076	0.581473	0.677279	0.0133527	0.334369
MSTRG.40757	MSTRG.40757.3	NA	0.157852	0.018944	0.189621	0.616	0.999701	0.999973	0.122139	0.871891	0.613994	0.0133629	0.334515
MSTRG.14645	ENSMUST00000056518.12	Fam131a	9.52796	9.62258	11.885	19.493	17.5562	15.2847	10.3452	17.4447	0.5988	0.0133868	0.334892
MSTRG.27631	ENSMUST00000144265.5	Sri	1.09349	1.51509	2.10592	0.30031	0.092135	0.209861	1.5715	0.200769	2.15367	0.0134134	0.335335
MSTRG.1243	ENSMUST00000190096.6	Agap1	0	0	0	1.26597	0.58899	4.13558	0	1.99685	0.455433	0.0134453	0.335777
MSTRG.24459	ENSMUST00000010278.11	Wdr77	3.44872	3.27192	2.65693	5.62731	5.22477	7.29474	3.12586	6.04894	0.612437	0.0134488	0.335777
MSTRG.39785	ENSMUST00000132456.7	Gripap1	0	0	0	0.347034	0.206422	1.3023	0	0.618586	0.719397	0.0134551	0.335825
MSTRG.39125	ENSMUST00000085177.4	Msl2	6.36909	7.06561	6.46389	12.2943	9.64465	10.7129	6.63286	10.8839	0.642647	0.0134613	0.335867
MSTRG.38154	ENSMUST00000003826.7	Htr3a	0	0	0	1.04174	0.600413	0	0	0.547385	0.603095	0.0134667	0.335893
MSTRG.8792	ENSMUST00000021692.8	Yy1	2.77194	3.46406	2.6993	6.62953	5.1088	6.38452	2.97843	6.04095	0.573377	0.0135147	0.336757
MSTRG.22033	ENSMUST00000099113.9	Sirpa	0.452364	0	0	1.57883	1.50329	2.14096	0.150788	1.74103	0.426748	0.0135225	0.336828
MSTRG.27097	ENSMUST00000126641.1	Srsf10	0.216721	0	0.420646	8.44116	4.14963	0.5817	0.212456	4.39083	0.214906	0.0135516	0.337107
MSTRG.6564	ENSMUST00000100528.4	Ube2z	5.05882	4.50728	4.3139	7.64822	6.70463	9.90057	4.62666	8.08447	0.65675	0.0135554	0.337107
MSTRG.12798	ENSMUST00000228699.1	Gm49250	0	0	0	2.34293	1.21144	0	0	1.18479	0.425558	0.0135857	0.337588
MSTRG.21666	ENSMUST00000208290.1	Ryr3	1.06251	0.905343	1.11361	2.12894	1.67857	1.72617	1.02715	1.84456	0.706287	0.013597	0.337588
MSTRG.2677	ENSMUST00000045730.6	Akap12	0	0	0	1.27482	2.95634	0.876161	0	1.70244	0.357211	0.0135958	0.337588
MSTRG.11686	ENSMUST00000049312.13	Pip4p1	0	0	0	5.3121	2.32499	0.050064	0	2.56238	0.270594	0.0136519	0.338286
MSTRG.30041	ENSMUST00000116456.9	Cyth3	2.85093	2.42057	2.07628	4.37619	4.16062	4.86623	2.44926	4.46768	0.636995	0.0136358	0.338286
MSTRG.40724	ENSMUST00000037854.14	Diaph2	0.421765	0	0.034559	1.13824	0.990341	0	0.152108	0.709528	0.606386	0.0136485	0.338286
MSTRG.559	ENSMUST00000186103.6	Tmeff2	0	0	0	0.439254	0.837326	0.309006	0	0.528529	0.634922	0.0136726	0.33869
MSTRG.37107	MSTRG.37107.9	NA	0.418803	0	0	1.45589	2.58377	1.66069	0.139601	1.90012	0.380516	0.0136906	0.339025
MSTRG.21120	ENSMUST00000180045.7	Chn1	7.85041	9.60011	10.1148	40.9036	22.2483	33.8833	9.18845	32.3451	0.321925	0.0137159	0.33954
MSTRG.975	MSTRG.975.5	NA	4.62864	9.00167	2.75942	0	0	0	5.46324	0	5.87195	0.0137301	0.339782
MSTRG.38568	MSTRG.38568.1	NA	3.3365	3.88974	4.14625	5.53027	5.61339	5.55679	3.79083	5.56682	0.731622	0.0138048	0.341185
MSTRG.10765	ENSMUST00000061241.7	Apoo-ps	9.70013	9.37195	6.25338	19.6339	20.6553	26.4513	8.44182	22.2468	0.417933	0.0138213	0.341369
MSTRG.15973	ENSMUST00000160457.9	Zfp945	0.691938	0.291278	0.699336	1.705	1.68085	1.95996	0.560851	1.78194	0.567399	0.0138431	0.341633
MSTRG.22008	ENSMUST00000099385.2	Gm10762	0.81927	0.81132	0.926548	0.324114	0.415625	1.57393	0.852379	0.771223	1.23571	0.0138441	0.341633
MSTRG.31091	ENSMUST00000170382.4	Lsm5	6.69512	6.64632	8.01123	13.8058	15.1436	8.05718	7.11756	12.3355	0.569268	0.0138455	0.341633
MSTRG.7135	ENSMUST00000066587.11	Acox1	27.326	25.7398	27.353	30.0704	31.4863	36.0504	26.8063	32.5357	0.855577	0.0138595	0.341755
MSTRG.16123	ENSMUST00000154235.7	Luc7l	3.96749	2.31885	6.16074	0.099854	0.319994	0.187153	4.14903	0.202334	4.13528	0.0138656	0.341795
MSTRG.11985	ENSMUST00000022563.8	Mtmr6	20.67	21.5286	18.0821	29.238	27.0885	27.1258	20.0936	27.8175	0.72247	0.0139498	0.343426
MSTRG.34515	MSTRG.34515.4	NA	0	0	0	0.697016	1.65076	4.78757	0	2.37845	0.407284	0.0139499	0.343426
MSTRG.30663	ENSMUST00000031866.8	Mtpn	32.5948	32.5414	37.0075	64.6158	50.8676	54.8414	34.0479	56.7749	0.606032	0.0139778	0.343891
MSTRG.12916	ENSMUST00000058845.8	Basp1	38.471	32.4136	37.7454	51.0698	49.3631	56.9099	36.21	52.4476	0.711407	0.0140331	0.344581
MSTRG.11995	ENSMUST00000224635.1	Mipep	6.53778	3.9074	5.19268	0	0	8.84004	5.21262	2.94668	4.3523	0.0140404	0.344648
MSTRG.4555	ENSMUST00000020316.3	Tbk1	4.6206	4.3475	5.58081	14.6811	9.97385	9.84903	4.84964	11.5013	0.459045	0.0140673	0.345137
MSTRG.7985	ENSMUST00000110708.3	Srp54b	2.19204	1.66393	2.92576	5.00025	5.01975	6.36282	2.26057	5.46094	0.523954	0.014093	0.345604
MSTRG.11042	ENSMUST00000170111.1	Kctd6	2.85164	2.01829	4.00504	0.451331	0.369627	5.81593	2.95832	2.2123	2.20326	0.0141065	0.345807
MSTRG.13786	ENSMUST00000238416.2	Septin3	0	0	0	2.59642	1.02842	2.53513	0	2.05332	0.355756	0.0141418	0.345876
MSTRG.33184	ENSMUST00000077787.7	Zfp14	0	0	0	0.891774	1.6211	0	0	0.837623	0.50502	0.0141338	0.345876
MSTRG.37059	ENSMUST00000109104.1	Maf	3.18961	3.1773	3.07739	3.4472	3.62785	3.0907	3.1481	3.38858	0.927396	0.0141451	0.345876
MSTRG.39437	ENSMUST00000161945.1	Arpp21	0.044494	0	0	1.56842	0.701947	2.68176	0.014831	1.65071	0.445915	0.01415	0.345876
MSTRG.4412	ENSMUST00000186359.1	Phlda1	0	0	0	0.498008	1.11042	1.54193	0	1.05012	0.533949	0.0141326	0.345876
MSTRG.15872	ENSMUST00000014913.10	Psmb1	25.415	30.8272	27.13	54.1024	42.4953	50.1618	27.7907	48.9198	0.583544	0.0141754	0.346059
MSTRG.37141	ENSMUST00000181172.1	Cox4i1	1.88356	3.59341	3.41033	0.727497	0.327644	1.70941	2.96243	0.921518	2.38599	0.0142073	0.346391
MSTRG.11383	ENSMUST00000112098.10	Pbrm1	3.26315	6.02956	3.22982	0.684051	0.715138	1.14851	4.17418	0.849234	2.85348	0.0142167	0.34651
MSTRG.9148	MSTRG.9148.13	NA	0	0	0	6.53623	2.53918	0.360843	0	3.14542	0.235163	0.0142335	0.34651
MSTRG.17236	ENSMUST00000025101.9	Dync2li1	2.32003	1.00626	3.45433	11.9382	10.6917	14.9313	2.26021	12.5204	0.244985	0.0142626	0.346727
MSTRG.35178	ENSMUST00000026539.13	Fuom	0	0	0	6.15733	2.60091	0	0	2.91941	0.249646	0.0142662	0.346727
MSTRG.39887	ENSMUST00000115438.9	Cask	0	0	0.046763	1.57673	3.14831	0.131677	0.015588	1.61891	0.363428	0.0142668	0.346727
ENSMUSG00000050121.9	ENSMUST00000087176.7	Opalin	1.15211	0.528622	0.794099	2.27459	2.28653	1.17817	0.824944	1.9131	0.581471	0.0143044	0.346765
MSTRG.10552	ENSMUST00000022196.4	Ap3b1	8.85026	10.1784	10.0019	13.6679	13.0146	12.2322	9.67687	12.9715	0.755025	0.0143132	0.346765
MSTRG.19524	ENSMUST00000156585.8	Ldb1	3.99415	3.10369	2.40954	1.5108	1.32084	0.818101	3.16913	1.21658	1.75544	0.0142777	0.346765
MSTRG.30374	ENSMUST00000139231.1	2610001J05Rik	3.64943	4.68937	3.81627	7.50132	6.25599	8.89037	4.05169	7.54923	0.619923	0.0142882	0.346765
MSTRG.31631	ENSMUST00000127199.1	Aldh1l1	0	0	0	1.01874	0.579486	0	0	0.532741	0.609433	0.0142937	0.346765
MSTRG.34780	ENSMUST00000057576.7	Cog7	5.85956	4.52683	7.31644	14.7135	13.9363	11.5132	5.90094	13.3877	0.460792	0.0143141	0.346765
MSTRG.8265	ENSMUST00000062804.7	Fut8	0	0	0	8.82605	3.42403	0	0	4.08336	0.199693	0.0142857	0.346765
MSTRG.671	ENSMUST00000170139.7	Spats2l	0.133365	0	0	0.554873	0.955553	0	0.044455	0.503475	0.646013	0.014342	0.347331
MSTRG.13215	ENSMUST00000228639.1	Sybu	0.223851	0.289308	0.096009	0.615572	0.81799	0.715291	0.203056	0.716284	0.697657	0.0143495	0.347401
MSTRG.26461	ENSMUST00000072753.12	Ssbp3	0	0	0	7.01025	2.86766	0	0	3.29264	0.230774	0.0143581	0.347499
MSTRG.952	ENSMUST00000027357.11	Rnf25	0	1.28064	0.526469	4.58181	7.70387	10.2488	0.60237	7.51149	0.205596	0.0143668	0.347599
MSTRG.18508	ENSMUST00000237811.1	Gm5823	0	0	0	0.806445	0.402631	0.435988	0	0.548355	0.637606	0.0144274	0.348731
MSTRG.7219	ENSMUST00000135383.8	Engase	0	0	0	0.455318	1.01775	1.78633	0	1.08647	0.543685	0.0144563	0.349095
MSTRG.19791	ENSMUST00000115053.8	Fam107b	0	0	0	1.82024	3.83014	0	0	1.88346	0.328129	0.0144709	0.349337
MSTRG.19230	ENSMUST00000120388.8	Il33	7.04461	7.42242	5.73703	10.2906	10.9779	10.1232	6.73469	10.4639	0.662327	0.0145128	0.349903
MSTRG.39430	ENSMUST00000111879.4	Dclk3	2.8261	1.81163	2.89104	7.53749	6.00461	4.69227	2.50959	6.07812	0.469947	0.014505	0.349903
MSTRG.16352	ENSMUST00000202988.3	Zfp799	2.06427	2.68784	2.39977	3.72403	3.5166	3.97882	2.38396	3.73981	0.724931	0.0145407	0.350228
MSTRG.32816	ENSMUST00000094815.4	Sae1	15.8338	16.9201	21.6767	35.2415	31.2022	33.5975	18.1436	33.3471	0.560301	0.0145621	0.350535
MSTRG.7926	ENSMUST00000042052.8	Hectd1	12.8249	13.1256	15.6801	27.3528	23.7074	18.7382	13.8769	23.2661	0.588351	0.0145843	0.350958
MSTRG.29414	ENSMUST00000049138.7	2410131K14Rik	1.34207	1.26071	1.15455	2.53356	1.93377	2.35556	1.25244	2.2743	0.692854	0.0145971	0.351154
MSTRG.19056	ENSMUST00000025632.10	Carnmt1	0	0	0	2.59341	1.28987	0	0	1.29443	0.406524	0.0146089	0.351327
MSTRG.10231	ENSMUST00000221765.1	Gm35161	0	0	0	0.410179	0.904841	2.03571	0	1.11691	0.55771	0.0146496	0.351527
MSTRG.4058	ENSMUST00000120638.7	Syn3	0	0	0	2.02936	0.851783	1.48595	0	1.4557	0.419034	0.0146447	0.351527
MSTRG.5265	ENSMUST00000018992.3	Rars	7.68533	10.7792	9.3163	20.2864	17.006	16.636	9.26029	17.9761	0.530919	0.0146488	0.351527
MSTRG.9933	MSTRG.9933.3	NA	5.12436	5.80735	4.26703	0	0	12.5115	5.06625	4.17051	4.10046	0.0146456	0.351527
MSTRG.39313	ENSMUST00000171412.6	Dag1	0.260856	0	0	0.930551	1.65855	0	0.086952	0.863034	0.533473	0.0146804	0.351819
MSTRG.41126	ENSMUST00000112137.1	Msl3	0	0	0.281694	4.17926	2.15388	0.796842	0.093898	2.37666	0.305064	0.0146737	0.351819
MSTRG.10278	ENSMUST00000223525.1	Brd9	0	0	0	5.11549	2.22282	0	0	2.4461	0.279945	0.0147653	0.353743
MSTRG.14836	ENSMUST00000014218.14	Rnf168	2.07043	2.30917	3.1776	4.95204	4.56455	5.63441	2.51906	5.05033	0.599933	0.014796	0.354254
ENSMUSG00000083477.2	ENSMUST00000120352.2	Gm5555	1.61658	2.16887	1.08465	4.47374	4.10741	2.91474	1.62337	3.83196	0.506806	0.0148324	0.354857
MSTRG.26195	ENSMUST00000030212.14	Sh3gl2	29.64	25.8126	27.9433	57.2328	42.3946	56.8729	27.7986	52.1668	0.559208	0.0148342	0.354857
MSTRG.9123	ENSMUST00000110636.8	Zmynd11	0	0	1.20143	11.4948	7.05989	4.80932	0.400478	7.78801	0.144256	0.0148352	0.354857
MSTRG.8329	ENSMUST00000021559.13	Erh	15.3147	18.133	16.4938	27.626	23.2232	25.8842	16.6472	25.5778	0.668074	0.0148435	0.354942
MSTRG.24131	ENSMUST00000200642.4	Snx27	0	0	0	1.19661	2.32736	0	0	1.17466	0.427974	0.0148709	0.355039
MSTRG.24381	ENSMUST00000029447.11	Sike1	3.40579	2.83509	2.66057	4.48797	4.17004	3.38005	2.96715	4.01269	0.759198	0.0148669	0.355039
MSTRG.27869	ENSMUST00000030814.10	Cdk5	10.3161	11.2066	14.3902	21.0377	23.7839	22.4421	11.971	22.4212	0.555845	0.0148671	0.355039
MSTRG.32362	ENSMUST00000045855.8	Hebp1	9.27094	7.25872	9.09117	19.2537	14.716	14.9988	8.54027	16.3228	0.540435	0.0148698	0.355039
MSTRG.35877	MSTRG.35877.5	NA	2.63827	1.80223	1.3661	0	0	0.715642	1.93553	0.238547	2.63145	0.0148952	0.355396
MSTRG.14960	ENSMUST00000023507.12	Gsk3b	20.418	20.9281	23.1993	32.7528	29.167	27.6461	21.5151	29.8553	0.718738	0.014924	0.355402
MSTRG.16853	MSTRG.16853.1	NA	0	0	0	0.977671	0.51089	0.189141	0	0.559234	0.610878	0.0149358	0.355402
MSTRG.26925	ENSMUST00000066257.5	Khdrbs1	9.04224	11.4842	13.2932	23.5254	19.4196	25.9289	11.2732	22.9579	0.534524	0.0149135	0.355402
MSTRG.27007	ENSMUST00000102561.10	Rpa2	1.71094	1.90009	1.9134	2.48861	2.2441	2.55635	1.84147	2.42969	0.839311	0.0149375	0.355402
MSTRG.3195	ENSMUST00000238953.1	Amd1	12.611	13.1427	17.4014	28.5558	24.8516	28.2052	14.385	27.2042	0.552709	0.0149199	0.355402
MSTRG.37888	ENSMUST00000034541.11	Srpr	5.41877	4.45015	4.83991	9.23408	7.4245	5.95732	4.90294	7.53864	0.659502	0.0149253	0.355402
MSTRG.11291	ENSMUST00000127078.7	Slmap	0	0	0	0.432512	0.958136	1.22798	0	0.872877	0.57284	0.0149559	0.355447
MSTRG.9400	ENSMUST00000102964.3	H4c1	1.47849	2.86997	1.81504	6.22942	6.36187	4.43723	2.0545	5.67617	0.430942	0.0149512	0.355447
MSTRG.11893	ENSMUST00000072530.10	Dcaf11	0.211669	0	0.123595	1.09514	0.719618	0.180907	0.111755	0.665222	0.624278	0.0149772	0.355606
MSTRG.17081	ENSMUST00000024860.8	Ehd3	6.98661	5.28289	5.09857	10.1966	9.24092	6.88789	5.78935	8.77515	0.652115	0.014979	0.355606
MSTRG.12292	ENSMUST00000150047.7	Tpt1	0.765206	0.630397	0.73066	0.425086	0.478903	0.473347	0.708754	0.459112	1.17319	0.0149975	0.35582
MSTRG.36667	ENSMUST00000069718.14	Fto	20.1896	19.324	24.1273	33.8706	31.814	31.626	21.2136	32.4368	0.661245	0.0150338	0.35646
MSTRG.32725	ENSMUST00000209325.1	Gm45844	0	0	0.171443	0.531848	0.3141	0.975874	0.057148	0.607274	0.711653	0.0150622	0.356911
MSTRG.17262	MSTRG.17262.7	NA	0	0	0	0.621569	1.09734	0	0	0.572971	0.59317	0.0150794	0.357095
MSTRG.19146	ENSMUST00000025815.9	Cbwd1	3.71687	4.86729	5.20458	9.55488	9.05719	7.46709	4.59624	8.69305	0.560296	0.015075	0.357095
MSTRG.3733	ENSMUST00000121304.1	Smarcb1	0	0	0	2.04811	1.04822	0	0	1.03211	0.457399	0.0150861	0.357141
MSTRG.16023	ENSMUST00000180721.1	D330041H03Rik	0	0	0	0.637954	0.307217	0.640065	0	0.528412	0.671949	0.0151369	0.357897
MSTRG.29941	ENSMUST00000196267.1	3110082I17Rik	0	0	0.565866	1.22555	0.965157	3.32292	0.188622	1.83787	0.507088	0.0151512	0.358123
MSTRG.2196	ENSMUST00000094348.3	Ccdc190	3.81526	3.37774	3.07271	2.17553	1.70597	1.95138	3.4219	1.9443	1.49468	0.0151576	0.358164
MSTRG.23318	ENSMUST00000197977.4	Sox2ot	0	0	0	1.46949	3.00219	0	0	1.49056	0.376273	0.0151658	0.358245
MSTRG.16781	MSTRG.16781.4	NA	0	0	0	0.942284	1.76981	0	0	0.90403	0.487759	0.0151899	0.35859
MSTRG.683	ENSMUST00000050552.14	Bzw1	30.2362	29.5411	37.0859	60.5599	50.8421	53.6707	32.2877	55.0242	0.593093	0.0152047	0.358829
MSTRG.3063	ENSMUST00000213889.1	Ncoa7	0	0	0	16.5743	3.87954	8.48022	0	9.6447	0.107484	0.0152333	0.359168
MSTRG.32237	ENSMUST00000039913.8	Tigar	2.4093	2.04429	2.69484	3.49426	3.35471	4.88318	2.38281	3.91071	0.733272	0.0152529	0.359518
MSTRG.16518	ENSMUST00000080015.11	H2-T22	0.701318	0	0	2.07965	2.67504	1.68053	0.233773	2.14507	0.360457	0.0153106	0.360588
MSTRG.29968	ENSMUST00000124142.1	Chst12	1.96455	1.50969	0.81325	0	0	0	1.42916	0	2.34083	0.0153125	0.360588
MSTRG.2474	ENSMUST00000195868.1	Gm37885	1.08308	0.632848	1.42554	0	0	0.647784	1.04716	0.215928	1.88886	0.0153187	0.360622
MSTRG.25660	ENSMUST00000108037.8	Ccl27a	4.77195	4.51979	7.63634	15.9689	18.3591	12.6979	5.64269	15.6753	0.379194	0.0153248	0.360653
MSTRG.39219	ENSMUST00000024047.11	Twf2	0	1.18731	0	5.90126	6.48314	2.28011	0.395772	4.88817	0.202391	0.0153573	0.361083
MSTRG.10727	ENSMUST00000144060.7	Trappc13	0	0	0.681321	12.541	4.13883	8.36296	0.227107	8.3476	0.142576	0.0153877	0.361221
MSTRG.23987	ENSMUST00000076048.4	Bglap	0	0	0	1.52294	0.649614	1.5187	0	1.23042	0.475107	0.0153882	0.361221
MSTRG.34636	ENSMUST00000215510.1	Usp47	11.5491	15.3148	11.8265	7.3144	7.47407	6.80631	12.8968	7.19826	1.66188	0.0154061	0.361221
MSTRG.38825	ENSMUST00000215933.1	Cox7a2	0	0	0	0.625117	1.11171	0	0	0.578941	0.590896	0.0154118	0.361245
MSTRG.10723	ENSMUST00000109315.4	Nln	4.10392	4.26104	5.20061	8.59545	6.61541	10.318	4.52186	8.50962	0.621702	0.0154434	0.36176
MSTRG.30652	ENSMUST00000081214.11	Wdr91	2.91572	2.35842	1.83357	4.2296	4.10294	2.50019	2.36924	3.61091	0.676934	0.0154428	0.36176
MSTRG.20917	MSTRG.20917.1	NA	0	0	0	0.805112	1.96918	1.71053	0	1.49494	0.4223	0.0154642	0.3618
MSTRG.32634	ENSMUST00000008517.12	Prpf31	3.98443	3.16946	4.04592	13.0417	8.09022	8.22925	3.73327	9.78705	0.430032	0.0154624	0.3618
MSTRG.5919	ENSMUST00000108613.9	Eif5a	50.5174	46.4847	54.6378	85.6021	67.8973	117.125	50.5466	90.2082	0.62742	0.0154639	0.3618
ENSMUSG00000024033.10	ENSMUST00000024832.8	Rsph1	0	0	0	1.03766	1.99439	0	0	1.01068	0.46225	0.0154775	0.361979
MSTRG.1592	ENSMUST00000161109.1	Gm15790	0	0	0	0.195427	0.395512	1.03711	0	0.542684	0.724428	0.015493	0.362029
MSTRG.2934	ENSMUST00000181646.1	Gm4895	3.70947	2.7943	2.83224	5.74441	5.96871	10.214	3.112	7.30905	0.551547	0.0155078	0.362262
MSTRG.2097	ENSMUST00000044021.11	Slc19a2	1.6887	1.51949	2.36513	0.717665	0.388487	1.88418	1.85777	0.996778	1.68862	0.0155464	0.363052
MSTRG.13522	ENSMUST00000089681.11	Eef1d	0	0	0.30034	3.55385	1.55544	2.32412	0.100113	2.4778	0.323934	0.0155664	0.363298
MSTRG.16433	ENSMUST00000174475.7	Rnf5	0	0	0	1.86308	0.803384	0.947625	0	1.2047	0.449923	0.0155782	0.363298
MSTRG.2973	ENSMUST00000092646.12	Med23	2.70267	2.92233	2.79079	4.4879	3.6534	4.70306	2.80526	4.28145	0.740024	0.0155809	0.363298
MSTRG.39788	ENSMUST00000152899.1	Otud5	0	0	0	0.773433	1.42034	0	0	0.731259	0.537094	0.0155724	0.363298
MSTRG.22343	ENSMUST00000152036.7	3300002I08Rik	0.48203	0	0	5.99339	2.49741	0	0.160677	2.83027	0.287262	0.0156107	0.36377
MSTRG.33450	ENSMUST00000136679.7	Josd2	0	0	0	0.767215	0.353083	1.07617	0	0.732156	0.619252	0.015621	0.363787
MSTRG.19199	ENSMUST00000050148.4	Cdc37l1	5.08635	3.95575	6.29848	13.2425	11.6801	9.18307	5.11353	11.3685	0.470948	0.0156426	0.364065
MSTRG.7378	MSTRG.7378.4	NA	0	0	0.497723	4.58926	4.87173	0.24828	0.165908	3.23643	0.253108	0.0156712	0.364588
ENSMUSG00000043518.7	ENSMUST00000061514.7	Rai2	0.539662	0.591189	0.720145	1.74427	2.13489	0.578106	0.616999	1.48575	0.605325	0.0156954	0.364789
MSTRG.21843	ENSMUST00000136617.7	Trp53bp1	0.107119	0	0	0.759629	1.56966	0.427406	0.035706	0.918898	0.514143	0.0156977	0.364789
MSTRG.28559	ENSMUST00000162955.7	Apbb2	0	0	0	1.17694	3.36441	4.83862	0	3.12666	0.295686	0.0156971	0.364789
MSTRG.4932	ENSMUST00000152890.7	Hus1	0	0	0	0.597181	1.27014	0.544866	0	0.804061	0.541658	0.0157311	0.365229
MSTRG.15185	ENSMUST00000060077.6	Cpox	3.85683	3.41908	5.12515	8.67494	8.15053	7.81656	4.13369	8.21401	0.55002	0.0157777	0.36585
MSTRG.35244	ENSMUST00000211303.1	Gm20501	0.188737	0	0.177117	0.52241	0.549131	1.34589	0.121951	0.805811	0.684503	0.015782	0.36585
MSTRG.40375	ENSMUST00000118723.1	Rps24-ps3	2.76939	3.31524	2.41459	1.92769	1.67994	0	2.83307	1.20254	1.57772	0.0157815	0.36585
MSTRG.10376	ENSMUST00000137199.1	A830082K12Rik	0	0	0	2.16025	0.880469	1.43083	0	1.49052	0.410176	0.0158157	0.366004
MSTRG.15692	ENSMUST00000039655.2	Tulp4	1.57329	0	0	5.56499	5.00321	0	0.52443	3.52273	0.276679	0.0158284	0.366004
MSTRG.19714	ENSMUST00000066285.5	Hspa12a	9.40093	10.0012	11.9521	21.498	17.3301	17.1391	10.4514	18.6558	0.574983	0.0158304	0.366004
MSTRG.25145	ENSMUST00000089950.10	Rabggtb	22.4129	17.4268	23.5273	41.5723	34.6842	46.5416	21.1223	40.9327	0.548108	0.0158165	0.366004
MSTRG.40755	ENSMUST00000141849.1	Zmat1	0.165474	0	0	0.693043	0.495485	1.16559	0.055158	0.784706	0.628922	0.0158266	0.366004
MSTRG.5647	ENSMUST00000061242.7	Arf1	72.6628	79.9767	93.2176	140.261	121.107	138.697	81.9524	133.355	0.627869	0.0158531	0.366379
MSTRG.30582	ENSMUST00000118459.1	Gm13835	67.4477	56.5262	72.0303	103.623	100.237	96.1178	65.3347	99.9926	0.648396	0.0158875	0.366617
MSTRG.11705	ENSMUST00000227242.1	Hnrnpc	6.54181	3.86509	4.719	17.3739	11.8983	8.40592	5.04197	12.5594	0.410987	0.0159069	0.36684
MSTRG.19333	ENSMUST00000225920.1	Pcgf5	1.83965	2.6162	2.09954	4.9734	4.2454	3.12025	2.18513	4.11302	0.593643	0.0159141	0.366894
MSTRG.20437	ENSMUST00000046571.13	Odf2	1.44083	1.94315	0.800193	0	0	0	1.39472	0	2.32199	0.015922	0.366966
MSTRG.20300	ENSMUST00000141613.7	Paxx	0	0	0	0.500251	1.01391	0.35936	0	0.624509	0.596534	0.015935	0.367153
MSTRG.40983	ENSMUST00000138944.7	Sat1	1.9316	2.36101	1.3267	0.483513	0.488893	0.519618	1.8731	0.497341	1.88968	0.0159568	0.367432
MSTRG.15582	MSTRG.15582.7	NA	0	0	0	3.51349	1.34333	1.25555	0	2.03746	0.324187	0.015994	0.367955
MSTRG.31116	ENSMUST00000122981.1	Herc3	0.983726	0.880384	1.60055	2.30007	2.6215	3.68022	1.15489	2.86727	0.595845	0.0160256	0.368457
MSTRG.4918	ENSMUST00000082561.1	Gm24313	0	0	0	1.12146	2.21862	0	0	1.11336	0.440586	0.0161112	0.369865
MSTRG.735	ENSMUST00000052332.14	Abi2	0.696715	0.516211	1.59977	29.5562	8.00351	27.3731	0.937567	21.6443	0.106471	0.0161071	0.369865
MSTRG.10962	ENSMUST00000177916.7	Zfp131	0	0	0.451697	5.0761	6.40369	0	0.150566	3.8266	0.225945	0.0161766	0.370901
MSTRG.12671	MSTRG.12671.2	NA	0.858452	0	0	6.84593	3.35261	5.67848	0.286151	5.29234	0.201985	0.0161756	0.370901
MSTRG.12824	ENSMUST00000090339.10	Rai14	0.548775	0.536713	0.808596	1.57057	1.51754	0.958115	0.631361	1.34874	0.667976	0.016192	0.370901
MSTRG.27453	ENSMUST00000151372.7	Icmt	5.49856	2.05613	3.04012	0.299758	0	0	3.5316	0.099919	3.79629	0.0162003	0.370901
MSTRG.31116	ENSMUST00000041401.10	Herc3	16.7299	11.4648	16.5953	38.122	30.3677	30.023	14.93	32.8376	0.456941	0.0161831	0.370901
MSTRG.4570	MSTRG.4570.5	NA	0	0	0	2.82885	1.11181	1.2894	0	1.74335	0.362792	0.0161999	0.370901
MSTRG.30258	ENSMUST00000170873.9	Vps50	0	0	0	1.92591	5.98576	2.83805	0	3.58324	0.22674	0.0162091	0.37099
MSTRG.17374	ENSMUST00000234990.1	Mettl4	2.8589	2.93131	2.88258	4.60441	3.73593	4.43285	2.89093	4.25773	0.749396	0.0162856	0.372304
MSTRG.3132	ENSMUST00000061372.6	Tspyl1	15.6759	19.1986	22.9703	40.4607	33.0392	42.8482	19.2816	38.7827	0.528453	0.016291	0.372304
MSTRG.14250	ENSMUST00000118152.7	Cbx5	22.5405	23.4783	26.2672	33.7417	31.0642	32.742	24.0954	32.516	0.752966	0.0163403	0.373074
MSTRG.1851	ENSMUST00000023918.12	Ivns1abp	29.808	27.9668	24.0701	37.2399	38.7246	33.9186	27.2816	36.6277	0.729535	0.0163336	0.373074
MSTRG.5086	ENSMUST00000020523.3	Pex13	4.19559	4.08555	4.53063	7.01658	5.76392	6.11065	4.27059	6.29705	0.720431	0.0163376	0.373074
MSTRG.37859	ENSMUST00000115148.8	Kirrel3	1.90536	1.89559	1.52129	2.69925	2.70828	3.18293	1.77408	2.86349	0.730605	0.016383	0.373412
MSTRG.14690	ENSMUST00000134816.1	Eif4a2	0	0	0.010606	1.35719	0.721827	0.028863	0.003535	0.702626	0.549597	0.0164031	0.373625
MSTRG.39437	ENSMUST00000070218.11	Arpp21	0	0	0	2.995	1.0628	8.45722	0	4.17168	0.292422	0.0164276	0.374072
MSTRG.27428	ENSMUST00000143434.1	Camta1	0.531474	0	0	1.66641	1.21452	0	0.177158	0.960313	0.532407	0.0165196	0.375715
MSTRG.17729	ENSMUST00000025241.6	Ercc3	5.66598	5.66185	5.82258	7.9811	6.95327	6.80991	5.7168	7.24809	0.804476	0.0165296	0.375802
MSTRG.35151	ENSMUST00000106112.1	Bnip3	24.1396	26.9478	33.0574	59.4098	49.7547	48.5549	28.0483	52.5731	0.534364	0.0165389	0.375802
MSTRG.6667	ENSMUST00000137328.7	Med24	0	0	0	1.63593	3.55027	0	0	1.72873	0.346453	0.0165432	0.375802
MSTRG.8018	ENSMUST00000218321.1	Mbip	0	0	0.468252	1.03029	1.18102	1.82722	0.156084	1.34618	0.524265	0.0165387	0.375802
MSTRG.23268	ENSMUST00000046624.11	Phc3	0.992799	0.110664	0	2.34244	2.97617	0.115115	0.367821	1.81124	0.415446	0.0165616	0.375995
MSTRG.6945	ENSMUST00000057892.14	Bptf	0.409105	0	0.224588	1.77695	3.79794	1.78296	0.211231	2.45262	0.340573	0.0165616	0.375995
MSTRG.25622	ENSMUST00000091614.6	Nfx1	2.87487	2.85613	5.13666	0.916003	0.246978	5.06386	3.62255	2.07561	2.42615	0.016579	0.376164
MSTRG.6311	MSTRG.6311.4	NA	0	0	0	1.15622	2.32561	0	0	1.16061	0.431483	0.0165744	0.376164
MSTRG.9478	ENSMUST00000095914.6	Dusp22	2.19258	1.2859	2.05977	4.0546	4.46282	4.37765	1.84608	4.29836	0.533576	0.0165843	0.376172
MSTRG.1323	ENSMUST00000131175.8	Septin2	0	0	0	0.970319	1.11475	32.369	0	11.4847	0.325583	0.0166069	0.376536
MSTRG.20444	ENSMUST00000147590.1	Set	0.766931	0.749325	0.822233	0.015034	0.29195	0.437174	0.779496	0.248053	1.50491	0.0166173	0.376536
MSTRG.2431	ENSMUST00000161308.7	H3f3a	11.0668	11.5481	12.0182	18.4628	15.1655	16.2969	11.5444	16.6417	0.711188	0.0166202	0.376536
MSTRG.7174	ENSMUST00000182811.1	Snhg20	0.057651	1.41876	0.162198	5.40062	5.08143	8.46146	0.546202	6.3145	0.217316	0.0166395	0.37681
MSTRG.38869	ENSMUST00000078766.9	Rps27a-ps2	18.506	19.174	17.9155	13.7193	13.6082	20.5715	18.5318	15.9663	1.25703	0.0166839	0.377416
MSTRG.41021	ENSMUST00000112456.8	Sh3kbp1	2.666	1.80103	2.01368	4.3039	3.95642	4.95258	2.16024	4.4043	0.595229	0.0166901	0.377443
MSTRG.27579	ENSMUST00000124162.1	Rbm48	0	0	0	1.2163	0.538846	0.849023	0	0.868057	0.5412	0.0166977	0.377503
MSTRG.10096	ENSMUST00000192155.5	Ptch1	0.975574	0	0	5.41779	2.8962	0	0.325191	2.77133	0.310252	0.0167292	0.377877
MSTRG.24020	ENSMUST00000126245.1	Msto1	0	0	0.495168	2.16436	1.39732	1.9727	0.165056	1.84479	0.416218	0.0167615	0.378269
MSTRG.6397	ENSMUST00000154138.1	Trim37	1.51186	1.25719	0.641512	0	0	0	1.13685	0	2.07295	0.0167571	0.378269
MSTRG.27371	ENSMUST00000238956.1	Kif1b	0	0	0	14.1158	3.1008	40.3251	0	19.1806	0.0995391	0.0167694	0.378269
MSTRG.34425	ENSMUST00000138448.2	Mrpl48	0.417397	0	0	1.68616	1.03588	0	0.139132	0.907348	0.537459	0.0167831	0.378306
MSTRG.11592	MSTRG.11592.2	NA	0.853278	1.45788	0.892269	0.048639	0.026	1.01193	1.06781	0.36219	1.79474	0.0168084	0.37865
MSTRG.4889	ENSMUST00000135631.1	Nudcd3	0	0	0	2.55736	1.02138	1.08967	0	1.55614	0.38656	0.0168544	0.379124
MSTRG.4041	ENSMUST00000214193.1	Mterf2	0.539455	0	0	1.49862	2.60145	0	0.179818	1.36669	0.445704	0.0168651	0.379252
MSTRG.31466	ENSMUST00000203534.1	Zfp638	0	0	0.000729	0.278482	0.601244	0.672564	0.000243	0.51743	0.683467	0.016874	0.379341
MSTRG.17645	ENSMUST00000060762.5	Zfp397	1.7792	1.95127	2.54386	3.98415	3.29336	4.56539	2.09144	3.94764	0.65227	0.0169319	0.380416
MSTRG.26931	ENSMUST00000118024.1	Gm12966	5.99701	5.00947	8.31611	18.0874	13.8538	17.0158	6.44086	16.319	0.434549	0.0170135	0.381797
ENSMUSG00000079339.7	ENSMUST00000168254.2	Ifit1bl1	0.451978	0	0.316143	1.3636	1.44652	0.979371	0.25604	1.26316	0.52943	0.0170267	0.381897
MSTRG.16014	ENSMUST00000167791.8	Tbc1d24	0	0	0.252158	2.81552	2.0192	0	0.084053	1.61157	0.382596	0.0170366	0.381897
MSTRG.23996	ENSMUST00000119002.1	Lamtor2	0.207449	1.01344	0.51985	2.21233	1.97321	5.38035	0.580245	3.18863	0.453182	0.0170527	0.381897
MSTRG.29072	ENSMUST00000162804.1	Brdt	0	0	0.146369	0.767096	1.21865	0.280066	0.04879	0.75527	0.566187	0.017054	0.381897
MSTRG.31520	ENSMUST00000032071.12	Dusp11	1.63232	1.47213	1.68313	2.01477	2.26144	2.21544	1.59586	2.16388	0.824988	0.0170304	0.381897
MSTRG.7254	ENSMUST00000180242.1	Cep131	1.09599	0.780804	0.89608	1.56178	1.95666	1.4823	0.92429	1.66692	0.706016	0.0170395	0.381897
MSTRG.34750	ENSMUST00000060175.7	Mosmo	5.50237	5.82127	7.13032	11.319	10.9916	8.31884	6.15132	10.2098	0.613508	0.0170849	0.382268
MSTRG.19819	ENSMUST00000152362.6	Prpf18	0	0	0	0.739777	1.81966	1.37616	0	1.31187	0.447086	0.0171156	0.382504
MSTRG.22105	ENSMUST00000140791.1	Rassf2	0	0	0	1.32384	0.695009	0	0	0.672951	0.556822	0.0171104	0.382504
MSTRG.29506	ENSMUST00000119792.1	Anapc7	0.501525	0.802604	0.490789	0	0	0.511252	0.598306	0.170417	1.49798	0.0171282	0.382672
MSTRG.22838	ENSMUST00000109055.1	Gm14391	0.344488	0.24963	0	2.45361	1.28737	2.43264	0.198039	2.05787	0.406463	0.0171546	0.38315
MSTRG.26775	ENSMUST00000147228.7	Macf1	0	0	0	3.42442	1.5331	0	0	1.65251	0.356254	0.0172097	0.383889
MSTRG.5773	ENSMUST00000149215.1	Zfp286	0.155683	0	0.211225	0.473089	0.673525	1.15899	0.122303	0.768535	0.681354	0.0172849	0.385167
MSTRG.18940	ENSMUST00000238115.1	Fads1	0.063639	0.073901	0	0.977561	0.478621	1.27643	0.045847	0.910871	0.58483	0.0173354	0.385632
MSTRG.21327	ENSMUST00000005643.13	Celf1	0	0	0	0.981274	1.94509	0	0	0.975456	0.471153	0.017342	0.385632
MSTRG.5139	ENSMUST00000141862.7	Cfap36	8.84869	8.35795	14.445	3.7344	2.10255	6.85243	10.5505	4.22979	2.68347	0.0173401	0.385632
MSTRG.7699	ENSMUST00000021004.13	Sntg2	3.53232	2.76185	3.21194	2.15575	2.10594	0	3.1687	1.42056	1.56522	0.0173256	0.385632
MSTRG.9423	ENSMUST00000019276.11	BC005537	12.1788	12.9236	13.0388	17.3438	15.4268	15.4023	12.7137	16.0576	0.797884	0.0173304	0.385632
MSTRG.14241	ENSMUST00000023818.10	Calcoco1	5.8495	6.24039	5.04934	9.88992	8.19736	7.8765	5.71307	8.65459	0.677659	0.0173675	0.385974
MSTRG.33808	ENSMUST00000057611.5	Gm7367	0.81712	0	0	3.58777	2.22422	0.765734	0.272373	2.19258	0.348415	0.0173665	0.385974
MSTRG.31941	ENSMUST00000204268.2	Prrt3	1.77563	1.71314	2.1035	1.23144	1.07298	0.833712	1.86409	1.04604	1.36594	0.0173889	0.386228
MSTRG.7500	ENSMUST00000221405.1	Lratd1	0	0	0	1.21596	0.642355	0	0	0.619438	0.575952	0.0173891	0.386228
MSTRG.19445	ENSMUST00000026188.9	R3hcc1l	3.75079	3.67513	4.2674	6.36107	5.14009	7.08099	3.89777	6.19405	0.710607	0.0174292	0.386496
MSTRG.24382	ENSMUST00000029446.12	Csde1	28.1928	27.2963	30.579	51.2541	42.4909	32.8815	28.6894	42.2088	0.655676	0.0174263	0.386496
MSTRG.26971	ENSMUST00000146021.7	Epb41	0	0	0	0.474021	1.05488	0.705428	0	0.744776	0.576478	0.0174155	0.386496
ENSMUSG00000034522.10	ENSMUST00000066994.6	Zfp395	0.382505	0.343278	0.398201	0.603091	0.509291	1.29273	0.374661	0.801705	0.835196	0.0175097	0.387346
MSTRG.7270	ENSMUST00000043627.7	Mrpl12	3.99981	2.81575	2.51127	5.99941	7.777	5.08741	3.10894	6.28794	0.531428	0.017511	0.387346
MSTRG.7594	ENSMUST00000076813.7	Iah1	0	0	0.361341	3.56047	1.54029	2.58953	0.120447	2.56343	0.326389	0.0175099	0.387346
MSTRG.26499	ENSMUST00000043616.6	Zyg11b	15.097	15.6669	18.4497	27.9137	24.0845	24.1185	16.4045	25.3722	0.654807	0.0175321	0.387347
MSTRG.26857	ENSMUST00000150372.1	Psmb2	0	0	0	1.57063	3.79703	0.311702	0	1.89312	0.329081	0.0175266	0.387347
MSTRG.30093	ENSMUST00000160075.1	Bud31	8.33055	3.64415	4.68331	17.7448	20.0937	14.9796	5.55267	17.606	0.320255	0.0175343	0.387347
MSTRG.33464	ENSMUST00000002275.14	Vrk3	1.91484	2.12558	2.47279	1.44845	1.20884	1.5933	2.17107	1.41686	1.34642	0.0175193	0.387347
MSTRG.8070	ENSMUST00000120580.7	Prpf39	0	0	1.14491	4.87749	6.43056	4.11965	0.381637	5.14257	0.208052	0.0175366	0.387347
MSTRG.10062	ENSMUST00000223528.1	Platr25	0	0	0	1.10377	2.24844	0	0	1.11741	0.440434	0.0175572	0.387461
MSTRG.13590	ENSMUST00000228087.1	Rbfox2	0	0	0	0.945637	0.449339	0.384214	0	0.593063	0.612398	0.0175542	0.387461
MSTRG.30653	ENSMUST00000202143.3	Cnot4	0	0	0	2.02217	4.76688	0	0	2.26302	0.295399	0.0175622	0.387461
MSTRG.38045	ENSMUST00000217460.1	9430081H08Rik	0	0	0	0.848637	0.411111	0.326016	0	0.528588	0.637101	0.0175505	0.387461
MSTRG.4078	MSTRG.4078.1	NA	0	0	0	0.347888	0.791338	0.982457	0	0.707228	0.6212	0.0176427	0.388447
MSTRG.22014	ENSMUST00000035812.13	Ttl	3.24884	3.61274	4.50862	6.65287	6.57329	6.17036	3.79007	6.4655	0.636602	0.0176981	0.389291
MSTRG.2474	ENSMUST00000192568.1	Gm37885	0	0	0	1.19328	3.03322	0.896226	0	1.70757	0.359312	0.0177016	0.389291
MSTRG.14991	ENSMUST00000158982.1	Gm22500	0	0	0	0.589051	1.08588	0	0	0.558311	0.599731	0.0177187	0.389555
MSTRG.8159	ENSMUST00000223544.1	Timm9	0.020313	0.065631	0.024822	0.616481	1.30388	0.616733	0.036922	0.845699	0.551544	0.0177342	0.389783
MSTRG.35935	ENSMUST00000067107.14	Sorbs2	0	0	0	1.2714	0.527044	3.87878	0	1.89241	0.466222	0.0177454	0.389916
MSTRG.38580	ENSMUST00000213168.1	Vps13c	2.02793	2.01408	1.50161	3.45624	2.86931	2.14522	1.84787	2.82359	0.706726	0.0177516	0.389939
MSTRG.31608	ENSMUST00000032169.7	Abtb1	2.33541	1.4196	1.55533	4.53864	3.67142	4.1866	1.77012	4.13222	0.532787	0.0177608	0.390029
MSTRG.7006	ENSMUST00000020920.9	Rgs9	0.235255	0	0	1.96903	6.08598	7.681	0.078418	5.24533	0.211768	0.0178061	0.390796
MSTRG.13985	ENSMUST00000057896.4	Gxylt1	0.281737	0	0.348947	1.69318	1.61844	0.15105	0.210228	1.15422	0.511814	0.0178474	0.3911
MSTRG.18830	ENSMUST00000025904.11	Prdx5	53.4653	42.4912	50.9714	70.6807	73.7307	82.7646	48.976	75.7253	0.665552	0.0178395	0.3911
ENSMUSG00000031847.8	ENSMUST00000070577.6	1700030J22Rik	0.944818	0.679731	0.582997	1.75002	1.33285	0.707872	0.735849	1.26358	0.718128	0.0178705	0.391416
MSTRG.36986	MSTRG.36986.1	NA	0.10827	0.003237	0	0.33398	0.550929	0.822797	0.037169	0.569235	0.693436	0.0178847	0.391615
MSTRG.13343	ENSMUST00000079703.10	Nsmce2	0	0	0	5.49853	2.18605	0	0	2.56153	0.274099	0.0179373	0.392088
MSTRG.38888	ENSMUST00000039213.14	Ibtk	4.37122	4.7286	5.31487	7.47822	9.02319	6.66991	4.8049	7.72377	0.649119	0.0179716	0.392159
MSTRG.3917	ENSMUST00000166015.1	Thop1	0	0	0	0.575594	1.06267	0	0	0.546087	0.604794	0.0179699	0.392159
ENSMUSG00000083367.1	ENSMUST00000120076.1	Gm8806	1.59603	1.61533	1.5391	1.77186	1.78965	2.16014	1.58349	1.90722	0.911072	0.0180228	0.392187
MSTRG.10281	ENSMUST00000022057.8	Tppp	42.7546	37.0425	48.8755	78.4388	68.4121	65.9684	42.8909	70.9398	0.599173	0.0180032	0.392187
MSTRG.10521	ENSMUST00000062122.3	Cmya5	0.671844	0.605509	0.716169	0.952517	1.09076	0.797124	0.664507	0.946801	0.838609	0.0180246	0.392187
MSTRG.13324	ENSMUST00000037270.4	Fam91a1	11.7164	10.6558	10.3097	15.6407	13.7216	14.6587	10.894	14.6737	0.755835	0.0180217	0.392187
MSTRG.15031	ENSMUST00000131689.7	Zbtb20	0	0	0.004711	1.5164	0.605079	1.9896	0.00157	1.37036	0.470111	0.0180025	0.392187
MSTRG.31116	ENSMUST00000126292.7	Herc3	0	0.196428	0.699652	1.46236	1.86796	2.75086	0.298693	2.02706	0.461687	0.0179912	0.392187
MSTRG.28731	ENSMUST00000031167.5	Polr2b	10.5805	10.7481	15.1817	26.9696	23.9846	22.2438	12.1701	24.3993	0.507243	0.0180331	0.39226
MSTRG.29671	ENSMUST00000196698.4	Sfswap	0.039448	0	0.062283	0.737306	1.28186	0	0.03391	0.673056	0.574738	0.0180848	0.393271
MSTRG.34394	ENSMUST00000159642.1	Arrb1	1.86557	2.38006	2.10472	0.043729	0.699632	0.496178	2.11678	0.41318	2.30237	0.018112	0.393637
MSTRG.4196	ENSMUST00000117460.7	Tmcc3	0	0	0	0.658243	1.24128	0	0	0.633173	0.571145	0.01813	0.393802
MSTRG.18348	ENSMUST00000202057.3	Tcf4	0	0	0	0.609967	1.13905	0	0	0.583004	0.590027	0.018178	0.394501
MSTRG.40467	ENSMUST00000045748.6	Pdk3	7.57424	8.67824	9.99875	13.5421	14.632	13.5645	8.75041	13.9129	0.652178	0.0181874	0.394501
MSTRG.10757	ENSMUST00000117423.8	Kif2a	0	0	0	6.29901	1.92511	2.49316	0	3.57243	0.225259	0.0182446	0.395274
MSTRG.19823	ENSMUST00000128738.1	Phyh	0.956943	1.47452	1.77707	0.44723	0.534883	1.31921	1.40284	0.767106	1.51352	0.0182958	0.396044
MSTRG.40060	ENSMUST00000077569.10	Smarca1	0	0	0	2.54993	10.8826	12.5906	0	8.67437	0.138369	0.0183205	0.396353
MSTRG.4333	ENSMUST00000020049.8	Ccdc59	2.19383	3.10774	2.92515	4.92346	4.44847	5.2001	2.74224	4.85735	0.650932	0.0183156	0.396353
ENSMUSG00000045969.8	ENSMUST00000054399.5	Ing1	4.95224	4.37239	3.24363	3.52476	4.20783	0	4.18942	2.57753	1.31857	0.0183293	0.396429
MSTRG.27288	ENSMUST00000132700.1	Vps13d	0	0	0.131967	1.40634	0.716005	0.608834	0.043989	0.910393	0.532803	0.0183443	0.396589
MSTRG.25366	ENSMUST00000136266.1	Calb1	0.770124	0.685158	0.387154	0.064344	0.034042	0.05668	0.614145	0.051689	1.51588	0.0183787	0.397045
MSTRG.31704	ENSMUST00000204347.2	Magi1	1.48967	2.04785	1.81208	4.40691	4.00289	1.69856	1.7832	3.36945	0.589289	0.0183861	0.397085
MSTRG.6853	ENSMUST00000138384.7	Mapt	2.75683	1.20755	3.26614	0.075795	0.03258	0.132611	2.41017	0.080329	3.09789	0.018391	0.397085
MSTRG.17783	ENSMUST00000237475.1	Ctnna1	6.09714	3.27132	4.49735	0.951693	1.60196	0.825081	4.62194	1.12624	2.49865	0.0184015	0.397196
MSTRG.20748	MSTRG.20748.2	NA	0	0	0	1.04484	0.553079	0	0	0.532639	0.61046	0.0184119	0.397196
MSTRG.39086	ENSMUST00000190715.6	Cep70	0.429384	0	0	2.49943	1.29781	1.38915	0.143128	1.72879	0.402341	0.0184071	0.397196
MSTRG.970	ENSMUST00000189702.6	Atg9a	8.95521	3.26552	7.16108	0	0	4.59919	6.4606	1.53306	5.42845	0.0184508	0.397808
MSTRG.32855	ENSMUST00000003183.11	Ppp5c	15.5184	19.2045	16.9594	22.5079	23.6606	29.568	17.2274	25.2455	0.730517	0.0184636	0.397973
MSTRG.40337	ENSMUST00000114091.7	Mpp1	0	0	0	2.44491	10.5612	16.8033	0	9.93647	0.136314	0.0184696	0.397988
MSTRG.40201	ENSMUST00000239181.1	Gm4988	0	0	0.239318	0.266782	0.275038	1.15134	0.079773	0.564387	0.788408	0.0184781	0.398058
MSTRG.15716	ENSMUST00000024572.9	Rsph3b	0	0	0	2.2631	9.11697	10.0775	0	7.15252	0.158283	0.0185234	0.398492
MSTRG.16505	ENSMUST00000146451.7	2310061I04Rik	0.371155	0	0	0.979997	0.795031	0.229827	0.123718	0.668285	0.620652	0.0185271	0.398492
MSTRG.32555	ENSMUST00000036003.7	Klhl42	1.54186	2.06962	1.7391	3.31589	2.70479	3.60622	1.78352	3.20897	0.68129	0.0185283	0.398492
MSTRG.7924	MSTRG.7924.4	NA	0	0	0	0.782283	1.52599	0	0	0.769424	0.526287	0.0185172	0.398492
MSTRG.21164	ENSMUST00000046389.4	Rbm45	3.32636	2.53284	3.02016	5.84543	4.64083	5.12961	2.95978	5.20529	0.634733	0.0185716	0.399279
MSTRG.4462	ENSMUST00000218490.1	Cnot2	0	0	0	1.34065	2.91446	0	0	1.41837	0.38865	0.0185792	0.399329
MSTRG.17127	ENSMUST00000145910.8	Strn	6.85944	8.84004	10.3392	21.1026	16.9767	17.0499	8.67956	18.3764	0.493199	0.0186039	0.399584
MSTRG.3225	ENSMUST00000041438.6	Sesn1	6.80151	6.82525	3.65968	15.0619	17.0431	16.102	5.76215	16.069	0.379269	0.0186057	0.399584
MSTRG.16037	ENSMUST00000226398.1	Tsc2	0.474746	0	0.120775	1.12767	1.18107	0.257955	0.198507	0.855566	0.588475	0.0186302	0.399875
MSTRG.22096	MSTRG.22096.25	NA	0	0	0	0.992661	0.526797	0	0	0.506486	0.621752	0.0186309	0.399875
MSTRG.33571	ENSMUST00000006774.10	Gtf2h1	2.55968	2.08543	4.44361	8.15979	8.44205	10.6091	3.02957	9.07031	0.413178	0.0186372	0.399895
MSTRG.39627	ENSMUST00000181325.3	E530011L22Rik	0.172891	0.307508	0.162587	0.530742	0.656716	0.361773	0.214329	0.51641	0.778774	0.0186565	0.400197
MSTRG.37831	MSTRG.37831.7	NA	0	0.027987	0	0.502536	0.249859	1.7128	0.009329	0.821732	0.666324	0.0186874	0.400519
MSTRG.5504	ENSMUST00000020608.2	Ppp2ca	22.7368	20.968	25.9422	35.9461	32.4478	33.6667	23.2157	34.0202	0.690841	0.0187063	0.400811
MSTRG.9161	ENSMUST00000220758.1	Gpr137b-ps	4.26456	4.35962	3.948	3.26618	2.91781	3.58893	4.19073	3.25764	1.24485	0.0187137	0.400814
MSTRG.28052	ENSMUST00000114603.7	Eif2b4	0	0	0.621347	1.68566	2.36857	2.24067	0.207116	2.0983	0.392961	0.0187312	0.400992
MSTRG.29801	ENSMUST00000222613.1	Abhd11os	0.661033	0	0	1.74218	3.04898	0	0.220344	1.59705	0.416871	0.0188085	0.401677
MSTRG.10671	ENSMUST00000185767.6	Taf9	0.159874	0.535422	0.053608	3.10083	1.55557	3.73152	0.249635	2.79597	0.358932	0.0188877	0.402519
MSTRG.12200	ENSMUST00000022693.8	Bmp1	0	0	0	0.706363	1.36529	0	0	0.690551	0.551404	0.0189007	0.402519
MSTRG.21933	ENSMUST00000136450.1	Secisbp2l	0	0.008401	0.006667	0.359977	0.764945	0.441045	0.005023	0.521989	0.655913	0.0188921	0.402519
MSTRG.34152	ENSMUST00000032874.13	Sh3gl3	0	0	1.64559	6.36455	9.50481	8.79992	0.548529	8.22309	0.160145	0.0188689	0.402519
MSTRG.4872	ENSMUST00000132874.1	Mrps24	0	0	0	0.89769	1.80744	0	0	0.901711	0.489806	0.0189133	0.402537
MSTRG.26024	ENSMUST00000120095.7	Wdr31	0	0.234917	0.209151	1.18864	0.688778	1.19182	0.148023	1.02308	0.586771	0.0189263	0.40257
MSTRG.23117	ENSMUST00000185804.1	Mir124-2hg	0.984497	0.612827	1.24095	2.39211	2.21823	2.36714	0.946092	2.32582	0.584667	0.0189328	0.402593
MSTRG.17649	ENSMUST00000000430.13	Galnt1	0	0	0	5.18653	1.54865	4.7866	0	3.84059	0.23814	0.0189781	0.403332
MSTRG.14584	ENSMUST00000115645.9	Ranbp1	11.6503	14.5944	15.8947	21.9869	23.6253	24.0983	14.0465	23.2368	0.629091	0.0190202	0.403999
MSTRG.25808	ENSMUST00000155551.7	Dcaf10	1.34691	1.43203	1.97453	2.84774	2.60591	3.15055	1.58449	2.86807	0.6847	0.0190472	0.404346
MSTRG.21166	MSTRG.21166.11	NA	0.158575	0	0	1.83116	0.801146	1.5617	0.052858	1.398	0.454172	0.0190626	0.404543
MSTRG.27103	ENSMUST00000133438.1	Pithd1	1.31057	1.36968	2.91749	0.113804	0.195005	0.474845	1.86591	0.261218	2.36639	0.0191049	0.404778
MSTRG.14673	ENSMUST00000089925.9	Dgkg	2.4471	2.74778	3.89744	8.50169	6.08781	7.86503	3.03077	7.48484	0.485802	0.0191223	0.404887
MSTRG.29082	ENSMUST00000082121.8	Glmn	0	0	0	4.82731	1.93036	0	0	2.25256	0.297604	0.0191314	0.404887
MSTRG.38580	ENSMUST00000077879.6	Vps13c	6.14052	5.21545	5.82072	9.16568	7.79716	6.78243	5.72556	7.91509	0.729421	0.0191309	0.404887
ENSMUSG00000051451.6	ENSMUST00000061767.4	Crebzf	1.33429	1.1415	1.74322	2.45924	2.58881	2.72647	1.40634	2.59151	0.67767	0.0191492	0.404913
[truncated: 30,067 more rows]

## Sheet: top10
Top10 capture-seq candidates identified in the synapse RC and EXT RNA-seq
gene_id	transcript_id	ref_gene_name	SynRC1	SynRC2	SynRC3	SynEXT1	SynEXT2	SynEXT3	average_FPKM_SynRC	average_FPKM_SynEXT	Fold_change(SynEXT/SynRC)	pval_SynRC.vs.SynEXT	qval_SynRC.vs.SynEXT
MSTRG.11678	ENSMUST00000175096.1	Rpph1	575.998	567.438	766.21	664.911	615.531	985.86	636.549	755.434	1.18677	0.509285	0.703081
MSTRG.2041	ENSMUST00000162558.7	Gas5	41.1244	1.1666	19.5144	32.9878	41.0027	27.177	20.6018	33.7225	1.63687	0.380595	0.66781
MSTRG.21792	ENSMUST00000153581.1	Oip5os1	53.1402	35.8557	51.4724	63.9879	61.8385	50.3905	46.8227	58.739	1.2545	0.164	0.591559
MSTRG.241	ENSMUST00000190277.1	Gm28437	2460.89	2534.06	1679.06	1846.78	2289.5	2845.08	2224.67	2327.12	1.04605	0.994744	0.997571
MSTRG.25733	ENSMUST00000157463.1	Rmrp	679.218	822.434	624.005	845.608	583.838	1143.35	708.553	857.599	1.21035	0.703481	0.835183
MSTRG.30921	ENSMUST00000083011.1	Rny3	2278.41	3013.04	1284.03	756.206	940.199	1618.41	2191.83	1104.94	0.504118	0.108895	0.591559
MSTRG.30922	ENSMUST00000083767.1	Rny1	3088.17	3394.71	1820.95	1040.39	1251.6	2131.09	2767.94	1474.36	0.532655	0.0769378	0.591559
MSTRG.36055	ENSMUST00000211464.1	9330121K16Rik	8.00576	5.26835	11.7458	12.8489	11.111	7.3697	8.33996	10.4432	1.25219	0.356732	0.641949
MSTRG.38801	ENSMUST00000083103.1	Rn7sk	2338.28	4541.14	3784.45	3179.83	2594.12	4455.28	3554.62	3409.75	0.959243	0.610162	0.774315
MSTRG.8113	ENSMUST00000200291.1	Gm47305	9272.07	12899.3	8264.2	4870.41	5010.59	7948.4	10145.2	5943.13	0.585808	0.0372427	0.560475
