# Supplementary material for: Fear extinction is regulated by the activity of long noncoding RNAs at the synapse
Source: Nat Commun. 2023 Nov 22;14:7616. doi: 10.1038/s41467-023-43535-1 (PMC10665438; doi:10.1038/s41467-023-43535-1)
Supplement: Supplementary file 7 — Supplementary Data 4 [file 41467_2023_43535_MOESM7_ESM.xlsx]

## Sheet: All targets capture probes coor
Genomic coordinates for all captured regions in the lncRNA capture-seq
Chromosome	Start	End
chr1	3073308	3074309
chr1	3206993	3207371
chr1	3213388	3214016
chr1	3309423	3310080
chr1	3310083	3310477
chr1	3310483	3311029
chr1	3365718	3366623
chr1	3366633	3367544
chr1	3367548	3368508
chr1	3375453	3377239
chr1	3377263	3377792
chr1	3434288	3434547
chr1	3434573	3434732
chr1	3434738	3435396
chr1	3435413	3436250
chr1	3436288	3436766
chr1	3465003	3465291
chr1	3465328	3465900
chr1	3465913	3466309
chr1	3466323	3467199
chr1	3467208	3467323
chr1	3512378	3512626
chr1	3512633	3514565
chr1	3550988	3551514
chr1	3551518	3553338
chr1	3553343	3553912
chr1	3593493	3593617
chr1	3593628	3594002
chr1	3594038	3594250
chr1	3594323	3595515
chr1	3595558	3595658
chr1	3595683	3595965
chr1	3647303	3648256
chr1	3648298	3648484
chr1	3648533	3649231
chr1	3649238	3649532
chr1	3649568	3649822
chr1	3649858	3650505
chr1	3658748	3658984
chr1	3751943	3753044
chr1	3753063	3753691
chr1	3753708	3753922
chr1	3754133	3754352
chr1	3984111	3984247
chr1	3985396	3985480
chr1	3985616	3985695
chr1	4024511	4024761
chr1	4055876	4056218
chr1	4224371	4224711
chr1	4363271	4363454
chr1	4363496	4364361
chr1	4364366	4364886
chr1	4496531	4498730
chr1	4498736	4499322
chr1	4583051	4584083
chr1	4584116	4584717
chr1	4584876	4584950
chr1	4584971	4585096
chr1	4585106	4585213
chr1	4585421	4585618
chr1	4585876	4586309
chr1	4778096	4778323
chr1	4778616	4779114
chr1	4785716	4786493
chr1	4857196	4857883
chr1	4857916	4858270
chr1	4884361	4884717
chr1	4885001	4885244
chr1	4885446	4885603
chr1	4885731	4886194
chr1	4886356	4886735
chr1	4886891	4887006
chr1	4905711	4906872
chr1	4938571	4939263
chr1	4939271	4940624
chr1	4970775	4971117
chr1	4971550	4971896
chr1	4974530	4975892
chr1	4975940	4976020
chr1	4976075	4976164
chr1	4976175	4976844
chr1	5144535	5144832
chr1	5156865	5157194
chr1	5157200	5157458
chr1	5157480	5157604
chr1	5157610	5158391
chr1	5158420	5158498
chr1	5162980	5163318
chr1	5842965	5843094
chr1	5843100	5843257
chr1	5843290	5843458
chr1	5843725	5844312
chr1	5844450	5844575
chr1	5844635	5844750
chr1	6209805	6210028
chr1	6210105	6210174
chr1	6210175	6210402
chr1	6210510	6210819
chr1	6210820	6210908
chr1	6210930	6211067
chr1	6211080	6211553
chr1	6438430	6438598
chr1	6438620	6438785
chr1	6735175	6735471
chr1	6735510	6736974
chr1	6737020	6737558
chr1	6737655	6738192
chr1	6762360	6764105
chr1	6797430	6798044
chr1	6798175	6798422
chr1	6798460	6798585
chr1	6798680	6798755
chr1	6798790	6799082
chr1	6861160	6862522
chr1	6862545	6863015
chr1	6863030	6864133
chr1	7089195	7089406
chr1	7089465	7089863
chr1	7089875	7090205
chr1	7121115	7121357
chr1	7121385	7121681
chr1	7121685	7121794
chr1	7121850	7121932
chr1	7121940	7122087
chr1	7122095	7122313
chr1	7122315	7122385
chr1	7148040	7148962
chr1	7148975	7149742
chr1	7149810	7150048
chr1	7150100	7150480
chr1	7150780	7150964
chr1	7150975	7151575
chr1	7151630	7152193
chr1	7361689	7361905
chr1	7362049	7362352
chr1	7362419	7362591
chr1	7378689	7378775
chr1	7379049	7379172
chr1	7379329	7379438
chr1	7379854	7380131
chr1	7380154	7380319
chr1	7380369	7380673
chr1	7380744	7381141
chr1	7381914	7382082
chr1	7397649	7397901
chr1	7398189	7398611
chr1	7398729	7398829
chr1	8450887	8451663
chr1	8451667	8452203
chr1	8452232	8452451
chr1	8452472	8452625
chr1	8452762	8452969
chr1	8453297	8453545
chr1	8527737	8529900
chr1	8530027	8530439
chr1	8530462	8530874
chr1	8530892	8531285
chr1	8602822	8603399
chr1	8603527	8603656
chr1	8603657	8604808
chr1	8604917	8605451
chr1	8605602	8605684
chr1	8605702	8606038
chr1	8643717	8643982
chr1	8643987	8644333
chr1	8644347	8644519
chr1	8644537	8644947
chr1	8950227	8950416
chr1	8950427	8950553
chr1	8950572	8950687
chr1	8950717	8952430
chr1	9191055	9191345
chr1	9191350	9191619
chr1	9191635	9191753
chr1	9191770	9191920
chr1	9191995	9192114
chr1	9286910	9289372
chr1	9289390	9290189
chr1	9398385	9398551
chr1	9398600	9398894
chr1	9560790	9561130
chr1	9561170	9561568
chr1	9561570	9561748
chr1	9563535	9563924
chr1	9577990	9578109
chr1	9578120	9579084
chr1	9600400	9601375
chr1	9601395	9602709
chr1	9602715	9603656
chr1	9619470	9619723
chr1	9620890	9621153
chr1	9631020	9631230
chr1	9638280	9638363
chr1	9638550	9638793
chr1	9639160	9639402
chr1	9639485	9639571
chr1	9639590	9639670
chr1	9639840	9640015
chr1	9640030	9640130
chr1	9640135	9640263
chr1	9640270	9640604
chr1	9747575	9748145
chr1	9748165	9748556
chr1	9752380	9752618
chr1	9752735	9752992
chr1	9753175	9753743
chr1	9770585	9770851
chr1	9770945	9771191
chr1	9780269	9780481
chr1	9780664	9780853
chr1	9781439	9781663
chr1	9789599	9789839
chr1	9791104	9791548
chr1	9798104	9798303
chr1	9826929	9827239
chr1	9827244	9827342
chr1	9827429	9827869
chr1	9827909	9828264
chr1	9828279	9829081
chr1	9829104	9829182
chr1	9829194	9829486
chr1	9829509	9830122
chr1	9830144	9830341
chr1	9889164	9889287
chr1	9889294	9889440
chr1	9889534	9889781
chr1	9889784	9889892
chr1	9889929	9890241
chr1	9890279	9890492
chr1	9890994	9891293
chr1	9891429	9891813
chr1	9891869	9892266
chr1	9941589	9942023
chr1	9942049	9942588
chr1	9942594	9942755
chr1	9943619	9944124
chr1	9967234	9968008
chr1	9968044	9968744
chr1	10042789	10043134
chr1	10048819	10049045
chr1	10056939	10057998
chr1	10062184	10062321
chr1	10062439	10062522
chr1	10062529	10062778
chr1	10062779	10063474
chr1	10063479	10064044
chr1	10068764	10068844
chr1	10068854	10069270
chr1	10069389	10069555
chr1	10069559	10070119
chr1	10070149	10070370
chr1	10070504	10070595
chr1	10071119	10071671
chr1	10071759	10072344
chr1	10072514	10072689
chr1	10072699	10073795
chr1	10073824	10074244
chr1	10074504	10074841
chr1	10074969	10075187
chr1	10075229	10075501
chr1	10075524	10075739
chr1	10075779	10075908
chr1	10075924	10076169
chr1	10163509	10163617
chr1	10163629	10163743
chr1	10163779	10164609
chr1	10164619	10164858
chr1	10164894	10165323
chr1	10165324	10166543
chr1	10166634	10166855
chr1	10166869	10167317
chr1	10167744	10167899
chr1	10168084	10168194
chr1	10170149	10170300
chr1	10170784	10171181
chr1	10171499	10172115
chr1	10197144	10197594
chr1	10197614	10197858
chr1	10197869	10198116
chr1	10198119	10198237
chr1	10198279	10198438
chr1	10198454	10198839
chr1	10449184	10450123
chr1	10450754	10450822
chr1	10451339	10451647
chr1	10451659	10451771
chr1	10451899	10452057
chr1	10472464	10472980
chr1	10472999	10473573
chr1	10473704	10474192
chr1	10474199	10474541
chr1	10476464	10476667
chr1	10476699	10477173
chr1	10477644	10477914
chr1	10782384	10782913
chr1	10782979	10784081
chr1	10784094	10784446
chr1	10880199	10880328
chr1	10880334	10880458
chr1	10880824	10881028
chr1	10881994	10882209
chr1	11365019	11365095
chr1	11365099	11365896
chr1	11365914	11366089
chr1	11366334	11366437
chr1	11366699	11366896
chr1	11385674	11385865
chr1	11385944	11386249
chr1	11386719	11386957
chr1	11416839	11417262
chr1	11417274	11417799
chr1	11417824	11418834
chr1	11418989	11419279
chr1	11500166	11500513
chr1	11500516	11501331
chr1	11501366	11501576
chr1	11501601	11501997
chr1	11502011	11502321
chr1	11502331	11502990
chr1	11503021	11503447
chr1	11704176	11704489
chr1	11704831	11704986
chr1	11705096	11705470
chr1	11705476	11705845
chr1	11705866	11706005
chr1	11706161	11706359
chr1	11845436	11846234
chr1	11846266	11846603
chr1	11879706	11879807
chr1	11879811	11880504
chr1	12668523	12669097
chr1	12670268	12671242
chr1	12671243	12671396
chr1	12671423	12671587
chr1	12671623	12672731
chr1	12672778	12673145
chr1	12743773	12743985
chr1	12744103	12744519
chr1	12744568	12745546
chr1	12745568	12745855
chr1	12745898	12746054
chr1	12880656	12880910
chr1	12973216	12973439
chr1	13004511	13004897
chr1	13145351	13145990
chr1	13146026	13146605
chr1	13168001	13168139
chr1	13168141	13168818
chr1	13177451	13177516
chr1	13177631	13177740
chr1	13177766	13178062
chr1	13178421	13178728
chr1	13178751	13179159
chr1	13179166	13179295
chr1	13179301	13179787
chr1	13234856	13236443
chr1	13289821	13290479
chr1	13297026	13297324
chr1	13297331	13297421
chr1	13297471	13297726
chr1	13297741	13297913
chr1	13297961	13298271
chr1	13298316	13298560
chr1	13298686	13298776
chr1	13343576	13343683
chr1	13343696	13343859
chr1	13343881	13344513
chr1	13344816	13345658
chr1	13345666	13345923
chr1	13345941	13346260
chr1	13346406	13347792
chr1	13348441	13348710
chr1	13348711	13349144
chr1	13354481	13354752
chr1	13354771	13355253
chr1	13355276	13355375
chr1	13355386	13355582
chr1	13355636	13355810
chr1	13355981	13356732
chr1	13427376	13427636
chr1	13427646	13427853
chr1	13427876	13429293
chr1	13576047	13576164
chr1	13576497	13576901
chr1	13576907	13577827
chr1	13616747	13616853
chr1	13616882	13616957
chr1	13641402	13641568
chr1	13641572	13642610
chr1	13774453	13775475
chr1	13775483	13776016
chr1	13846868	13847156
chr1	13847188	13847462
chr1	13847468	13847759
chr1	13847813	13849117
chr1	13849443	13850102
chr1	14109173	14109739
chr1	14109758	14110420
chr1	14110433	14110828
chr1	14110833	14112539
chr1	14112553	14112628
chr1	14112648	14112768
chr1	14255478	14255890
chr1	14374218	14374788
chr1	14775398	14775673
chr1	14776478	14777453
chr1	14777818	14778166
chr1	14778738	14779052
chr1	14788603	14789858
chr1	14789868	14790478
chr1	14790638	14790723
chr1	14790773	14792958
chr1	15364233	15365395
chr1	15365408	15365517
chr1	15450643	15452201
chr1	15452203	15452338
chr1	15484308	15484870
chr1	15484973	15485289
chr1	15556168	15556335
chr1	15556913	15558203
chr1	15558218	15558340
chr1	15570578	15571287
chr1	15586308	15586744
chr1	15586748	15587426
chr1	15587548	15587667
chr1	15587768	15587980
chr1	15716798	15717008
chr1	15717028	15717703
chr1	15717718	15718196
chr1	15718198	15718492
chr1	15718493	15718620
chr1	15718633	15719080
chr1	15847758	15848643
chr1	15853238	15853833
chr1	15853838	15854265
chr1	15854273	15855122
chr1	15855138	15855216
chr1	15855283	15855957
chr1	15855973	15856066
chr1	15856133	15856521
chr1	16108213	16108606
chr1	16110503	16110725
chr1	16208128	16208571
chr1	16208718	16209483
chr1	16209498	16209563
chr1	16209598	16209910
chr1	16209988	16210414
chr1	16241863	16242203
chr1	16309448	16310498
chr1	16310553	16311014
chr1	16311088	16311720
chr1	16383273	16383369
chr1	16383653	16383743
chr1	16383768	16385460
chr1	16545888	16546017
chr1	16546038	16546229
chr1	16546233	16546502
chr1	16546543	16546941
chr1	16547148	16547484
chr1	16547503	16547777
chr1	16548038	16548204
chr1	16548208	16548449
chr1	16548473	16548659
chr1	16548813	16548929
chr1	16548933	16549367
chr1	16551113	16551467
chr1	16551558	16551680
chr1	16551758	16551951
chr1	16551973	16552447
chr1	16565968	16566308
chr1	16566373	16566669
chr1	16566703	16566968
chr1	16567128	16567648
chr1	16567693	16567806
chr1	16585703	16585897
chr1	16585923	16587428
chr1	16587438	16587843
chr1	16587868	16588492
chr1	16588493	16588569
chr1	16588578	16588782
chr1	16588833	16589572
chr1	16589608	16589740
chr1	16589753	16589877
chr1	16598508	16598804
chr1	16599133	16599601
chr1	16599608	16599723
chr1	16604583	16604697
chr1	16604703	16604898
chr1	16618473	16619662
chr1	16619688	16621556
chr1	16657498	16657968
chr1	16657978	16658310
chr1	16658673	16658825
chr1	16658833	16659356
chr1	16659488	16659572
chr1	16659978	16660177
chr1	16660513	16660604
chr1	16661973	16662229
chr1	16687698	16688045
chr1	16688153	16688809
chr1	16688828	16689029
chr1	16930898	16931457
chr1	16931463	16931592
chr1	16931598	16931853
chr1	17038393	17039285
chr1	17039308	17040202
chr1	17040203	17040316
chr1	17098548	17099395
chr1	17099403	17099467
chr1	17099483	17099864
chr1	17099883	17100805
chr1	17119708	17120491
chr1	17168588	17169153
chr1	17169208	17169677
chr1	17169763	17170165
chr1	17171713	17171873
chr1	17171893	17172008
chr1	17172648	17173083
chr1	17591463	17592323
chr1	17592333	17592494
chr1	17592678	17592931
chr1	17593033	17593374
chr1	17594268	17594790
chr1	17614993	17615384
chr1	17621638	17621932
chr1	17621948	17623075
chr1	17636983	17637152
chr1	17637353	17637588
chr1	17637613	17637964
chr1	17638008	17638092
chr1	17638143	17638307
chr1	17638313	17638784
chr1	17638818	17639466
chr1	17639523	17639649
chr1	17639683	17640587
chr1	17640633	17640789
chr1	17640828	17641062
chr1	17675953	17677174
chr1	17692878	17692967
chr1	17693278	17693354
chr1	17693373	17693560
chr1	17693603	17693801
chr1	17693803	17694096
chr1	17694118	17694522
chr1	17694533	17695428
chr1	17695443	17696112
chr1	17696148	17697159
chr1	17707568	17707822
chr1	17709678	17709971
chr1	17724423	17724682
chr1	17724898	17727010
chr1	17727023	17727654
chr1	18010458	18010638
chr1	18010783	18010958
chr1	18011198	18011304
chr1	18011308	18011567
chr1	18209968	18210272
chr1	18223418	18223536
chr1	18223538	18223664
chr1	18307918	18308120
chr1	18313553	18313842
chr1	18313848	18314227
chr1	18609084	18609347
chr1	18617399	18617745
chr1	18689393	18689512
chr1	18689533	18689641
chr1	18851038	18851697
chr1	19063248	19063598
chr1	19065008	19065118
chr1	19075038	19075521
chr1	19104593	19104897
chr1	19218193	19218454
chr1	19218498	19218788
chr1	19219188	19219344
chr1	19219373	19219682
chr1	19219788	19220048
chr1	19220053	19220528
chr1	19220533	19221245
chr1	19614184	19614363
chr1	19614394	19615724
chr1	19615794	19616803
chr1	19930226	19930382
chr1	19943921	19944166
chr1	19955916	19956303
chr1	20062106	20062183
chr1	20062511	20062631
chr1	20062666	20062828
chr1	20062856	20063328
chr1	20063346	20063585
chr1	20063881	20064537
chr1	20066076	20066293
chr1	20066316	20066473
chr1	20355595	20356024
chr1	20356380	20356536
chr1	20356545	20356760
chr1	20381020	20381270
chr1	20391810	20392346
chr1	20669805	20670055
chr1	20670890	20671184
chr1	20682655	20682983
chr1	20714285	20714815
chr1	20888615	20889178
chr1	20889415	20889676
chr1	20889755	20890010
chr1	20890100	20890270
chr1	20890280	20890481
chr1	20908745	20908859
chr1	20908920	20909997
chr1	20910000	20910085
chr1	20910145	20910577
chr1	20910595	20910755
chr1	20910760	20910961
chr1	20911040	20911178
chr1	20911180	20911710
chr1	20911725	20912065
chr1	20996245	20996443
chr1	20996455	20996942
chr1	20996970	20997323
chr1	20997325	20997617
chr1	20997630	20998296
chr1	20998310	20998434
chr1	20998445	20998583
chr1	20998590	20999899
chr1	20999920	21000414
chr1	21166365	21166611
chr1	21187235	21187662
chr1	21234775	21234970
chr1	21235010	21235133
chr1	21235135	21236193
chr1	21236365	21236833
chr1	21253450	21253715
chr1	21253780	21253864
chr1	21253950	21254042
chr1	21254080	21254553
chr1	21254740	21255258
chr1	21255265	21255381
chr1	21255415	21255569
chr1	21255580	21256298
chr1	21454605	21454973
chr1	21454995	21456598
chr1	21456615	21457022
chr1	21804105	21804780
chr1	21804800	21805047
chr1	21805080	21805198
chr1	21805215	21806070
chr1	21806365	21806863
chr1	21806895	21807002
chr1	21826780	21827395
chr1	21827455	21828080
chr1	21828100	21828350
chr1	21828370	21828818
chr1	21828825	21828899
chr1	21828910	21828988
chr1	21838865	21839308
chr1	21839385	21839632
chr1	21839680	21839850
chr1	21839855	21840194
chr1	21845100	21845649
chr1	21845790	21846586
chr1	21846600	21846772
chr1	21846775	21846999
chr1	21847020	21847316
chr1	21856840	21857300
chr1	21857315	21857482
chr1	21857505	21857832
chr1	21860210	21860399
chr1	21860405	21861559
chr1	21897770	21898257
chr1	21898795	21898912
chr1	21905030	21905723
chr1	21905735	21906178
chr1	21906225	21906517
chr1	21906525	21906684
chr1	21906720	21906938
chr1	21906960	21907461
chr1	21907510	21907809
chr1	21907850	21907961
chr1	21920995	21921626
chr1	21941450	21941710
chr1	21941720	21942082
chr1	21942100	21944035
chr1	21944060	21944281
chr1	21944505	21945514
chr1	21949635	21949857
chr1	21949940	21950020
chr1	21950030	21950139
chr1	21950140	21951289
chr1	21951305	21951903
chr1	21952100	21952590
chr1	21952605	21953095
chr1	21953210	21953472
chr1	21953810	21954242
chr1	21954265	21954427
chr1	22237735	22237909
chr1	22237915	22238168
chr1	22297055	22297826
chr1	22297920	22298664
chr1	22338795	22339394
chr1	22339395	22340218
chr1	22340320	22340623
chr1	22392045	22392251
chr1	22392265	22392690
chr1	22392755	22392914
chr1	22392915	22393113
chr1	22393120	22393327
chr1	22393330	22393988
chr1	22394045	22394581
chr1	22505430	22506308
chr1	22506335	22508732
chr1	22508795	22509020
chr1	22693254	22694698
chr1	22728714	22728841
chr1	22728894	22729240
chr1	22729254	22730649
chr1	22730689	22731152
chr1	22731274	22731623
chr1	22731999	22732478
chr1	22763774	22764073
chr1	22764079	22764585
chr1	22890974	22891273
chr1	22900534	22900646
chr1	22903314	22903572
chr1	22903829	22904169
chr1	22904189	22905084
chr1	22914949	22915283
chr1	23011809	23012146
chr1	23048219	23048592
chr1	23048594	23048718
chr1	23048734	23049396
chr1	23049399	23049480
chr1	23049709	23049780
chr1	23049869	23050198
chr1	23061264	23061653
chr1	23173079	23173333
chr1	23209264	23209527
chr1	23209609	23209758
chr1	23209764	23210303
chr1	23214579	23215068
chr1	23215074	23215190
chr1	23215199	23215818
chr1	23235511	23235719
chr1	23262151	23262540
chr1	23262551	23262671
chr1	23262676	23263201
chr1	23263216	23264015
chr1	23264021	23264759
chr1	23277766	23278047
chr1	23278111	23278982
chr1	23391696	23392035
chr1	23392056	23392223
chr1	23392226	23393064
chr1	23397471	23397813
chr1	23398106	23398325
chr1	23398366	23398653
chr1	23765096	23765169
chr1	23765186	23765611
chr1	23866291	23866503
chr1	23866516	23867135
chr1	23867151	23867674
chr1	23867681	23868794
chr1	23896501	23896606
chr1	23896686	23896796
chr1	23896806	23896892
chr1	23896896	23897517
chr1	23897521	23897838
chr1	23897866	23897971
chr1	23898131	23898380
chr1	23898401	23898742
chr1	23898846	23899140
chr1	23899141	23899349
chr1	23899436	23899530
chr1	23899571	23900339
chr1	23977641	23978281
chr1	23978376	23978721
chr1	24020041	24020252
chr1	24020256	24021606
chr1	24062956	24063567
chr1	24100561	24100891
chr1	24100936	24101134
chr1	24101151	24101227
chr1	24101346	24101433
chr1	24101451	24103437
chr1	24441491	24442168
chr1	24442176	24442342
chr1	24442351	24442517
chr1	24442611	24442813
chr1	24442876	24443330
chr1	24443341	24443690
chr1	24443701	24444130
chr1	24458991	24459074
chr1	24459091	24459353
chr1	24459356	24460842
chr1	24460881	24461096
chr1	24461136	24461386
chr1	24461506	24462385
chr1	24687711	24687840
chr1	24687886	24688125
chr1	24688256	24688419
chr1	24688446	24688526
chr1	24688596	24688686
chr1	24689066	24689178
chr1	24689446	24690304
chr1	24963136	24963750
chr1	24963921	24964057
chr1	24964066	24964159
chr1	25203436	25203644
chr1	25203901	25205235
chr1	25205251	25205451
chr1	25205461	25205705
chr1	25238351	25239274
chr1	25239316	25240010
chr1	25240011	25240319
chr1	25240321	25240393
chr1	25240466	25240729
chr1	25240731	25240848
chr1	25284221	25284481
chr1	25284496	25284707
chr1	25284731	25285114
chr1	25285141	25285214
chr1	25296501	25297955
chr1	25297956	25298419
chr1	25298426	25299830
chr1	25314266	25314706
chr1	25314746	25315605
chr1	25315641	25315798
chr1	25315826	25316668
chr1	25316676	25317076
chr1	25317086	25317551
chr1	25317581	25317743
chr1	25325971	25326541
chr1	25326581	25326928
chr1	25326936	25327333
chr1	25327346	25327558
chr1	25327561	25327772
chr1	25327781	25328163
chr1	25328186	25328445
chr1	25345881	25346019
chr1	25346031	25346242
chr1	25346291	25346974
chr1	25346991	25347153
chr1	25347166	25347380
chr1	25347431	25348318
chr1	25348351	25349048
chr1	25362561	25364004
chr1	25364146	25364719
chr1	25364761	25365352
chr1	25365366	25365724
chr1	25608176	25608733
chr1	25608741	25610354
chr1	25610376	25610990
chr1	25614861	25615064
chr1	25620321	25620763
chr1	25620766	25621105
chr1	25621166	25621505
chr1	25621516	25623176
chr1	25672231	25672904
chr1	25672911	25674315
chr1	25674341	25674953
chr1	25675031	25676140
chr1	25676186	25676309
chr1	25686116	25686546
chr1	25686561	25686670
chr1	25686691	25686805
chr1	25687096	25688594
chr1	25688606	25688693
chr1	25688796	25689132
chr1	25689156	25689320
chr1	25689371	25689452
chr1	25689701	25689781
chr1	25689786	25690123
chr1	25690181	25690703
chr1	25690721	25690960
chr1	25690981	25691456
chr1	25722034	25722189
chr1	25722279	25722550
chr1	25722554	25723119
chr1	25723154	25723360
chr1	25723394	25723457
chr1	25723469	25723715
chr1	25723749	25723947
chr1	25723949	25724041
chr1	25724079	25724243
chr1	25724284	25724367
chr1	25724404	25724704
chr1	25735319	25735559
chr1	25735594	25735769
chr1	25735934	25736008
chr1	25736049	25736177
chr1	25736189	25736353
chr1	25736449	25736541
chr1	25736649	25736728
chr1	25736829	25736897
chr1	25737054	25737136
chr1	25737144	25737273
chr1	25737369	25737450
chr1	25737474	25737546
chr1	25737589	25737814
chr1	25737829	25738028
chr1	25738089	25738193
chr1	25738219	25738395
chr1	25755269	25756199
chr1	25756229	25756402
chr1	25756529	25756831
chr1	25756849	25757141
chr1	25757194	25757483
chr1	25757509	25758250
chr1	25775684	25777344
chr1	25777389	25777913
chr1	25777914	25778615
chr1	25778624	25780347
chr1	25797229	25797398
chr1	25797399	25797817
chr1	25797819	25798500
chr1	25798544	25799815
chr1	25799849	25800436
chr1	25800454	25800612
chr1	25800669	25800921
chr1	25804099	25804694
chr1	25804699	25804798
chr1	25804814	25805954
chr1	25806034	25806561
chr1	25806569	25807394
chr1	25808969	25809055
chr1	25809309	25809416
chr1	25809494	25809968
chr1	25824384	25824778
chr1	26195058	26196172
chr1	26528848	26529238
chr1	26650133	26651372
chr1	26820313	26820631
chr1	27490987	27491607
chr1	27883937	27884137
chr1	27892992	27893421
chr1	27900357	27900739
chr1	27900757	27902235
chr1	27963282	27963855
chr1	28436517	28436903
chr1	28460372	28460438
chr1	28460447	28460554
chr1	28570177	28570429
chr1	28570442	28571096
chr1	28571342	28571417
chr1	28571757	28572291
chr1	28622932	28623141
chr1	28768242	28768466
chr1	28776052	28776261
chr1	28780267	28781071
chr1	28781117	28781202
chr1	28810387	28810628
chr1	28810727	28811468
chr1	28948277	28948860
chr1	29078936	29079003
chr1	29079021	29079576
chr1	29079606	29080599
chr1	29080671	29081193
chr1	29399877	29400409
chr1	29443122	29443211
chr1	29443317	29443405
chr1	29443452	29443528
chr1	29443602	29443691
chr1	29443927	29444188
chr1	29444592	29444706
chr1	29444957	29445174
chr1	29445422	29445532
chr1	29445762	29445858
chr1	29446782	29447107
chr1	29447122	29447784
chr1	29484432	29484598
chr1	29484842	29484998
chr1	29537572	29538245
chr1	30176073	30176415
chr1	30179053	30179262
chr1	30619612	30620152
chr1	30620202	30620308
chr1	30633702	30634064
chr1	30634862	30635072
chr1	30650477	30650729
chr1	30718487	30719198
chr1	30719552	30719893
chr1	30833507	30833909
chr1	30833917	30833987
chr1	30834022	30834632
chr1	30834647	30834765
chr1	30834777	30835457
chr1	30835467	30836473
chr1	30865422	30866366
chr1	30866367	30866660
chr1	30866667	30866840
chr1	30867027	30868494
chr1	30872682	30873486
chr1	30875482	30876461
chr1	30876917	30877111
chr1	30877377	30878225
chr1	30949902	30950199
chr1	31019131	31019725
chr1	31020766	31020987
chr1	31043761	31043836
chr1	31043851	31043931
chr1	31043946	31044398
chr1	31044446	31044824
chr1	31047711	31047815
chr1	31096281	31096492
chr1	31096781	31096902
chr1	31096926	31097005
chr1	31097011	31097126
chr1	31097151	31097400
chr1	31117046	31117311
chr1	31135956	31137562
chr1	31137676	31137854
chr1	31137891	31138073
chr1	31138076	31138363
chr1	31143826	31144048
chr1	31149566	31149902
chr1	31149911	31150125
chr1	31639957	31640252
chr1	31684252	31685323
chr1	32419402	32419607
chr1	32420452	32420862
chr1	32420907	32420983
chr1	32421012	32421305
chr1	32421352	32422114
chr1	32473702	32474213
chr1	32474287	32474836
chr1	32474837	32475045
chr1	32475057	32475503
chr1	32492017	32492635
chr1	32493047	32493491
chr1	32493567	32493979
chr1	32493982	32495440
chr1	32495532	32495772
chr1	32496422	32497208
chr1	32497212	32497359
chr1	32497362	32498059
chr1	32524092	32524286
chr1	32524307	32525223
chr1	32525242	32525782
chr1	32525852	32526145
chr1	32526167	32526323
chr1	32526382	32526484
chr1	32526497	32526919
chr1	32539027	32539271
chr1	32539307	32540050
chr1	32540107	32540273
chr1	32540292	32541085
chr1	32541127	32541291
chr1	32541297	32541724
chr1	32541802	32542328
chr1	32685312	32685561
chr1	32702507	32703343
chr1	32703432	32704381
chr1	32704722	32705365
chr1	32711112	32711695
chr1	32711707	32712704
chr1	32967477	32967822
chr1	32967952	32968155
chr1	32968167	32968256
chr1	32968267	32968464
chr1	32968502	32969442
chr1	32969467	32969619
chr1	32969642	32969976
chr1	32969982	32970606
chr1	32970647	32971152
chr1	32971257	32971332
chr1	32971407	32972007
chr1	32972027	32972534
chr1	33043917	33044404
chr1	33269517	33269851
chr1	33613677	33613834
chr1	33613837	33614910
chr1	33614912	33615029
chr1	33615032	33615182
chr1	33615277	33616720
chr1	33620867	33621387
chr1	33621447	33621664
chr1	33621782	33621895
chr1	33621987	33622226
chr1	33622227	33622525
chr1	33622527	33622721
chr1	33622862	33623077
chr1	33623102	33623220
chr1	33623267	33623391
chr1	33627177	33627920
chr1	33671912	33672656
chr1	33672682	33673082
chr1	33673107	33674217
chr1	33747952	33748388
chr1	33792126	33792765
chr1	33792766	33792928
chr1	33793011	33793843
chr1	33793951	33794329
chr1	33794336	33794816
chr1	33794871	33794952
chr1	33795021	33795143
chr1	33795166	33795254
chr1	33795321	33795833
chr1	33795846	33796343
chr1	33796501	33796570
chr1	33796581	33796942
chr1	33796961	33797179
chr1	33797201	33797846
chr1	33889626	33890230
chr1	33890256	33890794
chr1	33890886	33891135
chr1	33922466	33923135
chr1	33923176	33923693
chr1	33923786	33923953
chr1	33923961	33924365
chr1	33924461	33924879
chr1	34018636	34019369
chr1	34019376	34019781
chr1	34019821	34019948
chr1	34019956	34020952
chr1	34032026	34032477
chr1	34032686	34032839
chr1	34032846	34033811
chr1	34165776	34167140
chr1	34169071	34169327
chr1	34177856	34178325
chr1	34269831	34270627
chr1	34270711	34271190
chr1	34338176	34338745
chr1	34338761	34338936
chr1	34339076	34339647
chr1	34339681	34339779
chr1	34339786	34340032
chr1	34340041	34340227
chr1	34340346	34340472
chr1	34415701	34415922
chr1	34415936	34416002
chr1	34416016	34416256
chr1	34416351	34416461
chr1	34416596	34416765
chr1	34417036	34417131
chr1	34417226	34417350
chr1	34463871	34464132
chr1	34464346	34464932
chr1	34464936	34465212
chr1	34465216	34465289
chr1	34465391	34465784
chr1	34465806	34466108
chr1	34466151	34466500
chr1	34466566	34466651
chr1	34466656	34466740
chr1	34468751	34468992
chr1	34469216	34469424
chr1	34469606	34470161
chr1	34470166	34470411
chr1	34477296	34477634
chr1	34480166	34480292
chr1	34480526	34480824
chr1	34484726	34484972
chr1	34485426	34485671
chr1	34579136	34579635
chr1	34640326	34640554
chr1	34642296	34642559
chr1	34642966	34643258
chr1	34740521	34740801
chr1	34740831	34741084
chr1	34741086	34741562
chr1	34756026	34756622
chr1	34757186	34757485
chr1	34757496	34758238
chr1	34758246	34758614
chr1	34758621	34758823
chr1	34758871	34759181
chr1	34809286	34811966
chr1	34823461	34823753
chr1	34823846	34823945
chr1	34823971	34824070
chr1	34824086	34824605
chr1	34824661	34825384
chr1	34825456	34825838
chr1	34825876	34825955
chr1	34826056	34826565
chr1	35879771	35880022
chr1	35880611	35881156
chr1	36002951	36003303
chr1	36003321	36003478
chr1	36003696	36003925
chr1	36010986	36011252
chr1	36011571	36011910
chr1	36029586	36029689
chr1	36029836	36031037
chr1	36130966	36131583
chr1	36131961	36132391
chr1	36132811	36132942
chr1	36132996	36133421
chr1	36134601	36134890
chr1	36135381	36136162
chr1	36136166	36136370
chr1	36136386	36136495
chr1	36136516	36137195
chr1	36137211	36137434
chr1	36137611	36137857
chr1	36137861	36138545
chr1	36138606	36138728
chr1	36305996	36307159
chr1	36307161	36307717
chr1	36307826	36308338
chr1	36308376	36309573
chr1	36309601	36310339
chr1	36310341	36310727
chr1	36310906	36311612
chr1	36311616	36311708
chr1	36311736	36311992
chr1	36312011	36312587
chr1	36332636	36333021
chr1	36333031	36333466
chr1	36349681	36350027
chr1	36350221	36350284
chr1	36350401	36350515
chr1	36350571	36350721
chr1	36361621	36361833
chr1	36361861	36361976
chr1	36362031	36362269
chr1	36362361	36362657
chr1	36362946	36363503
chr1	36412516	36413012
chr1	36414866	36415057
chr1	36415506	36415709
chr1	36416391	36416644
chr1	36416861	36417018
chr1	36417291	36417595
chr1	36417681	36417973
chr1	36419536	36419827
chr1	36420116	36420443
chr1	36420511	36421032
chr1	36421056	36421295
chr1	36421431	36421906
chr1	36473896	36475006
chr1	36475071	36475546
chr1	36475551	36475890
chr1	36475911	36476111
chr1	36490236	36490768
chr1	36490811	36491191
chr1	36491196	36491362
chr1	36491416	36491499
chr1	36491511	36491937
chr1	36491961	36492989
chr1	36514346	36514430
chr1	36514486	36514617
chr1	36514621	36515255
chr1	36515256	36515566
chr1	36515571	36515801
chr1	36515946	36516085
chr1	36516096	36517321
chr1	36557626	36559674
chr1	36564216	36564467
chr1	36564741	36565572
chr1	36714471	36715001
chr1	36738991	36739562
chr1	36739726	36740301
chr1	36744386	36744705
chr1	36905761	36905873
chr1	36906041	36906176
chr1	36906271	36906895
chr1	36906896	36906969
chr1	36906981	36907185
chr1	36907191	36907484
chr1	36907536	36908103
chr1	36908111	36908452
chr1	36908496	36909478
chr1	36909526	36909613
chr1	36909676	36910214
chr1	36910401	36910503
chr1	36910766	36910921
chr1	36911091	36911215
chr1	36911216	36911380
chr1	36914201	36915159
chr1	36915241	36915775
chr1	36915881	36916276
chr1	36916301	36916458
chr1	36916466	36916583
chr1	37132191	37132320
chr1	37132346	37132437
chr1	37132496	37132754
chr1	37132796	37133310
chr1	37197676	37197931
chr1	37203206	37203416
chr1	37299306	37299481
chr1	37299496	37299698
chr1	37330991	37331390
chr1	37331426	37331552
chr1	37333466	37333905
chr1	37333991	37334243
chr1	37485781	37486116
chr1	37486316	37486484
chr1	37486491	37486779
chr1	37486806	37486885
chr1	37486896	37486972
chr1	37486996	37488489
chr1	37509531	37509800
chr1	37509836	37511091
chr1	37511246	37511408
chr1	37511411	37511488
chr1	37511501	37512462
chr1	37512471	37512877
chr1	37512886	37513179
chr1	37614186	37614399
chr1	37614886	37615402
chr1	37659656	37660221
chr1	37660656	37661093
chr1	37661096	37661740
chr1	37661776	37661917
chr1	37662046	37662305
chr1	37662316	37662625
chr1	37865226	37865569
chr1	37868526	37869426
chr1	37869436	37870271
chr1	37870551	37870661
chr1	37870816	37870900
chr1	37870951	37871038
chr1	37871166	37871381
chr1	37890566	37890798
chr1	37890806	37891162
chr1	37935566	37935723
chr1	37948581	37948893
chr1	37949701	37951357
chr1	37951431	37951568
chr1	37951641	37951799
chr1	37951801	37952184
chr1	37952191	37952428
chr1	37952446	37952840
chr1	37953341	37953535
chr1	37953801	37954140
chr1	38014201	38014790
chr1	38014841	38015141
chr1	38015176	38016518
chr1	38016531	38016740
chr1	38131996	38132212
chr1	38143951	38144204
chr1	38145151	38145401
chr1	38157396	38157717
chr1	38157731	38158083
chr1	38158161	38158335
chr1	38158506	38158765
chr1	38159126	38159342
chr1	38159681	38159881
chr1	38189481	38190497
chr1	38190511	38190724
chr1	38190961	38191071
chr1	38247926	38248673
chr1	38248686	38249232
chr1	38305456	38305526
chr1	38305546	38306501
chr1	38306531	38306732
chr1	38306756	38307414
chr1	38307421	38308507
chr1	38322271	38322563
chr1	38374141	38374360
chr1	38374441	38374817
chr1	38374826	38375136
chr1	38375266	38375870
chr1	38384876	38385209
chr1	38388761	38388973
chr1	38389226	38389449
chr1	38389506	38390252
chr1	38390751	38391198
chr1	38393536	38393978
chr1	38396266	38396571
chr1	38396611	38397002
chr1	38397406	38397969
chr1	38417696	38419392
chr1	38419501	38419798
chr1	38419811	38420662
chr1	38420671	38421237
chr1	38509236	38509343
chr1	38509406	38510363
chr1	38510391	38510951
chr1	38530461	38530800
chr1	38530806	38531901
chr1	38531956	38532156
chr1	38532276	38532618
chr1	38532896	38533387
chr1	38554281	38554801
chr1	38554846	38555165
chr1	38555181	38555350
chr1	38555381	38555778
chr1	38555851	38556185
chr1	38556196	38556404
chr1	38593901	38594661
chr1	38594671	38594945
chr1	38594981	38595803
chr1	38595811	38596362
chr1	38618561	38619178
chr1	38619216	38619984
chr1	38619991	38620145
chr1	38620151	38620438
chr1	38620446	38621796
chr1	38621816	38622939
chr1	38622961	38623077
chr1	38623111	38623311
chr1	38767146	38767716
chr1	38887881	38888494
chr1	38888506	38888724
chr1	38888811	38889552
chr1	38889691	38890112
chr1	38890626	38890824
chr1	38890906	38891072
chr1	38891116	38891405
chr1	38891411	38891809
chr1	38891876	38892178
chr1	38892361	38894732
chr1	38894881	38895123
chr1	38895131	38895506
chr1	38895511	38896052
chr1	38897816	38898020
chr1	38898026	38898356
chr1	38985526	38985840
chr1	38985851	38986954
chr1	38986961	38987698
chr1	38992596	38992738
chr1	38992751	38992889
chr1	38992891	38993083
chr1	38993146	38993493
chr1	38993506	38993737
chr1	38993776	38994277
chr1	39043411	39043532
chr1	39048561	39048752
chr1	39048836	39049131
chr1	39056171	39057347
chr1	39057386	39057676
chr1	39080156	39080503
chr1	39196091	39196442
chr1	39216171	39216788
chr1	39332161	39332407
chr1	39336431	39336944
chr1	39547496	39547707
chr1	39548866	39549178
chr1	39650104	39651476
chr1	39655384	39655552
chr1	39655604	39655695
chr1	39655709	39655903
chr1	39655944	39656578
chr1	39656629	39657469
chr1	39842349	39842609
chr1	39843929	39844156
chr1	39845149	39845406
chr1	39845604	39845891
chr1	39845924	39846443
chr1	39846499	39846581
chr1	39846594	39846710
chr1	39846744	39846991
chr1	39847204	39847402
chr1	39847714	39847834
chr1	39847849	39848241
chr1	39870319	39870586
chr1	39933139	39933436
chr1	39955774	39956174
chr1	39956679	39957167
chr1	39957179	39957652
chr1	39957869	39958933
chr1	39958934	39959658
chr1	39959709	39960276
chr1	39974424	39974954
chr1	39975159	39975358
chr1	39975359	39975735
chr1	40049049	40049498
chr1	40049549	40049694
chr1	40049709	40050410
chr1	40076214	40076623
chr1	40084864	40085332
chr1	40085579	40085919
chr1	40088434	40089945
chr1	40089964	40091610
chr1	40239654	40240045
chr1	40240049	40240223
chr1	40240249	40240402
chr1	40240414	40241484
chr1	40583019	40583133
chr1	40583229	40583685
chr1	40583779	40584646
chr1	40584674	40585353
chr1	40585379	40585761
chr1	40585804	40586511
chr1	40586564	40587104
chr1	40680524	40681505
chr1	40771344	40772283
chr1	40772304	40774132
chr1	40780474	40780687
chr1	40784914	40785170
chr1	40785264	40785370
chr1	40855249	40856205
chr1	40856244	40856897
chr1	41167504	41167582
chr1	41167584	41167849
chr1	41176269	41176479
chr1	41181119	41181243
chr1	41424004	41424392
chr1	41526929	41527641
chr1	41527649	41528535
chr1	41528559	41529272
chr1	41529344	41529464
chr1	41529864	41530008
chr1	41530149	41530484
chr1	41649989	41650510
chr1	41918299	41918791
chr1	41919829	41920091
chr1	42164074	42164183
chr1	42233464	42233712
chr1	42233724	42234073
chr1	42234084	42234189
chr1	42238164	42238779
chr1	42261779	42262031
chr1	42272694	42272948
chr1	42280559	42281761
chr1	42281864	42282046
chr1	42282074	42283132
chr1	42283229	42283305
chr1	42283314	42283622
chr1	42283654	42284188
chr1	42284284	42284771
chr1	42295694	42296174
chr1	42301769	42302058
chr1	42303804	42305013
chr1	42324509	42325140
chr1	42325599	42325854
chr1	42355114	42355263
chr1	42355264	42355654
chr1	42355659	42355773
chr1	42491734	42492036
chr1	42493344	42493640
chr1	42493789	42494175
chr1	42495399	42495736
chr1	42533179	42533793
chr1	42534204	42534718
chr1	42534734	42534847
chr1	42534909	42536377
chr1	42651649	42652430
chr1	42653654	42654003
chr1	42700314	42700623
chr1	42700704	42700985
chr1	42701029	42701149
chr1	42701169	42701413
chr1	42701414	42701603
chr1	42701639	42701758
chr1	42701839	42702239
chr1	42702264	42702601
chr1	42702659	42702820
chr1	42702844	42703226
chr1	42707049	42708101
chr1	42708224	42708470
chr1	42712134	42712554
chr1	42713259	42713645
chr1	42750719	42750800
chr1	42750834	42750955
chr1	42750964	42751071
chr1	42751169	42752040
chr1	42752064	42752952
chr1	42771734	42772184
chr1	42780244	42780459
chr1	42864314	42864605
chr1	42864609	42864830
chr1	42864859	42864998
chr1	42864999	42865879
chr1	42865884	42866158
chr1	42866174	42866262
chr1	42866264	42866751
chr1	42866844	42867111
chr1	42867219	42867791
chr1	42867899	42868294
chr1	43125259	43125427
chr1	43125494	43125650
chr1	43125689	43125798
chr1	43125809	43126238
chr1	43126324	43127038
chr1	43127044	43127357
chr1	43127359	43127467
chr1	43127514	43128283
chr1	43153959	43154158
chr1	43154159	43155040
chr1	43155064	43156048
chr1	43156104	43156276
chr1	43156374	43156614
chr1	43156969	43157322
chr1	43157329	43157408
chr1	43157419	43157495
chr1	43196909	43197255
chr1	43208854	43209205
chr1	43213349	43214296
chr1	43214309	43214868
chr1	43214874	43216598
chr1	43250094	43250613
chr1	43258254	43258511
chr1	43260514	43260732
chr1	43262154	43262357
chr1	43301349	43301655
chr1	43302614	43303007
chr1	43452874	43453449
chr1	43453474	43453817
chr1	43453834	43454184
chr1	43454194	43454661
chr1	43488374	43489162
chr1	43489229	43489308
chr1	43489309	43490216
chr1	43490589	43490840
chr1	43490864	43491151
chr1	43491204	43491369
chr1	43548119	43548688
chr1	43549129	43549804
chr1	43549809	43550597
chr1	43550599	43551687
chr1	43551864	43552605
chr1	43552619	43552783
chr1	43552834	43552922
chr1	43552939	43553099
chr1	43556779	43557115
chr1	43557154	43557769
chr1	43557844	43558928
chr1	43560229	43561355
chr1	43561369	43561585
chr1	43757939	43758068
chr1	43758079	43758602
chr1	43758614	43759496
chr1	43759634	43760519
chr1	43760634	43761029
chr1	43815819	43816017
chr1	43816079	43816294
chr1	43816444	43816942
chr1	43817044	43818279
chr1	43932394	43932502
chr1	43933619	43933919
chr1	44178779	44179072
chr1	44466692	44467807
chr1	44467897	44468669
chr1	44553052	44553154
chr1	44553157	44553549
chr1	44553662	44554029
chr1	44554087	44554546
chr1	44554582	44556013
chr1	44556027	44556993
chr1	44561032	44561414
chr1	44561417	44562194
chr1	44562427	44563314
chr1	44563327	44563540
chr1	44563547	44564536
chr1	44564552	44565257
chr1	44565342	44565496
chr1	44572842	44572956
chr1	44572962	44573118
chr1	44573147	44573474
chr1	44573632	44574217
chr1	44574222	44574650
chr1	44574732	44575295
chr1	44590657	44591134
chr1	44591167	44591695
chr1	44591707	44592219
chr1	44592247	44592531
chr1	44592647	44593036
chr1	44593087	44593783
chr1	44594147	44594486
chr1	44600497	44601313
chr1	44647117	44647379
chr1	44691642	44691923
chr1	44691982	44692089
chr1	44739607	44740260
chr1	44740277	44740538
chr1	44744067	44744243
chr1	44744817	44745030
chr1	44758407	44758946
chr1	44758947	44759814
chr1	44760017	44760536
chr1	44811242	44811778
chr1	44845832	44846047
chr1	45024100	45024608
chr1	45178523	45178682
chr1	45178688	45179036
chr1	45221578	45222464
chr1	45317088	45317492
chr1	45349898	45350157
chr1	45350163	45350999
chr1	45377333	45377548
chr1	45413541	45413745
chr1	45413751	45414160
chr1	45424221	45424802
chr1	45485826	45486055
chr1	45486061	45486230
chr1	45486246	45486367
chr1	45486396	45487837
chr1	45487861	45488775
chr1	45488786	45488907
chr1	45490181	45491194
chr1	45767666	45767950
chr1	45768116	45768403
chr1	45768421	45769456
chr1	45769516	45769774
chr1	45769791	45770035
chr1	45770061	45770208
chr1	45889521	45889632
chr1	45889651	45889806
chr1	45889811	45889980
chr1	45890216	45890463
chr1	46492491	46492703
chr1	46654356	46654554
chr1	46654711	46654878
chr1	46654901	46655160
chr1	46655161	46655328
chr1	46849501	46850489
chr1	46873731	46873938
chr1	46877196	46877366
chr1	46877391	46878038
chr1	46878041	46878110
chr1	46878136	46879283
chr1	46879296	46879796
chr1	46879821	46880422
chr1	46880471	46881116
chr1	47136026	47136862
chr1	47433761	47434212
chr1	47434241	47434342
chr1	47434346	47435603
chr1	47435626	47435786
chr1	47480151	47480543
chr1	47606011	47607012
chr1	47623131	47623794
chr1	47693091	47693275
chr1	47727396	47728044
chr1	47729116	47729554
chr1	48661054	48661500
chr1	48965889	48966080
chr1	48966084	48966159
chr1	48966204	48966780
chr1	48966959	48967373
chr1	49030054	49030533
chr1	49030549	49030625
chr1	49399179	49399617
chr1	49399629	49399901
chr1	50000204	50000317
chr1	50000319	50000603
chr1	50027574	50027640
chr1	50027654	50027767
chr1	50043339	50043744
chr1	50086984	50087440
chr1	50105244	50105378
chr1	50105419	50106004
chr1	50108844	50108970
chr1	50397484	50398137
chr1	50547379	50548040
chr1	50716039	50716359
chr1	50716369	50716574
chr1	50815238	50815321
chr1	50815323	50815458
chr1	50815503	50815575
chr1	50816013	50816086
chr1	50816298	50816379
chr1	50816383	50817257
chr1	50817278	50817749
chr1	50865863	50866333
chr1	50904488	50904559
chr1	50904618	50905003
chr1	50905138	50905924
chr1	51009478	51009889
chr1	51009963	51010141
chr1	51010158	51010235
chr1	51010713	51010778
chr1	51010828	51011000
chr1	51077833	51078872
chr1	51088448	51088880
chr1	51088888	51089639
chr1	51089708	51089782
chr1	51089798	51090264
chr1	51090288	51090820
chr1	51090933	51091717
chr1	51091723	51092341
chr1	51148238	51149289
chr1	51149293	51149476
chr1	51195178	51195649
chr1	51195683	51195868
chr1	51195873	51196321
chr1	51196353	51196655
chr1	51196813	51197232
chr1	51197248	51197802
chr1	51218323	51220101
chr1	51220118	51220249
chr1	51220288	51220452
chr1	51220478	51221143
chr1	51221228	51221542
chr1	51243068	51243311
chr1	51243313	51243531
chr1	51251203	51251491
chr1	51259283	51259490
chr1	51327713	51327961
chr1	51333608	51333817
chr1	51334098	51334712
chr1	51457893	51458340
chr1	51458363	51458930
chr1	51462863	51463292
chr1	51507008	51507230
chr1	51507238	51507576
chr1	51507613	51507827
chr1	51507863	51508252
chr1	51508293	51509004
chr1	51509088	51509485
chr1	51509488	51510016
chr1	51512153	51512360
chr1	51526958	51528080
chr1	51528108	51528357
chr1	51528358	51528797
chr1	51528968	51529064
chr1	51529393	51529612
chr1	51529663	51530274
chr1	51530278	51530536
chr1	51582288	51582767
chr1	51590308	51590518
chr1	51596218	51596604
chr1	51596628	51596787
chr1	51764613	51764966
chr1	51764983	51765546
chr1	51765568	51766216
chr1	51766233	51766681
chr1	51766713	51766881
chr1	51847858	51849142
chr1	51877113	51877971
chr1	51877998	51878250
chr1	51878253	51878510
chr1	51878528	51879597
chr1	51944838	51945263
chr1	51961503	51961582
chr1	51961593	51961678
chr1	52104178	52104430
chr1	52177373	52177907
chr1	52177908	52177982
chr1	52178298	52178524
chr1	52178533	52178696
chr1	52185023	52185269
chr1	52185313	52185514
chr1	52185538	52186791
chr1	52212803	52213473
chr1	52213493	52214112
chr1	52214128	52214495
chr1	52226518	52227473
chr1	52227488	52227586
chr1	52227648	52228448
chr1	52228453	52228786
chr1	52228793	52228865
chr1	52228883	52229571
chr1	52331703	52331818
chr1	52331833	52331943
chr1	52334668	52335002
chr1	52335078	52336202
chr1	52336268	52337749
chr1	52337848	52337976
chr1	52338008	52338170
chr1	52460913	52461017
chr1	52461028	52462035
chr1	52462233	52462365
chr1	52462373	52463124
chr1	52463163	52463684
chr1	52485088	52485830
chr1	52485858	52486268
chr1	52486378	52486811
chr1	52486823	52487208
chr1	52487238	52487483
chr1	52487488	52487775
chr1	52487873	52488795
chr1	52510633	52511296
chr1	52511328	52511706
chr1	52511718	52512550
chr1	52512583	52512736
chr1	52512738	52512887
chr1	52522828	52523207
chr1	52537033	52537289
chr1	52552443	52552696
chr1	52570038	52570202
chr1	52570278	52570350
chr1	52570448	52570617
chr1	52570663	52571328
chr1	52571348	52572494
chr1	52575068	52575319
chr1	52576283	52576447
chr1	52576568	52576773
chr1	52576798	52577432
chr1	52577448	52577838
chr1	52578738	52578946
chr1	52580163	52580282
chr1	52582368	52582657
chr1	52702198	52703128
chr1	52703208	52703557
chr1	52703558	52704392
chr1	52704398	52704639
chr1	52704658	52704769
chr1	52805433	52806938
chr1	52806963	52807044
chr1	52807103	52807219
chr1	52844838	52845055
chr1	52845133	52846079
chr1	52846298	52847269
chr1	52847338	52847507
chr1	52847513	52847751
chr1	52847813	52848455
chr1	52848468	52848541
chr1	52855603	52855726
chr1	52855733	52855850
chr1	52855893	52856045
chr1	52856073	52856190
chr1	52856213	52856988
chr1	52857188	52857611
chr1	53196032	53196290
chr1	53196322	53196727
chr1	53196792	53197045
chr1	53197377	53197766
chr1	53244317	53244396
chr1	53244512	53244631
chr1	53244692	53244859
chr1	53326647	53326855
chr1	53326897	53327117
chr1	53327167	53327365
chr1	53327382	53327598
chr1	53724992	53725338
chr1	53791372	53792645
chr1	53822927	53823254
chr1	53823292	53823365
chr1	53823412	53823773
chr1	53823782	53823909
chr1	53824217	53824785
chr1	54069082	54070618
chr1	54070632	54070724
chr1	54070767	54070931
chr1	54152397	54153834
chr1	54153842	54154159
chr1	54154177	54154723
chr1	54167412	54167669
chr1	54167742	54167896
chr1	54169092	54169325
chr1	54169332	54169484
chr1	54169522	54169910
chr1	54519201	54519279
chr1	54519431	54520264
chr1	54526191	54526939
chr1	54526941	54528460
chr1	54528571	54528774
chr1	54528841	54528926
chr1	54529061	54529494
chr1	54681681	54681973
chr1	54690411	54690620
chr1	54716891	54717066
chr1	54717431	54717716
chr1	54729406	54729605
chr1	54729891	54730678
chr1	54730856	54731005
chr1	54736626	54736870
chr1	54737121	54737570
chr1	54737576	54738141
chr1	54738166	54738636
chr1	54765516	54767513
chr1	54860166	54861380
chr1	54861426	54862166
chr1	54862186	54862386
chr1	54913771	54913936
chr1	54913941	54914061
chr1	54914081	54914251
chr1	54914261	54914507
chr1	54914516	54914715
chr1	54914731	54915982
chr1	54915991	54916152
chr1	54916171	54916253
chr1	54916266	54916443
chr1	54916471	54916638
chr1	55009116	55009219
chr1	55009221	55009655
chr1	55009806	55010185
chr1	55068275	55068543
chr1	55068775	55068915
chr1	55068930	55069255
chr1	55069480	55069963
chr1	55069980	55070148
chr1	55070170	55070532
chr1	55070540	55070659
chr1	55070750	55070826
chr1	55070845	55071069
chr1	55147623	55147795
chr1	55147878	55148256
chr1	55148328	55148532
chr1	55226168	55226781
chr1	55228468	55228715
chr1	55234363	55234620
chr1	55234643	55235299
chr1	55235373	55235500
chr1	55242138	55242337
chr1	55242338	55242903
chr1	55242933	55243562
chr1	55243583	55243664
chr1	55243718	55243805
chr1	55244273	55245767
chr1	55245768	55245892
chr1	55251723	55252044
chr1	55252203	55253072
chr1	55253123	55253195
chr1	55253323	55253965
chr1	55335363	55335533
chr1	55420478	55421172
chr1	55421228	55421397
chr1	55421593	55421717
chr1	55422038	55422418
chr1	55424993	55425116
chr1	55425123	55425976
chr1	55425988	55426375
chr1	55426378	55426554
chr1	55426618	55426957
[truncated: 115,205 more rows]
