# Supplementary material for: Fear extinction is regulated by the activity of long noncoding RNAs at the synapse
Source: Nat Commun. 2023 Nov 22;14:7616. doi: 10.1038/s41467-023-43535-1 (PMC10665438; doi:10.1038/s41467-023-43535-1)
Supplement: Supplementary file 8 — Supplementary Data 5 [file 41467_2023_43535_MOESM8_ESM.xlsx]

## Sheet: capture_targets_for_Gas5_region
Genomic coordinates for the captured Gas5 region in the lncRNA capture-seq
Chromosome	Start	End
chr1	161034960	161036545
chr1	161036565	161037903
chr1	161037905	161038172
chr1	161038210	161038686
